# Supplementary material for: Crystal structures of 2,6-bis­[(1H-1,2,4-triazol-1-yl)meth­yl]pyridine and 1,1-[pyridine-2,6-diylbis(methyl­ene)]bis­(4-methyl-1H-1,2,4-triazol-4-ium) iodide triiodide
Source: Acta Crystallogr E Crystallogr Commun. 2015 Jan 3;71(Pt 2):128–32. doi: 10.1107/S2056989014027881 (PMC4384632; doi:10.1107/S2056989014027881)
Supplement: Supplementary file 1 [file e-71-00128-sup1.cif]

##############################################################################
#                                                                            #
# This CIF contains the data in a paper accepted for publication in          #
# Acta Crystallographica Section E. It conforms to the requirements of       #
# Notes for Authors for Acta Crystallographica Section E, and has been       #
# peer reviewed under the auspices of the IUCr Commission on Journals.       #
#                                                                            #
# Full details of the Crystallographic Information File format               #
# are given in the paper "The Crystallographic Information File (CIF):       #
# a New Standard Archive File for Crystallography" by S. R. Hall, F. H.      #
# Allen and I. D. Brown [Acta Cryst. (1991), A47, 655-685].                  #
#                                                                            #
# The current version of the core CIF dictionary is obtainable from          #
# ftp://ftp.iucr.org/pub/cif_core.dic.                                       #
#                                                                            #
# Software is freely available for graphical display of the structure(s)     #
# in this CIF. For information consult the CIF software page                 #
# http://www.iucr.org/resources/cif/software.                                #
#                                                                            #
# This file may be used for bona fide research purposes within the           #
# scientific community so long as proper attribution is given to the journal # 
# article from which it was obtained.                                        #
#                                                                            #
##############################################################################
data_General
_audit_creation_method     'by CrystalStructure 4.0'
_journal_date_recd_electronic     2014-11-14
_journal_date_accepted     2014-12-22
_journal_name_full     'Acta Crystallographica, Section E'
_journal_year     2015
_journal_volume     71
_journal_issue      2
_journal_page_first     128
_journal_page_last     132
_journal_paper_category     GO
_journal_paper_doi     10.1107/S2056989014027881
_journal_coeditor_code     ZS2322
_publ_contact_author_name     'Marites A. Guino-o'
_publ_contact_author_address
;
Chemistry Department
University of St Thomas
Mail OSS 402, 2115 Summit Avenue
St Paul, MN 55105-1079,
USA
;
_publ_contact_author_email     'maguinoo@stthomas.edu'
_publ_contact_author_fax     'ENTER FAX NUMBER'
_publ_contact_author_phone     '1 (651) 962-5526'
_publ_section_title
;\
Crystal structures of 2,6-bis[(1<i>H</i>-1,2,4-triazol-1-yl)methyl]pyridine and
1,1-[pyridine-2,6-diylbis(methylene)]bis(4-methyl-1<i>H</i>-1,2,4-triazol-4-\
ium) iodide triiodide
;
loop_
    _publ_author_name
    _publ_author_footnote
    _publ_author_address
    'Guino-o, Marites A.' .
;
Chemistry Department
University of St Thomas
Mail OSS 402, Summit Avenue
St Paul, MN 55105-1079,
USA
;
    'Folstad, Matthew J.' .
;
Chemistry Department
University of St Thomas
Mail OSS 402, Summit Avenue
St Paul, MN 55105-1079,
USA
;
    'Janzen, Daron E.' .
;
Department of Chemistry and Biochemistry
St Catherine University
2004 Randolph Avenue, St Paul, MN 55105,
USA
;
_publ_section_synopsis
;
The predominant intermolecular interactions for triazole rings involve the
acidic hydrogen in the third position as shown by the title compound,
2,6-bis[(1<i>H</i>-1,2,4-triazol-1-yl)methyl]pyridine, (I), and the salt
1,1'-[pyridine-2,6-diylbis(methylene))bis(4-methyl-1<i>H</i>-1,2,4-triazol-4
-ium] iodide triiodide, (II).
;
data_I
_database_code_depnum_ccdc_archive 'CCDC 1040607'
_audit_creation_method     SHELXL-2013
_chemical_name_systematic
;
2,6-Bis[(1<i>H</i>-1,2,4-triazol-1-yl)methyl]pyridine
;
_chemical_name_common     ?
_chemical_formula_moiety     'C11 H11 N7'
_chemical_formula_sum     'C11 H11 N7'
_chemical_formula_iupac     'C11 H11 N7'
_chemical_formula_weight     241.27
_chemical_melting_point     ?
_shelx_space_group_comment
;
The symmetry employed for this shelxl refinement is uniquely defined
by the following loop, which should always be used as a source of
symmetry information in preference to the above space-group names.
They are only intended as comments.
;
_space_group_crystal_system     orthorhombic
_space_group_name_H-M_alt     'P n a 21'
_space_group_name_Hall     'P 2c -2n'
loop_
    _space_group_symop_operation_xyz
    'x, y, z'
    '-x+1/2, y+1/2, z+1/2'
    'x+1/2, -y+1/2, z'
    '-x, -y, z+1/2'
_cell_length_a     14.465(3)
_cell_length_b     18.742(4)
_cell_length_c     4.3230(9)
_cell_angle_alpha     90
_cell_angle_beta     90
_cell_angle_gamma     90
_cell_volume     1172.0(4)
_cell_formula_units_Z     4
_cell_measurement_reflns_used     8485
_cell_measurement_theta_min     3.02
_cell_measurement_theta_max     26.53
_cell_measurement_temperature     173(2)
_exptl_crystal_description     prism
_exptl_crystal_colour     colorless
_exptl_crystal_size_max     0.620
_exptl_crystal_size_mid     0.150
_exptl_crystal_size_min     0.130
_exptl_crystal_density_diffrn     1.367
_exptl_crystal_density_meas     ?
_exptl_crystal_density_method     'not measured'
_exptl_crystal_F_000     504
_exptl_absorpt_coefficient_mu     0.092
_exptl_absorpt_correction_type     multi-scan
_exptl_absorpt_process_details
;
(<i>REQAB</i>; Rigaku, 1998)
;
_exptl_absorpt_correction_T_min     0.779
_exptl_absorpt_correction_T_max     0.988
_exptl_special_details     ?
_diffrn_ambient_temperature     173(2)
_diffrn_radiation_type     MoK\a
_diffrn_radiation_wavelength     0.71075
_diffrn_measurement_device_type     'Rigaku XtaLAB mini'
_diffrn_measurement_method     \w
_diffrn_detector_area_resol_mean     6.849
_diffrn_reflns_number     9633
_diffrn_reflns_av_R_equivalents     0.0617
_diffrn_reflns_theta_min     3.019
_diffrn_reflns_theta_max     26.366
_diffrn_reflns_theta_full     25.242
_diffrn_measured_fraction_theta_max     0.997
_diffrn_measured_fraction_theta_full     0.996
_diffrn_reflns_limit_h_min     -18
_diffrn_reflns_limit_h_max     18
_diffrn_reflns_limit_k_min     -23
_diffrn_reflns_limit_k_max     23
_diffrn_reflns_limit_l_min     -5
_diffrn_reflns_limit_l_max     5
_refine_special_details     ?
_reflns_number_total     2381
_reflns_number_gt     1895
_reflns_threshold_expression     I>2\s(I)
_refine_ls_structure_factor_coef     Fsqd
_refine_ls_matrix_type     full
_refine_ls_R_factor_all     0.0620
_refine_ls_R_factor_gt     0.0467
_refine_ls_wR_factor_gt     0.0951
_refine_ls_wR_factor_ref     0.1005
_refine_ls_goodness_of_fit_ref     1.046
_refine_ls_restrained_S_all     1.046
_refine_ls_number_reflns     2381
_refine_ls_number_parameters     163
_refine_ls_number_restraints     1
_refine_ls_hydrogen_treatment     constr
_refine_ls_weighting_scheme     calc
_refine_ls_weighting_details
              'w=1/[\s^2^(Fo^2^)+(0.0420P)^2^+0.0415P] where P=(Fo^2^+2Fc^2^)/3'
_atom_sites_solution_hydrogens     geom
_atom_sites_solution_primary     ?
_atom_sites_solution_secondary     ?
_refine_ls_shift/su_max     0.000
_refine_ls_shift/su_mean     0.000
_refine_diff_density_max     0.127
_refine_diff_density_min     -0.139
_refine_ls_extinction_method     none
_refine_ls_extinction_coef     .
loop_
    _atom_type_symbol
    _atom_type_description
    _atom_type_scat_dispersion_real
    _atom_type_scat_dispersion_imag
    _atom_type_scat_source
    'N' 'N' 0.0061 0.0033
                         'International Tables Vol C Tables 4.2.6.8 and 6.1.1.4'
    'C' 'C' 0.0033 0.0016
                         'International Tables Vol C Tables 4.2.6.8 and 6.1.1.4'
    'H' 'H' 0.0000 0.0000
                         'International Tables Vol C Tables 4.2.6.8 and 6.1.1.4'
_computing_data_collection
;
<i>CrystalClear-SM Expert</i> (Rigaku, 2011)
;
_computing_cell_refinement
;
<i>CrystalClear-SM Expert</i> (Rigaku, 2011
;
_computing_data_reduction
;
<i>CrystalClear-SM Expert</i> (Rigaku, 2011
;
_computing_structure_solution
;
SIR2004 (Burla, <i>et al.</i>, 2005)
;
_computing_structure_refinement
;
SHELXL2013 (Sheldrick, 2008)
;
_computing_molecular_graphics
;
CrystalStructure (Rigaku, 2010)
;
_computing_publication_material
;
CrystalStructure (Rigaku, 2010)
;
loop_
    _atom_site_type_symbol
    _atom_site_label
    _atom_site_fract_x
    _atom_site_fract_y
    _atom_site_fract_z
    _atom_site_U_iso_or_equiv
    _atom_site_adp_type
    _atom_site_calc_flag
    _atom_site_occupancy
    _atom_site_disorder_assembly
    _atom_site_disorder_group
    N N1 0.74693(19) -0.17388(14) 0.3737(8) 0.0581(9) Uani d 1 . .
    N N2 0.87942(16) -0.11410(13) 0.4504(8) 0.0471(7) Uani d 1 . .
    N N3 0.80940(15) -0.08386(12) 0.6125(7) 0.0344(6) Uani d 1 . .
    N N4 0.75319(15) 0.06501(11) 0.4587(6) 0.0324(6) Uani d 1 . .
    N N5 0.58336(15) 0.13416(11) 0.2984(7) 0.0331(6) Uani d 1 . .
    N N6 0.54335(16) 0.19034(12) 0.4433(7) 0.0410(7) Uani d 1 . .
    N N7 0.46408(16) 0.08922(13) 0.5355(8) 0.0486(8) Uani d 1 . .
    C C1 0.7326(2) -0.12001(18) 0.5624(11) 0.0527(10) Uani d 1 . .
    H H1 0.6744 -0.1086 0.6513 0.063 Uiso calc 1 . .
    C C2 0.8376(2) -0.16807(16) 0.3142(9) 0.0466(8) Uani d 1 . .
    H H2 0.8693 -0.2005 0.1832 0.056 Uiso calc 1 . .
    C C3 0.8238(2) -0.02053(16) 0.7995(9) 0.0479(8) Uani d 1 . .
    H H3A 0.8815 -0.0263 0.9202 0.057 Uiso calc 1 . .
    H H3B 0.7720 -0.0158 0.9478 0.057 Uiso calc 1 . .
    C C4 0.83028(19) 0.04624(15) 0.6106(8) 0.0370(7) Uani d 1 . .
    C C5 0.9105(2) 0.08642(18) 0.5924(10) 0.0503(9) Uani d 1 . .
    H H5 0.9649 0.0713 0.6968 0.060 Uiso calc 1 . .
    C C6 0.9106(2) 0.14789(19) 0.4231(11) 0.0583(11) Uani d 1 . .
    H H6 0.9650 0.1761 0.4103 0.070 Uiso calc 1 . .
    C C7 0.8316(2) 0.16875(16) 0.2710(9) 0.0479(9) Uani d 1 . .
    H H7 0.8299 0.2116 0.1541 0.057 Uiso calc 1 . .
    C C8 0.75449(19) 0.12512(14) 0.2939(8) 0.0344(7) Uani d 1 . .
    C C9 0.6670(2) 0.14229(16) 0.1146(9) 0.0439(8) Uani d 1 . .
    H H9A 0.6706 0.1920 0.0383 0.053 Uiso calc 1 . .
    H H9B 0.6632 0.1105 -0.0677 0.053 Uiso calc 1 . .
    C C10 0.47173(19) 0.16046(16) 0.5807(9) 0.0431(8) Uani d 1 . .
    H H10 0.4289 0.1868 0.7018 0.052 Uiso calc 1 . .
    C C11 0.5357(2) 0.07513(15) 0.3578(9) 0.0429(9) Uani d 1 . .
    H H11 0.5512 0.0290 0.2824 0.052 Uiso calc 1 . .
loop_
    _atom_site_aniso_label
    _atom_site_aniso_U_11
    _atom_site_aniso_U_22
    _atom_site_aniso_U_33
    _atom_site_aniso_U_12
    _atom_site_aniso_U_13
    _atom_site_aniso_U_23
    N1 0.0518(18) 0.0445(15) 0.078(3) -0.0075(13) 0.0027(18) 0.0032(18)
    N2 0.0368(14) 0.0460(16) 0.0585(19) 0.0077(12) 0.0104(15) -0.0035(16)
    N3 0.0302(12) 0.0366(13) 0.0363(14) 0.0103(10) 0.0026(13) 0.0052(13)
    N4 0.0329(12) 0.0329(12) 0.0313(13) 0.0012(10) -0.0026(12) 0.0014(12)
    N5 0.0354(13) 0.0277(12) 0.0360(14) 0.0054(10) -0.0040(13) 0.0027(13)
    N6 0.0381(14) 0.0332(13) 0.0517(17) 0.0066(11) 0.0028(14) -0.0044(14)
    N7 0.0324(13) 0.0380(14) 0.075(2) 0.0003(11) -0.0032(16) 0.0069(15)
    C1 0.0325(16) 0.0492(19) 0.076(3) 0.0049(15) 0.009(2) 0.006(2)
    C2 0.060(2) 0.0330(16) 0.047(2) 0.0072(15) 0.012(2) 0.0037(18)
    C3 0.059(2) 0.0491(19) 0.0351(18) 0.0175(16) -0.0100(18) -0.003(2)
    C4 0.0407(16) 0.0368(16) 0.0336(17) 0.0084(13) -0.0027(17) -0.0110(16)
    C5 0.0336(16) 0.054(2) 0.063(2) 0.0063(15) -0.0096(19) -0.022(2)
    C6 0.0388(18) 0.053(2) 0.084(3) -0.0119(16) 0.010(2) -0.017(2)
    C7 0.0506(19) 0.0322(16) 0.061(2) -0.0024(14) 0.015(2) -0.0041(19)
    C8 0.0358(15) 0.0317(15) 0.0358(16) 0.0037(12) 0.0070(16) -0.0025(15)
    C9 0.0487(18) 0.0433(18) 0.0397(18) 0.0095(14) 0.0042(18) 0.0100(17)
    C10 0.0341(15) 0.0393(17) 0.056(2) 0.0056(13) 0.0041(18) -0.0016(18)
    C11 0.0430(18) 0.0278(15) 0.058(3) 0.0016(13) -0.0109(18) -0.0060(16)
_geom_special_details
;
All e.s.d.'s (except the e.s.d. in the dihedral angle between two l.s. planes)
are estimated using the full covariance matrix. The cell e.s.d.'s are taken
into account individually in the estimation of e.s.d.'s in distances, angles
and torsion angles; correlations between e.s.d.'s in cell parameters are only
used when they are defined by crystal symmetry. An approximate (isotropic)
treatment of cell e.s.d.'s is used for estimating e.s.d.'s involving l.s.
planes.
;
loop_
    _geom_bond_atom_site_label_1
    _geom_bond_atom_site_label_2
    _geom_bond_site_symmetry_2
    _geom_bond_distance
    _geom_bond_publ_flag
    N1 C1 . 1.314(4) ?
    N1 C2 . 1.340(4) ?
    N2 C2 . 1.318(4) ?
    N2 N3 . 1.356(3) ?
    N3 C1 . 1.319(4) ?
    N3 C3 . 1.451(4) ?
    N4 C8 . 1.333(4) ?
    N4 C4 . 1.341(4) ?
    N5 C11 . 1.329(3) ?
    N5 N6 . 1.355(3) ?
    N5 C9 . 1.455(4) ?
    N6 C10 . 1.319(4) ?
    N7 C11 . 1.317(4) ?
    N7 C10 . 1.354(4) ?
    C1 H1 . 0.9500 ?
    C2 H2 . 0.9500 ?
    C3 C4 . 1.497(4) ?
    C3 H3A . 0.9900 ?
    C3 H3B . 0.9900 ?
    C4 C5 . 1.386(4) ?
    C5 C6 . 1.365(5) ?
    C5 H5 . 0.9500 ?
    C6 C7 . 1.375(5) ?
    C6 H6 . 0.9500 ?
    C7 C8 . 1.386(4) ?
    C7 H7 . 0.9500 ?
    C8 C9 . 1.519(4) ?
    C9 H9A . 0.9900 ?
    C9 H9B . 0.9900 ?
    C10 H10 . 0.9500 ?
    C11 H11 . 0.9500 ?
loop_
    _geom_angle_atom_site_label_1
    _geom_angle_atom_site_label_2
    _geom_angle_atom_site_label_3
    _geom_angle_site_symmetry_1
    _geom_angle_site_symmetry_3
    _geom_angle
    _geom_angle_publ_flag
    C1 N1 C2 . . 102.2(3) ?
    C2 N2 N3 . . 102.0(2) ?
    C1 N3 N2 . . 109.3(3) ?
    C1 N3 C3 . . 129.2(3) ?
    N2 N3 C3 . . 121.5(2) ?
    C8 N4 C4 . . 118.1(2) ?
    C11 N5 N6 . . 109.6(3) ?
    C11 N5 C9 . . 128.6(3) ?
    N6 N5 C9 . . 121.7(2) ?
    C10 N6 N5 . . 102.3(2) ?
    C11 N7 C10 . . 102.6(2) ?
    N1 C1 N3 . . 111.3(3) ?
    N1 C1 H1 . . 124.4 ?
    N3 C1 H1 . . 124.4 ?
    N2 C2 N1 . . 115.2(3) ?
    N2 C2 H2 . . 122.4 ?
    N1 C2 H2 . . 122.4 ?
    N3 C3 C4 . . 112.9(3) ?
    N3 C3 H3A . . 109.0 ?
    C4 C3 H3A . . 109.0 ?
    N3 C3 H3B . . 109.0 ?
    C4 C3 H3B . . 109.0 ?
    H3A C3 H3B . . 107.8 ?
    N4 C4 C5 . . 121.8(3) ?
    N4 C4 C3 . . 115.7(3) ?
    C5 C4 C3 . . 122.5(3) ?
    C6 C5 C4 . . 119.3(3) ?
    C6 C5 H5 . . 120.3 ?
    C4 C5 H5 . . 120.3 ?
    C5 C6 C7 . . 119.7(3) ?
    C5 C6 H6 . . 120.1 ?
    C7 C6 H6 . . 120.1 ?
    C6 C7 C8 . . 117.8(3) ?
    C6 C7 H7 . . 121.1 ?
    C8 C7 H7 . . 121.1 ?
    N4 C8 C7 . . 123.2(3) ?
    N4 C8 C9 . . 116.1(2) ?
    C7 C8 C9 . . 120.6(3) ?
    N5 C9 C8 . . 113.1(3) ?
    N5 C9 H9A . . 109.0 ?
    C8 C9 H9A . . 109.0 ?
    N5 C9 H9B . . 109.0 ?
    C8 C9 H9B . . 109.0 ?
    H9A C9 H9B . . 107.8 ?
    N6 C10 N7 . . 114.7(3) ?
    N6 C10 H10 . . 122.6 ?
    N7 C10 H10 . . 122.6 ?
    N7 C11 N5 . . 110.7(3) ?
    N7 C11 H11 . . 124.6 ?
    N5 C11 H11 . . 124.6 ?
loop_
    _geom_torsion_atom_site_label_1
    _geom_torsion_atom_site_label_2
    _geom_torsion_atom_site_label_3
    _geom_torsion_atom_site_label_4
    _geom_torsion_site_symmetry_1
    _geom_torsion_site_symmetry_2
    _geom_torsion_site_symmetry_3
    _geom_torsion_site_symmetry_4
    _geom_torsion
    _geom_torsion_publ_flag
    C2 N2 N3 C1 . . . . -0.6(4) ?
    C2 N2 N3 C3 . . . . -179.3(3) ?
    C11 N5 N6 C10 . . . . -0.7(3) ?
    C9 N5 N6 C10 . . . . -179.7(3) ?
    C2 N1 C1 N3 . . . . 0.3(4) ?
    N2 N3 C1 N1 . . . . 0.2(4) ?
    C3 N3 C1 N1 . . . . 178.8(3) ?
    N3 N2 C2 N1 . . . . 0.8(4) ?
    C1 N1 C2 N2 . . . . -0.7(4) ?
    C1 N3 C3 C4 . . . . -101.9(4) ?
    N2 N3 C3 C4 . . . . 76.6(3) ?
    C8 N4 C4 C5 . . . . -1.8(4) ?
    C8 N4 C4 C3 . . . . 178.2(3) ?
    N3 C3 C4 N4 . . . . 65.3(3) ?
    N3 C3 C4 C5 . . . . -114.7(3) ?
    N4 C4 C5 C6 . . . . 2.0(5) ?
    C3 C4 C5 C6 . . . . -178.0(3) ?
    C4 C5 C6 C7 . . . . -0.6(6) ?
    C5 C6 C7 C8 . . . . -0.8(5) ?
    C4 N4 C8 C7 . . . . 0.3(5) ?
    C4 N4 C8 C9 . . . . 177.3(3) ?
    C6 C7 C8 N4 . . . . 1.0(5) ?
    C6 C7 C8 C9 . . . . -175.9(3) ?
    C11 N5 C9 C8 . . . . -83.0(4) ?
    N6 N5 C9 C8 . . . . 95.8(3) ?
    N4 C8 C9 N5 . . . . 46.9(4) ?
    C7 C8 C9 N5 . . . . -136.0(3) ?
    N5 N6 C10 N7 . . . . 0.6(4) ?
    C11 N7 C10 N6 . . . . -0.3(4) ?
    C10 N7 C11 N5 . . . . -0.2(4) ?
    N6 N5 C11 N7 . . . . 0.6(4) ?
    C9 N5 C11 N7 . . . . 179.5(3) ?
loop_
    _geom_hbond_atom_site_label_D
    _geom_hbond_atom_site_label_H
    _geom_hbond_atom_site_label_A
    _geom_hbond_site_symmetry_A
    _geom_hbond_distance_DH
    _geom_hbond_distance_HA
    _geom_hbond_distance_DA
    _geom_hbond_angle_DHA
    C2 H2 N6 2_644 0.95 2.62 3.547(4) 166
    C11 H11 N7 4_654 0.95 2.47 3.381(4) 161
    C1 H1 N7 4_655 0.95 2.63 3.551(4) 164
    C9 H9B N4 1_554 0.99 2.57 3.419(5) 144
    C5 H5 N2 4_755 0.95 2.63 3.449(4) 145
_shelx_hkl_file
;
   2   1   0  353.86    6.60
  -2   1   0  367.07    6.69
   2  -1   0  352.79    4.50
  -2  -1   0  361.90    5.02
   2  -1   0  368.23    6.19
  -2  -1   0  356.22    5.56
   0  -3   0   -0.25    0.60
   0   3   0   -1.07    0.64
   0  -3   0    0.61    0.94
   0   3   0    0.40    0.66
  -1  -3   0  566.44    7.68
   1  -3   0  573.75    8.51
  -1   3   0  554.76    8.65
   1  -3   0  593.78    9.98
  -1  -3   0  569.67   10.01
   1   3   0  542.76    9.50
   1   3   0  581.24    7.80
  -1   3   0  580.73    9.44
   2   2   0  249.07    6.21
   2  -2   0  242.24    4.98
   2  -2   0  243.02    4.41
  -2  -2   0  231.40    4.24
  -2   2   0  244.30    5.87
  -2  -2   0  231.24    5.08
   3   0   0   21.80    1.95
  -3   0   0   20.45    2.00
  -3   0   0   16.78    1.22
   2  -3   0   78.57    2.91
   2   3   0   85.64    3.90
  -2  -3   0   74.54    3.31
  -2   3   0   78.85    3.70
   2  -3   0   80.56    3.05
   0   4   012856.33  142.80
   0   4   012875.82  143.88
   3  -1   0 5915.27   92.88
   3  -1   0 6036.72   80.38
   3   1   0 5998.50   86.00
  -3   1   0 5989.70   81.09
  -3  -1   0 5978.33   75.54
  -3  -1   0 5946.67   64.05
   1   4   0   82.93    3.50
   1  -4   0   81.54    2.85
   1  -4   0   75.90    3.51
  -1  -4   0   76.78    3.77
  -1   4   0   74.82    3.35
   1   4   0   75.94    2.73
   0   0  -1    1.95    1.06
   0   0  -1    0.77    1.23
   3  -2   0 1064.05   18.78
  -3  -2   0 1038.85   16.30
  -3  -2   0 1038.48   15.74
   3   2   0 1055.32   21.18
   3  -2   0 1024.68   14.34
  -3   2   0 1066.48   20.35
   0  -1  -1 1080.81   19.40
   0   1  -1 1068.60   20.16
   0   1  -1 1100.16   17.22
   0  -1  -1 1073.99   19.31
   0   1  -1 1015.83   19.09
  -1   0  -1    2.99    1.19
   1   0  -1    3.06    1.18
   1   0  -1    4.41    1.54
   1   0   1    2.74    1.06
  -1   0  -1    2.09    1.43
  -1   1  -1 2972.27   49.41
   1   1   1 2868.29   42.94
   1   1  -1 2942.94   43.15
  -1  -1  -1 2905.86   50.28
   1  -1  -1 2864.59   49.03
  -1  -1  -1 2891.43   37.77
   1  -1  -1 2855.94   42.16
   1  -1   1 2946.13   33.79
  -1   1  -1 2916.27   45.29
  -2   4   0   10.84    2.20
  -2  -4   0    9.72    2.05
   2  -4   0   11.27    1.86
   2   4   0   15.67    2.19
   2  -4   0   10.23    1.83
   0   2  -1    1.21    0.77
   0   2  -1    1.93    1.58
   0  -2  -1    0.98    1.30
   0  -2   1    0.15    1.41
   3  -3   0  200.37    5.04
   3   3   0  206.92    7.06
  -3   3   0  206.85    7.38
  -3  -3   0  194.62    4.63
  -3  -3   0  195.41    5.28
   1  -2  -1 1111.83   21.83
  -1  -2   1 1127.27   19.12
  -1   2  -1 1113.42   22.51
   1   2  -1 1092.83   18.09
   1  -2   1 1235.41   23.83
   1  -2  -1 1196.71   19.69
  -1   2   1 1173.34   18.38
   1   2   1 1228.21   22.19
   1  -2   1 1100.12   12.10
  -1  -2  -1 1135.74   21.69
   0   5   0    4.19    1.23
   0  -5   0    0.54    1.87
   2   0  -1 3331.26   55.83
  -2   0  -1 3367.86   48.16
  -2   0  -1 3356.07   58.95
   2   0   1 3359.63   45.75
  -2   1  -1 2869.10   52.55
   2   1  -1 2890.01   47.82
  -2   1   1 2830.96   45.82
   2   1   1 2805.92   44.17
   2  -1  -1 2853.92   36.83
  -2   1  -1 2839.05   45.41
   2  -1  -1 2842.94   50.54
  -2  -1   1 2841.83   37.98
   2  -1   1 2880.61   34.73
  -2  -1  -1 2942.90   53.16
   1   5   0    5.62    1.34
   1  -5   0    3.41    1.87
  -1  -5   0    6.38    1.86
   1   5   0    5.40    1.48
  -1   5   0    5.25    1.58
  -4   0   0  376.49    9.50
   4   0   0  384.75   10.24
  -4   0   0  370.72    6.70
   0  -3  -1 1420.45   29.44
   0  -3  -1 1394.31   26.64
   0  -3   1 1444.58   25.75
   0   3  -1 1460.51   28.64
  -4  -1   0   61.15    2.44
   4   1   0   69.05    4.50
  -4  -1   0   63.74    3.39
  -4   1   0   58.65    3.67
   4  -1   0   64.28    3.56
   1  -3  -1 4840.47   73.96
  -1  -3  -1 4863.45   82.92
   1  -3   1 4856.75   80.02
   1  -3  -1 4836.14   83.35
   1   3   1 4778.66   79.89
   1   3  -1 4832.70   63.68
   1   3  -1 4828.39   88.25
  -1   3  -1 4830.55   83.59
  -1  -3   1 4816.75   73.88
   2  -2  -1 1018.43   16.10
  -2   2  -1  948.75   20.31
   2   2   1 1033.31   20.59
  -2  -2  -1 1045.45   22.33
   2   2  -1  966.14   19.32
  -2  -2  -1  993.47   13.01
   2  -2  -1 1077.05   23.75
  -4   2   0    7.69    2.13
   4   2   0    7.31    2.03
   4  -2   0    8.90    1.80
  -4  -2   0    9.02    1.61
   4  -2   0    6.83    1.16
  -3   4   0  576.50   13.93
  -3  -4   0  567.14   12.17
   3  -4   0  566.63   11.42
   3   4   0  600.93   15.13
   3  -4   0  577.59   11.88
   2  -5   0  184.58    6.26
   2   5   0  193.51    6.83
  -2   5   0  184.53    6.17
  -2  -5   0  190.37    6.54
   3   0   1    1.11    1.02
   3   0  -1    0.68    1.51
  -3   0  -1    0.97    1.27
  -3   0   1    0.26    1.39
  -3   0  -1   -1.64    1.45
   2  -3  -1  585.16   16.46
  -2   3  -1  638.28   15.27
   2   3   1  563.06   14.29
   2   3  -1  631.35   12.85
  -2  -3   1  633.21   12.15
  -2  -3  -1  543.95   14.99
   2  -3  -1  551.86   11.18
   0   4  -1   -0.74    0.56
   0  -4  -1    2.58    1.53
   0   4   1    0.43    0.56
   0  -4  -1    3.03    1.39
   0   4  -1    3.20    1.39
   0  -4   1   -0.94    1.39
   3  -1  -1  223.41    8.15
  -3  -1  -1  236.44    7.53
  -3   1   1  215.53    7.10
   3   1   1  225.17    6.59
   3   1  -1  176.16    7.08
  -3   1  -1  186.16    7.60
  -3  -1  -1  216.58    5.22
  -3   1  -1  186.06    7.18
   3  -1   1  191.00    4.64
   4   3   0  438.72   12.61
  -4   3   0  439.91   12.41
   4  -3   0  444.60   10.62
  -4  -3   0  424.39    9.23
   0  -6   0  255.60    8.43
   0   6   0  244.98    6.74
   0   6   0  262.46    7.27
   1  -4  -1   94.01    5.36
  -1   4  -1  131.40    5.60
   1   4   1  105.62    5.64
   1  -4   1  134.73    5.54
  -1  -4  -1  106.21    5.31
   1   4  -1  126.91    6.06
   1  -4  -1  105.40    4.51
  -1   4   1  104.15    3.26
  -1  -4   1  139.36    5.06
  -1  -6   0    7.03    1.73
   1   6   0    5.95    1.51
   1   6   0    4.11    1.61
   1  -6   0    9.37    2.01
  -1   6   0    4.55    1.50
  -1   6   0    4.64    1.77
   3  -2  -1  878.84   21.39
  -3   2   1  861.86   18.67
   3   2   1  877.47   19.38
  -3  -2  -1  835.58   19.27
  -3   2  -1  856.88   20.11
   3   2  -1  828.35   18.77
  -3  -2  -1  831.30   12.98
  -3   2  -1  872.67   19.83
  -3   5   0   60.96    4.23
   3  -5   0   56.61    3.32
   3   5   0   53.87    4.16
   3  -5   0   55.31    2.97
  -3  -5   0   56.64    3.61
   2  -4  -1 1296.74   29.71
   2   4  -1 1186.99   22.49
   2  -4   1 1277.33   27.53
   2   4   1 1350.27   29.14
  -2  -4  -1 1320.64   29.04
  -2   4  -1 1306.79   28.97
  -2  -4   1 1309.36   24.88
  -5   0   0   -0.77    1.27
   5   0   0    0.77    1.53
  -2   6   0  107.52    4.73
   2  -6   0   97.72    3.65
   2  -6   0  104.24    5.08
   2   6   0   94.63    4.86
  -2  -6   0  108.94    5.33
   4  -4   0   16.05    1.71
  -4   4   0   14.64    2.74
  -4  -4   0   13.93    2.01
   4   4   0   12.87    2.41
  -4  -4   0   15.48    1.89
   4  -4   0   12.08    2.37
  -3  -3   1  102.03    3.15
   3  -3  -1   96.58    6.11
  -3  -3  -1   97.98    5.27
   3   3   1   97.75    5.40
   3   3  -1  110.98    4.80
   3  -3  -1  108.90    3.41
  -3   3  -1  121.03    5.92
   3  -3   1  120.88    5.90
  -3   3   1  104.50    4.76
  -5  -1   0   34.12    2.91
  -5   1   0   33.51    3.24
   5  -1   0   35.12    3.18
   5   1   0   33.70    3.65
   0  -5  -1  996.10   23.08
   0   5   1 1058.82   24.14
   0   5  -1 1006.69   24.99
   0  -5   1  998.19   23.03
   1  -5  -1  689.02   18.04
   1   5  -1  701.78   19.39
   1  -5  -1  697.40   16.28
   1   5  -1  671.13   12.47
  -1   5  -1  676.88   18.63
  -1  -5   1  671.34   16.76
  -1  -5  -1  747.65   18.68
   1  -5   1  714.51   18.08
   1   5   1  710.44   18.19
   4   0  -1  481.90   14.65
  -4   0  -1  488.25   13.63
   4   0   1  500.08   11.93
  -4   0   1  490.01   13.72
  -4   0  -1  486.13   11.19
   5  -2   0  133.24    5.54
  -5  -2   0  128.34    4.00
   5   2   0  132.05    5.76
  -5  -2   0  132.60    4.99
   5  -2   0  128.04    3.61
  -5   2   0  122.23    5.97
   4   1   1  194.06    6.57
  -4   1   1  183.17    6.25
   4  -1  -1  174.22    6.85
  -4   1  -1  180.88    7.53
  -4  -1  -1  178.69    5.16
  -4  -1  -1  192.68    7.82
   4  -1   1  183.15    5.26
  -4  -1   1  182.77    7.15
   4   1  -1  180.77    7.58
  -4   1  -1  175.98    6.59
   0  -7   0   -0.53    1.73
   0   7   0   -1.28    1.18
   4  -2  -1  364.88   11.46
  -4  -2   1  396.26   12.09
  -4   2   1  388.44   11.51
  -4  -2  -1  377.54   11.79
  -4  -2  -1  371.25    8.22
  -4   2  -1  398.92   11.46
   4  -2   1  409.70    8.24
  -4   2  -1  389.15   11.79
   4   2  -1  369.17   11.86
   4   2   1  404.17   11.58
   3   4   1  130.89    5.47
   3  -4   1  137.96    6.22
   3  -4  -1  142.33    6.27
  -3  -4   1  123.38    4.24
  -3   4   1  143.42    5.38
  -3  -4  -1  146.82    6.87
  -3   4  -1  139.09    6.64
   3  -4  -1  129.11    4.20
   3   4  -1  131.77    5.25
  -2   5   1 1042.36   20.29
   2   5   1  984.08   24.62
   2   5  -1 1031.76   19.84
   2  -5   1 1109.07   25.56
  -2   5  -1 1097.98   26.27
  -2  -5  -1 1039.89   25.80
   2  -5  -1 1017.03   25.47
   2  -5  -1 1026.39   21.25
  -2  -5   1 1050.05   22.57
  -1   7   0   27.96    2.71
  -1  -7   0   24.34    3.11
  -1   7   0   22.97    2.52
   1   7   0   22.84    2.48
   1  -7   0   26.05    3.12
   1   7   0   26.58    2.42
  -5  -3   0  485.00   11.27
   5  -3   0  501.09   13.01
  -5  -3   0  501.82   11.78
  -5   3   0  497.03   14.85
   5   3   0  522.84   15.66
  -3  -6   0    5.68    2.17
  -3   6   0    6.07    2.13
   3   6   0    9.66    2.47
   3  -6   0    5.99    1.95
   3  -6   0   11.49    1.95
   4  -5   0    7.76    1.65
   4  -5   0    5.80    1.64
  -4  -5   0    7.16    1.38
  -4   5   0   11.28    2.60
   4   5   0    7.47    2.48
  -4  -5   0    6.53    2.23
  -4  -3  -1  559.97    9.78
  -4  -3  -1  584.18   15.50
   4  -3  -1  583.18    9.28
   4  -3  -1  600.41   16.90
  -4   3  -1  495.71   15.26
   4   3  -1  495.78   15.07
   4   3   1  604.26   16.07
  -4   3   1  591.39   15.36
   4  -3   1  524.42   15.20
   0  -6   1    2.38    1.64
   0   6   1    1.52    1.57
   0   6   1    0.44    0.67
   0   6  -1    1.91    1.87
   0  -6  -1    0.42    1.67
  -2   7   0   57.90    4.15
   2  -7   0   56.91    4.16
   2   7   0   55.83    3.81
   2   7   0   51.01    3.00
  -2  -7   0   62.96    4.36
   2  -7   0   56.30    3.07
  -1  -6   1   16.53    2.67
   1  -6  -1   26.43    2.71
  -1  -6  -1   22.07    3.10
   1   6  -1   13.96    3.24
   1   6   1   21.22    3.09
   1  -6   1   17.76    2.95
  -1   6   1   24.15    1.81
  -1   6  -1   14.53    2.94
   1   6  -1   12.00    1.73
   1   6   1   17.08    0.64
   1  -6  -1   20.78    3.00
   5   4   0  402.14   13.81
  -5  -4   0  401.50   10.04
   5  -4   0  381.74    8.88
   5  -4   0  402.01   10.93
  -5  -4   0  400.68    9.75
  -5   4   0  397.45   12.08
   3  -5  -1   56.17    5.07
   3   5   1   53.44    4.14
   3   5  -1   56.71    3.54
  -3   5  -1   59.42    4.76
   3  -5   1   64.03    4.25
  -3  -5   1   53.61    3.17
   3  -5  -1   52.92    2.96
  -3  -5  -1   51.89    4.01
  -6   0   0   82.63    4.73
  -6   0   0   74.67    2.95
   6   0   0   77.39    5.46
  -5   0   1    5.96    2.37
  -5   0  -1    9.21    2.17
   5   0   1    4.96    1.95
  -5   0  -1    5.72    2.21
   5   0  -1    5.24    2.58
  -6   1   0   82.58    4.93
   6  -1   0   89.58    5.04
  -6  -1   0   81.08    4.76
  -6  -1   0   88.98    3.25
   6   1   0   84.97    5.47
   2  -6   1  304.48   10.60
   2  -6  -1  305.62    9.36
   2   6   1  319.57   11.69
  -2   6   1  291.44    7.96
   2  -6  -1  300.55   10.82
  -2  -6   1  296.14    9.30
  -2   6  -1  298.75   11.82
   2   6  -1  297.50    8.65
  -2  -6  -1  312.92   12.08
  -4   4   1  443.79   12.88
  -4  -4   1  468.52    9.87
  -4   4  -1  520.01   15.18
   4  -4   1  507.30   13.53
   4  -4  -1  416.24    8.58
   4   4   1  447.74   14.34
  -4  -4  -1  420.23   12.85
   4  -4  -1  446.64   14.53
   5   1  -1  735.74   20.66
   5   1   1  778.23   18.77
   5  -1   1  745.96   17.24
  -5   1  -1  747.63   18.71
   5  -1  -1  785.87   22.01
  -5   1  -1  740.49   19.99
  -5  -1  -1  763.25   19.47
  -5   1   1  769.14   20.31
  -5  -1  -1  780.83   16.97
  -5  -1   1  735.92   19.44
   4   6   0  125.73    6.80
   4  -6   0  130.98    5.24
  -4  -6   0  120.59    5.61
  -4   6   0  135.07    6.90
   4  -6   0  125.32    4.91
   0  -8   0  423.15   12.86
   0   8   0  448.41   11.75
   0   8   0  419.24   11.13
   3   7   0  366.43   11.98
  -3   7   0  346.55   11.00
  -3  -7   0  338.38   11.24
   3  -7   0  365.49    9.43
   3  -7   0  341.03   10.67
  -6   2   0   11.79    2.43
   6   2   0   10.90    2.98
   6  -2   0    9.95    2.43
   6  -2   0    6.84    1.35
  -6  -2   0   11.61    2.05
  -5   2   1  315.15   10.67
  -5   2  -1  335.46   11.01
   5  -2   1  323.41    8.76
   5   2   1  326.65   10.71
  -5  -2  -1  315.42   10.68
   5  -2  -1  323.24   12.01
  -5   2  -1  324.04   11.02
  -5  -2   1  326.47   10.78
   5   2  -1  324.11   11.56
  -5  -2  -1  315.20    8.61
  -1  -8   0  136.64    6.57
  -1   8   0  129.87    5.45
  -1   8   0  129.12    5.49
   1  -8   0  124.02    6.35
   1   8   0  129.22    5.60
   5   5   0  276.40   11.33
  -5  -5   0  295.62    7.85
  -5   5   0  296.14   10.85
   5  -5   0  284.72    8.06
   5  -5   0  300.01    8.95
  -5  -5   0  304.70    9.51
   0  -7  -1  824.71   22.51
   0   7   1  837.11   22.52
   0  -7   1  800.82   21.02
   0   7  -1  819.58   22.95
   0   7  -1  774.38   13.06
  -6   3   0  117.86    6.67
  -6  -3   0  119.60    5.82
  -6  -3   0  121.43    4.32
   6   3   0  117.13    6.16
   6  -3   0  115.77    4.05
   6  -3   0  124.31    5.89
   1   7  -1  678.75   20.08
   1   7   1  627.67   18.70
  -1  -7  -1  641.76   18.39
   1   7  -1  627.13   12.99
  -1   7  -1  681.07   19.94
   1  -7   1  675.73   19.03
   1  -7  -1  653.69   19.19
  -1  -7   1  663.61   18.98
   1  -7  -1  655.48   18.20
  -5   3  -1  266.31    9.67
   5  -3  -1  237.25   10.21
  -5   3   1  250.63    9.38
   5  -3   1  264.62    6.41
  -5  -3  -1  236.90    9.39
  -5  -3   1  278.02    9.82
   5   3   1  249.21   10.05
  -5  -3  -1  240.90    6.69
   5   3  -1  264.91    9.79
  -5  -3   1  244.56    5.11
   5  -3   1  276.71    9.52
   3   6  -1  213.57    7.77
  -3   6  -1  213.01    9.58
  -3  -6   1  209.40    7.28
   3  -6  -1  229.15    7.68
  -3   6   1  231.44    7.70
   3  -6  -1  227.25    9.12
  -3  -6  -1  246.08    9.53
   3  -6   1  210.76    8.92
   3   6   1  222.58    9.12
  -4   5   1  232.87    8.12
  -4  -5  -1  231.17    9.17
   4   5   1  231.52    9.54
   4  -5   1  211.69    4.30
   4   5  -1  218.60    8.89
   4  -5   1  205.68    8.19
  -4  -5   1  198.29    6.17
   4  -5  -1  230.91    9.83
  -4   5  -1  217.91    9.66
   4  -5  -1  217.59    5.97
  -2  -8   0   46.18    4.13
  -2   8   0   39.05    3.36
   2   8   0   42.84    3.61
   2  -8   0   43.45    3.98
   2   8   0   37.86    2.67
  -2   7  -1  235.06   10.18
   2  -7   1  236.25    9.22
   2  -7  -1  231.54   10.06
   2  -7  -1  214.40    7.98
  -2  -7  -1  228.62   10.58
   2   7   1  221.57    9.91
   2   7  -1  233.24   10.02
  -2   7   1  213.59    7.26
  -2  -7   1  230.55    8.57
   0   0  -2  309.48   10.09
   0   0  -2  340.73   12.07
  -4  -7   0   67.45    4.70
  -4   7   0   67.15    5.24
   4  -7   0   78.40    3.99
   4   7   0   68.63    5.59
   4  -7   0   71.60    4.23
   0   1  -2    0.83    1.67
   0  -1  -2    6.07    1.72
   0  -1  -2    0.76    1.62
   0   1  -2   -0.68    1.25
   6   4   0  635.56   19.69
   6  -4   0  571.78   12.52
  -6  -4   0  595.12   14.76
  -6  -4   0  600.01   14.22
  -6   4   0  620.79   19.09
   6  -4   0  621.95   16.76
  -5  -4  -1   29.76    1.99
  -5   4   1   32.26    3.59
   5   4   1   34.44    3.98
   5  -4   1   31.68    2.02
   5  -4  -1   33.96    3.29
  -5  -4   1   33.55    2.92
  -5   4  -1   39.71    4.05
   5  -4   1   36.15    3.35
  -5  -4  -1   31.07    3.50
  -5  -4   1   31.01    2.03
   5   4  -1   29.14    3.68
  -1   0  -2   -1.92    1.34
   1   0  -2    0.92    1.59
  -1   0  -2    1.86    1.82
   1   0  -2   -2.40    1.68
  -1   1  -2   17.37    3.34
   1  -1  -2   21.34    2.85
   1  -1  -2   21.80    2.74
   1   1   2   21.29    1.94
  -1   1  -2   16.91    2.28
  -1   1  -2   17.87    2.89
   1   1  -2   29.71    3.01
   1   1  -2   15.21    3.15
  -1  -1  -2   18.57    3.23
  -5   6   0   38.94    4.41
  -5  -6   0   32.84    2.33
   5  -6   0   32.05    2.79
   5   6   0   34.29    4.32
  -5  -6   0   35.60    3.20
   5  -6   0   34.11    2.76
  -3   8   0   68.70    4.92
   3  -8   0   75.17    4.92
  -3  -8   0   75.99    5.04
   3  -8   0   77.82    3.81
   0   2  -2  146.44    5.45
   0  -2  -2  160.20    7.24
   0  -2  -2  157.32    7.41
  -6   0  -1  686.82   18.97
  -6   0   1  663.78   19.54
   6   0   1  688.51   18.82
   6   0  -1  675.74   21.27
  -6  -1  -1  141.63    6.82
  -6   1   1  131.96    7.12
   6   1   1  132.43    6.54
   6  -1  -1  138.14    7.85
  -6  -1  -1  139.75    6.26
  -1   2  -2  101.27    4.18
  -1  -2   2  105.74    5.01
   1   2  -2  111.38    4.99
   1  -2  -2   91.70    5.46
  -1   2  -2  102.89    6.18
   1   2   2  109.70    5.30
   1  -2  -2   93.92    5.80
  -1  -2  -2  100.81    5.87
   0   9   0    1.67    1.30
   0   9   0    0.39    1.35
   0  -9   0   -0.21    1.51
  -4  -6  -1   33.65    3.96
   4  -6  -1   39.49    4.34
  -4  -6   1   34.34    2.75
   4   6   1   37.86    4.39
  -4   6  -1   41.56    4.44
   4  -6   1   37.32    3.21
   4  -6  -1   30.18    2.50
  -4   6   1   32.07    3.27
   4   6  -1   38.12    3.74
   2   0  -2  129.06    5.95
  -2   0  -2  130.74    6.33
   2   0  -2  149.76    7.13
  -2   0  -2  135.55    7.64
  -7   0   0    0.67    1.55
   7   0   0    1.08    1.88
  -7   0   0    0.19    0.97
   1   9   0    6.33    1.73
   1   9   0    4.84    1.65
  -1   9   0    0.06    1.74
  -1  -9   0    0.40    2.29
  -1   9   0    5.19    1.80
   1  -9   0    2.74    2.30
   0   8  -1    1.71    1.00
   0  -8  -1    1.67    2.08
   0   8   1    1.66    1.93
   0   8   1    1.89    0.87
   0  -8   1    5.18    2.03
  -2  -1  -2  108.52    5.08
  -2   1  -2  103.48    6.47
  -2   1  -2   92.48    4.97
   2  -1   2   97.51    4.13
  -2  -1  -2   95.67    6.37
   2  -1  -2  103.50    6.48
   2  -1  -2  100.27    5.22
   2   1  -2  101.24    5.54
   3   7   1  112.74    6.46
   3   7  -1  116.85    6.06
   3  -7  -1  105.67    5.27
  -3  -7  -1  114.99    7.10
  -3   7   1  105.24    5.11
   3  -7   1  109.48    6.17
  -3  -7   1   99.76    5.17
   3  -7  -1  107.26    6.20
  -3   7  -1  115.31    7.04
  -6  -2   1   69.36    1.65
  -6   2  -1   79.51    5.25
   6  -2  -1   56.28    5.50
  -6  -2  -1   58.94    3.81
   6  -2   1   80.37    4.01
  -6   2   1   54.19    4.50
  -6   2  -1   82.83    4.86
   6   2  -1   74.39    5.75
   6   2   1   57.71    5.11
  -6  -2   1   75.89    5.01
  -7  -1   0   26.97    3.10
   7  -1   0   28.28    3.39
   7   1   0   23.77    3.87
  -7   1   0   22.11    3.26
  -7  -1   0   23.89    2.04
   0   3  -2    1.02    1.92
   0  -3  -2    1.80    1.72
   0  -3  -2    0.52    1.80
   0  -3   2    0.97    1.72
   0   3  -2    0.72    1.13
  -1  -8   1  238.24    9.45
   1  -8   1  230.07    9.62
  -1   8  -1  227.54   10.29
   1  -8  -1  243.63    9.90
  -1   8   1  216.39    8.90
  -1  -8  -1  244.12   10.37
   1   8  -1  236.00   10.59
   1   8  -1  230.22    6.74
  -1   8   1  214.52    6.22
   1   8   1  234.20    9.98
  -6   5   0  317.23   12.22
  -6  -5   0  317.95    8.96
   6  -5   0  315.09    8.50
  -6  -5   0  324.56    9.83
   6  -5   0  317.22   10.88
   6   5   0  334.67   13.20
   5   5   1   71.58    5.21
   5  -5   1   59.30    4.23
   5   5  -1   68.95    5.18
  -5   5   1   62.49    4.76
  -5  -5  -1   59.16    2.26
   5  -5  -1   64.08    4.60
   5  -5  -1   61.89    2.60
  -5  -5   1   60.76    2.86
  -5   5  -1   64.58    5.62
  -5  -5  -1   62.00    4.89
  -1   3  -2  146.90    7.77
   1  -3   2  153.89    7.29
  -1  -3  -2  134.45    7.27
   1   3   2  143.88    6.82
   1   3  -2  144.78    5.64
   1  -3  -2  126.84    7.24
  -1   3   2  135.86    4.76
   1  -3  -2  126.65    6.25
  -2   2  -2  127.21    7.18
  -2   2   2  126.21    5.10
  -2   2  -2  117.83    6.36
  -2  -2   2  118.28    5.35
   2   2  -2  117.04    5.91
   2  -2  -2  128.03    6.81
   2  -2  -2  117.96    5.40
   2   2   2  135.68    5.94
   2  -2   2  125.86    4.25
  -2  -2  -2  125.85    5.03
  -2  -2  -2  119.04    7.17
   7  -2   0   36.34    2.21
   7   2   0   43.63    4.99
   7  -2   0   41.45    4.07
  -7  -2   0   40.31    2.36
  -7   2   0   43.35    4.12
  -7  -2   0   40.08    3.88
   2  -9   0   63.20    4.93
  -2   9   0   63.40    4.50
   2   9   0   59.62    4.59
   2   9   0   60.19    3.45
  -2   9   0   63.52    3.90
  -2  -9   0   67.38    5.42
  -6   3   1  253.87    9.76
   6  -3   1  237.50    9.13
   6   3   1  234.99    9.92
   6   3  -1  221.13   10.26
  -6  -3  -1  236.08    7.26
  -6   3  -1  235.34   10.21
  -6  -3   1  224.01    9.41
   6  -3  -1  247.23   10.54
  -6  -3  -1  227.22    9.25
   6  -3   1  228.51    6.99
  -2  -8   1   26.41    3.58
  -2   8  -1   28.69    4.11
   2  -8  -1   33.38    4.13
  -2  -8  -1   28.64    3.35
   2   8   1   26.56    4.07
   2  -8  -1   30.97    3.31
   2   8  -1   26.62    3.57
   2  -8   1   25.08    3.26
  -2   8   1   24.36    2.65
   2   8  -1   27.61    2.72
  -3   0  -2    2.16    1.80
   3   0  -2   -2.31    2.06
   3   0   2    4.53    1.26
   3   0  -2    1.46    1.27
  -3   0  -2    2.95    2.37
  -4   8   0  444.05   14.84
   4  -8   0  476.86   13.21
   4  -8   0  443.77   13.61
  -4  -8   0  431.69   14.44
   4   8   0  451.73   16.06
  -2  -3  -2  218.57    9.97
  -2   3  -2  185.56    8.79
   2  -3  -2  219.26    9.81
  -2   3   2  214.21    7.44
   2   3   2  226.72    8.72
   2  -3   2  187.08    4.67
   2  -3   2  193.08    8.42
  -2  -3   2  181.13    6.53
   2  -3  -2  215.43    7.34
  -5  -7   0    5.06    2.13
   5  -7   0    3.53    1.68
  -5  -7   0    5.50    1.51
  -5   7   0    2.97    2.63
   5   7   0    5.61    2.13
   5  -7   0    2.64    1.83
   0  -4  -2   86.98    5.27
   0   4  -2   63.82    3.06
   0  -4  -2   95.84    5.89
   0   4  -2   64.82    5.69
   0  -4   2   72.82    5.01
   0   4   2   81.07    3.34
  -7  -3   0  106.75    4.60
   7   3   0  117.39    7.50
   7  -3   0  110.67    5.78
   7  -3   0  100.41    3.83
  -7  -3   0  112.02    5.90
  -7   3   0  119.14    6.86
   3   1  -2    8.34    2.36
  -3   1  -2   13.63    2.57
   3   1   2    9.03    1.76
  -3   1   2    3.30    2.08
  -3  -1  -2    1.76    2.44
   3  -1   2    7.96    1.36
  -3   1  -2   13.43    3.00
   3  -1  -2    3.00    2.74
  -3  -1   2    5.06    1.56
   3  -1  -2    5.00    1.57
  -3  -1  -2    9.58    1.84
   1   4   2  158.20    7.71
   1  -4  -2  152.08    7.86
   1  -4  -2  139.61    6.62
  -1  -4   2  138.26    6.10
   1  -4   2  131.70    6.92
  -1   4  -2  137.38    3.85
  -1   4  -2  144.58    7.60
  -1  -4  -2  140.71    7.70
  -1   4   2  140.42    4.89
  -3   2  -2   39.14    4.49
  -3   2  -2   37.82    3.82
   3  -2  -2   42.32    4.69
  -3  -2  -2   34.35    2.63
  -3  -2  -2   35.23    4.52
   3  -2  -2   38.06    2.72
   3  -2   2   39.87    2.28
   3   2  -2   38.48    3.65
   3   2   2   44.49    3.53
  -3  -2   2   33.95    2.48
  -3   2   2   41.03    3.32
  -4   7  -1  173.94    9.63
   4  -7   1  165.21    7.85
   4  -7   1  167.95    3.64
  -4  -7  -1  200.43    9.24
  -4   7   1  198.08    8.33
   4  -7  -1  196.02    8.99
  -4  -7   1  156.72    7.17
   4   7   1  187.02    9.14
   4   7  -1  163.75    7.88
   6  -4   1   21.49    2.02
  -6   4  -1   29.50    3.95
  -6  -4  -1   29.73    3.46
   6   4  -1   22.47    3.99
   6  -4  -1   24.09    3.19
   6   4   1   27.63    4.03
  -6  -4   1   21.68    2.87
   6  -4   1   25.39    3.17
  -6  -4  -1   27.21    2.28
  -6   4   1   30.24    3.64
  -3  -9   0  334.96   12.80
   3   9   0  355.36   13.15
  -3   9   0  337.91   12.09
   3  -9   0  346.47   10.36
   3  -9   0  334.33   11.88
   6   6   0  137.52    8.41
  -6  -6   0  143.33    6.23
   6  -6   0  136.66    5.15
  -6   6   0  132.34    6.61
  -6  -6   0  143.23    5.32
  -5  -6  -1   66.72    5.15
   5  -6  -1   62.47    3.23
  -5   6  -1   62.18    5.70
   5  -6  -1   70.21    5.51
  -5   6   1   62.41    4.36
   5  -6   1   60.37    2.34
  -5  -6   1   58.56    3.32
   5   6   1   76.28    5.46
  -5  -6  -1   56.59    2.10
   5   6  -1   60.85    4.87
   5  -6   1   60.23    4.66
  -2  -4   2   36.02    3.33
  -2   4  -2   32.99    4.25
   2  -4   2   31.49    1.33
   2  -4   2   39.84    3.57
  -2  -4  -2   17.70    4.29
   2   4  -2   36.99    2.69
   2  -4  -2   23.48    4.09
   2  -4  -2   21.59    3.13
  -2   4   2   20.01    2.75
   2   4   2   21.98    3.63
  -3  -8  -1  164.45    9.33
  -3   8   1  164.28    7.12
   3  -8  -1  164.43    8.02
  -3   8  -1  179.71    8.31
  -3  -8   1  171.42    7.21
   3   8   1  150.14    7.20
   3  -8   1  179.82    8.58
   3  -8  -1  158.52    7.11
   7   4   0  601.56   19.78
  -7   4   0  666.97   21.34
   7  -4   0  648.91   19.04
  -7  -4   0  638.48   17.38
  -7  -4   0  617.79   15.21
  -3  -3  -2  120.77    7.79
   3  -3   2  124.72    6.43
   3  -3   2  123.05    3.63
   3   3  -2  138.91    6.71
  -3  -3  -2  114.33    4.23
   3   3   2  117.28    6.52
  -3   3  -2  134.69    7.10
   3  -3  -2  111.60    5.05
  -3  -3   2  130.68    5.30
   3  -3  -2  121.68    8.36
  -3   3   2  113.79    5.67
   0  -9  -1  468.32   16.52
   0   9   1  463.04   16.17
   0   9  -1  405.47   15.56
   0  -9   1  422.37   15.27
   0 -10   0   15.40    3.46
   0  10   0   18.75    2.43
   0  10   0   15.58    2.54
   0   5  -2   -2.10    2.36
   0   5  -2    0.97    0.93
   0  -5   2    3.30    1.83
   0   5   2    0.51    0.99
   0  -5  -2    6.66    1.93
  -7   0  -1    7.51    2.76
   7   0  -1    9.99    3.21
  -7   0   1    8.01    2.76
   7   0   1    5.63    2.84
  -7   0  -1    6.81    2.55
   1   9   1  287.34   11.96
  -1  -9  -1  313.37   13.14
   1   9  -1  292.61   12.36
  -1   9  -1  300.49   12.42
   1  -9   1  290.30   12.27
  -1  -9   1  290.12   11.62
   1  -9  -1  291.58   11.63
  -1   9   1  285.58   11.87
   1  10   0    6.41    1.88
   1  10   0    5.06    2.05
  -1  10   0    7.10    2.08
  -1  10   0    5.62    1.69
   1 -10   0    8.97    2.62
  -1 -10   0    9.25    2.91
   1   5   2  238.57   10.52
  -1  -5   2  216.05    8.59
   1  -5  -2  222.63    8.97
   1  -5   2  221.91    9.45
  -1  -5  -2  220.94    9.67
   1   5  -2  204.88    6.33
   1  -5  -2  230.28   10.00
  -1   5  -2  214.32   10.05
  -4   0   2  202.86    9.35
  -4   0  -2  200.47    9.08
  -4   0  -2  203.20    7.97
   4   0  -2  199.15    9.11
   4   0   2  199.07    6.78
  -7   1  -1  549.91   17.00
  -7  -1  -1  543.96   16.12
  -7  -1  -1  514.00   16.27
   7   1   1  517.74   16.81
  -7   1  -1  546.19   16.98
  -7  -1   1  539.87   17.74
   7  -1   1  551.46   16.60
   7   1  -1  540.81   18.80
  -7   1   1  514.94   17.87
   7  -1  -1  505.86   18.96
  -4  -1  -2  321.40    9.80
  -4  -1  -2  328.27   13.98
   4  -1   2  325.44    8.88
   4  -1  -2  314.00   13.01
   4   1  -2  341.26   12.66
   4   1   2  317.24   10.38
  -4   1  -2  323.48   11.14
  -4   1   2  327.68   11.77
  -4   1  -2  328.75   14.04
   4  -1  -2  303.16    8.15
   6  -5   1   66.26    3.33
   6   5  -1   78.82    6.47
   6  -5   1   70.06    4.72
   6   5   1   83.27    6.50
  -6  -5   1   66.73    3.45
  -6  -5  -1   77.34    3.14
  -6   5   1   86.70    5.40
  -6   5  -1   71.70    5.21
  -6  -5   1   64.44    5.11
  -6  -5  -1   84.38    5.54
   6  -5  -1   75.49    5.91
   6  -5  -1   74.84    2.80
   7   2   1   77.21    5.55
  -7   2  -1   45.76    4.54
   7   2  -1   51.39    5.67
  -7  -2  -1   72.57    4.01
   7  -2   1   46.03    4.39
  -7   2   1   80.45    5.50
  -7  -2   1   50.61    4.88
   7  -2  -1   86.15    5.75
  -7   2  -1   41.22    5.08
  -5  -8   0  147.90    7.30
   5  -8   0  131.95    6.21
   5   8   0  135.68    8.16
  -5   8   0  134.05    7.61
   5  -8   0  151.09    6.75
  -4   2  -2   14.22    2.92
  -4  -2  -2   13.37    3.51
  -4  -2  -2   13.04    1.98
   4  -2  -2   15.07    1.80
  -4  -2   2   11.43    1.77
  -4   2   2   14.22    2.81
   4  -2   2   11.30    1.66
  -4   2  -2    7.67    3.41
   4   2   2   14.12    2.47
   4   2  -2    9.26    3.09
   4  -2  -2   15.65    3.42
   3   4   2  804.72   24.20
  -3  -4  -2  743.08   23.40
  -3   4   2  783.78   20.36
   3  -4   2  863.15   26.63
   3  -4  -2  740.75   18.68
   3  -4   2  740.28   12.24
  -3   4  -2  778.66   24.00
   3  -4  -2  758.47   25.36
  -3  -4   2  705.76   18.52
  -2   9  -1  274.93   12.63
  -2   9   1  261.62    8.48
   2  -9   1  271.00   10.41
  -2  -9  -1  278.66   12.46
  -2  -9   1  286.17   11.05
   2  -9   1  272.84   10.62
   2  -9  -1  281.93   11.10
   2  -9  -1  293.93   12.41
   2   9  -1  268.64   11.27
   2   9   1  278.50   12.28
  -2  10   0  102.24    5.08
  -2  10   0  107.87    5.98
  -2 -10   0  116.88    7.49
   2 -10   0  110.82    6.73
   2  10   0  104.82    4.97
   2  10   0  104.26    6.15
   2  -5  -2   59.80    6.00
  -2   5   2   73.45    3.46
  -2  -5  -2   59.84    5.65
  -2  -5   2   75.51    5.00
   2   5  -2   67.26    3.63
   2  -5  -2   67.69    4.72
   2   5   2   64.64    5.79
  -2   5  -2   72.10    6.16
   2  -5   2   65.93    5.64
  -7  -5   0   54.62    3.65
  -7  -5   0   63.41    3.94
   7  -5   0   60.30    4.86
   7   5   0   63.80    6.20
   7  -5   0   58.05    3.21
  -7   5   0   59.18    5.72
  -8   0   0   43.47    4.12
   8   0   0   50.79    4.83
  -8   0   0   44.62    2.66
  -4   9   0   19.95    3.60
   4  -9   0   30.03    3.36
   4   9   0   20.52    3.81
   4  -9   0   22.46    3.05
  -4  -9   0   20.97    3.68
   8  -1   0   68.50    5.56
   8   1   0   79.43    6.23
  -8  -1   0   68.09    5.10
  -8  -1   0   66.50    2.95
  -8   1   0   74.32    5.26
  -6   7   0  185.23    9.49
   6   7   0  175.39    9.58
   6  -7   0  173.14    6.69
   6  -7   0  170.93    6.77
  -6  -7   0  168.62    7.34
   4  -8  -1  204.58   10.02
  -4  -8  -1  222.12   11.17
   4  -8  -1  209.83    7.78
   4  -8   1  214.59    4.35
  -4  -8   1  228.28    8.53
   4   8  -1  226.10    9.08
   4   8   1  213.18   10.86
  -4   8  -1  232.22   10.66
  -4   8   1  214.21    8.98
   4  -8   1  221.96    9.76
   5  -7  -1   26.46    2.62
   5   7  -1   28.16    3.79
  -5   7  -1   27.71    4.11
  -5  -7  -1   20.36    1.20
   5  -7   1   20.27    3.33
  -5   7   1   25.69    3.39
  -5  -7  -1   33.06    3.90
   5   7   1   30.93    4.13
  -5  -7   1   16.25    2.53
   5  -7   1   23.62    1.49
   5  -7  -1   31.18    4.34
  -7  -3  -1  401.46   13.42
   7  -3   1  422.19   13.63
   7   3   1  402.59   15.13
  -7   3  -1  419.57   15.21
   7  -3  -1  397.85   15.14
  -7   3   1  407.69   15.26
   7   3  -1  395.27   15.59
  -7  -3   1  373.18    7.22
  -7  -3   1  417.55   14.37
   4  -3  -2  289.56    9.11
  -4   3  -2  348.70   12.76
   4   3   2  313.18   11.40
   4  -3  -2  299.11   13.83
  -4  -3  -2  301.81   14.42
  -4   3   2  308.16   11.77
   4   3  -2  344.66   11.97
   0   6  -2  982.34   31.58
   0  -6   2  921.28   27.29
   0   6  -2  898.03   16.05
   0   6   2 1045.89   31.34
   0  -6  -2  993.79   29.02
   8  -2   0   21.50    3.11
  -8  -2   0   16.84    2.63
   8   2   0   11.63    3.45
  -8  -2   0   15.38    2.07
   8  -2   0    8.46    1.38
  -8   2   0   10.49    3.10
  -1  -6   2  660.16   20.05
   1   6   2  606.32   19.97
   1  -6   2  614.23   20.45
   1   6  -2  610.58   20.89
   1   6  -2  584.51   13.27
  -1  -6  -2  627.51   20.87
   1  -6  -2  630.83   22.52
  -1   6  -2  585.33   19.92
   1  -6  -2  616.66   19.53
   3  -9  -1   82.89    6.14
  -3   9  -1   80.94    6.76
  -3  -9   1   86.15    5.43
   3  -9   1   86.73    6.15
   3   9   1   85.88    6.56
  -3  -9  -1   86.65    6.93
   3  -9  -1   81.70    5.41
   3 -10   0   28.01    3.85
  -3 -10   0   35.39    4.49
  -3  10   0   30.22    3.65
   3  10   0   35.53    3.97
   6  -6   1   61.73    4.58
  -6   6   1   41.16    4.73
   6  -6   1   59.78    2.77
   6  -6   1   63.57    4.60
  -6  -6   1   64.99    3.90
  -6   6  -1   61.80    4.91
   6  -6  -1   41.60    2.91
   6   6   1   50.03    5.43
   6  -6  -1   44.75    4.91
   6   6  -1   74.48    6.09
  -6  -6  -1   46.24    4.85
   3  -5   2  157.17    9.01
  -3  -5  -2  207.41    9.99
   3   5   2  205.74   10.05
   3  -5  -2  187.33    7.55
  -3   5  -2  154.05    9.62
   3  -5  -2  197.62   10.12
   8   3   0   -0.02    2.17
  -8  -3   0   -0.21    1.55
  -8   3   0   -1.33    2.13
  -8  -3   0    1.24    1.28
   8  -3   0    1.85    1.74
   8  -3   0    1.06    1.01
   7  -4   1    4.14    1.56
  -7  -4   1    1.75    2.52
  -7  -4   1    3.09    1.17
   7  -4  -1    5.12    0.74
   7   4   1    7.41    2.85
  -7   4  -1    4.21    2.94
   7   4  -1   10.35    2.95
  -7  -4  -1    7.14    2.55
   7  -4   1    6.98    2.29
  -7  -4  -1    7.55    1.87
   7  -4  -1    6.58    2.71
  -7   4   1    9.93    2.28
  -5   0   2    0.52    0.75
  -5   0   2   -2.06    1.93
  -5   0  -2    1.88    2.23
   5   0   2    1.85    1.54
   5   0  -2    2.20    2.04
  -5   0  -2    0.62    1.80
  -2   6   2  281.99    8.73
   2   6   2  300.57   12.88
   2  -6   2  282.00   12.04
  -2  -6  -2  301.92   12.75
   2  -6  -2  296.22   13.43
   2   6  -2  277.54    8.71
   2  -6  -2  299.17   10.79
  -2  -6   2  259.58   10.21
  -2   6  -2  300.10   13.14
  -4   4   2   46.81    4.50
  -4   4  -2   50.79    5.14
   4  -4   2   50.84    2.03
   4   4   2   48.47    4.77
   4  -4  -2   58.11    5.90
   4  -4  -2   46.62    3.16
   4  -4   2   55.04    5.54
  -4  -4  -2   39.96    2.08
   4   4  -2   53.17    4.26
  -4  -4   2   43.62    2.83
  -4  -4  -2   43.89    5.33
   5  -1  -2  372.59   14.81
  -5   1   2  369.86   14.31
   5  -1   2  336.46   10.29
  -5   1  -2  336.17   12.12
   5   1   2  378.08   12.78
  -5  -1  -2  361.71   15.28
  -5  -1  -2  352.50   11.48
  -5  -1   2  332.62   13.88
   5   1  -2  347.34   14.28
  -5   1  -2  340.94   14.74
   7  -6   0  132.02    6.25
  -7   6   0  130.91    8.14
  -7  -6   0  127.32    5.48
   7  -6   0  122.96    5.44
  -7  -6   0  131.43    6.02
   7   6   0  129.68    8.55
   0  10   1   -0.73    1.83
   0 -10  -1   -0.63    2.01
   0 -10   1    3.14    2.00
   0  10   1   -0.67    0.83
   0  10  -1    1.74    1.02
  -1  10   1  146.40    8.49
   1 -10   1  149.31    8.53
   1  10  -1  137.34    5.70
   1  10   1  131.89    8.14
  -1  10  -1  129.51    4.45
   1 -10  -1  136.81    8.12
  -1 -10   1  163.37    8.40
  -1 -10  -1  150.05    8.87
  -1  10  -1  154.48    8.81
   0  11   0    4.31    1.65
   0  11   0    1.78    1.85
   0 -11   0   -1.74    2.31
   5  -2  -2  779.00   26.72
  -5  -2  -2  794.27   19.25
   5  -2   2  822.76   18.82
   5   2  -2  814.19   25.58
  -5   2  -2  842.40   28.36
   5   2   2  849.50   25.12
  -5  -2  -2  814.00   27.56
  -5   2  -2  833.91   24.29
  -5   2   2  829.71   25.67
  -5  -2   2  842.04   25.82
  -1  11   0    6.45    2.12
  -1  11   0    7.38    2.21
   1  11   0    3.60    2.19
   1  11   0    8.73    2.53
  -1 -11   0    6.95    2.92
   1 -11   0    8.85    2.98
  -5  -9   0   37.07    4.64
   5  -9   0   38.88    3.87
   5  -9   0   34.86    3.23
  -5   9   0   38.19    4.45
   5   9   0   27.22    4.82
   8  -4   0   88.68    5.71
  -8  -4   0   71.93    3.81
  -8  -4   0   75.32    5.26
  -8   4   0   84.81    6.72
   8   4   0   84.80    6.88
   0   7  -2    0.34    0.66
   0   7  -2    5.93    2.58
   0   7   2    1.49    0.78
   0   7   2    4.04    1.89
   0  -7  -2    1.55    2.13
   0  -7   2    2.77    2.12
  -6  -8   0  195.98    8.65
   6   8   0  176.07    9.83
  -6  -8   0  183.17    6.78
  -6   8   0  179.25    9.68
   6  -8   0  189.32    8.21
   6  -8   0  190.05    8.04
   5   8   1   61.46    6.24
   5  -8   1   58.39    5.11
   5  -8   1   68.81    2.69
  -5  -8   1   62.94    4.35
   5  -8  -1   74.36    5.97
  -5   8   1   61.22    5.77
  -5  -8  -1   66.15    5.79
  -5   8  -1   67.72    6.29
   5  -8  -1   56.71    3.90
   5   8  -1   62.92    5.66
   2  10  -1   13.66    3.32
   2  10  -1   17.68    2.55
   2  10   1   16.03    3.95
  -2 -10   1   21.28    3.60
   2 -10  -1   23.98    3.64
  -2  10  -1   22.91    3.99
  -2 -10  -1   23.68    4.42
   2 -10   1   20.71    3.76
   1  -7  -2  485.24   19.11
   1   7  -2  463.99   19.76
   1  -7   2  474.91   16.83
  -1   7  -2  452.93   18.47
   1  -7  -2  472.43   16.79
  -1  -7   2  478.72   16.64
   1   7   2  509.14   18.97
  -1  -7  -2  481.93   17.98
   7   5   1  326.49   14.24
  -7   5  -1  360.83   14.87
  -7  -5   1  351.58    9.12
  -7  -5   1  353.96   12.81
  -7   5   1  315.34   12.71
   7   5  -1  401.42   16.07
  -7  -5  -1  315.02   12.49
   7  -5   1  330.58   11.59
  -7  -5  -1  302.56    8.67
   7  -5  -1  324.62   13.78
   5   3   2  265.33   11.40
   5  -3  -2  262.99   12.65
  -5  -3  -2  234.44    6.84
  -5  -3  -2  263.07   13.27
  -5   3   2  255.80   10.83
  -5  -3   2  242.82    6.88
   5   3  -2  298.23   12.68
  -5   3  -2  286.76   11.55
  -8   0   1   56.99    5.40
   8   0   1   58.05    5.18
   8   0  -1   59.85    5.42
  -8   0  -1   61.98    4.86
  -8   0  -1   65.11    4.93
   3   6   2   48.66    4.47
   3  -6  -2   54.29    5.55
  -3   6   2   50.08    3.27
   3  -6  -2   52.19    3.70
   3   6  -2   33.95    3.40
  -3  -6   2   34.59    3.40
   3  -6   2   39.16    4.65
  -3  -6  -2   47.82    5.12
  -3   6  -2   37.01    5.49
   4  -9  -1  116.22    7.17
   4   9   1  120.83    8.44
   4  -9   1  132.40    7.60
  -4   9  -1  127.83    8.17
  -4  -9   1  130.89    6.56
   4   9  -1  118.57    6.71
   4  -9  -1  124.53    6.90
  -4  -9  -1  141.46    8.56
  -4   9   1  116.91    6.02
  -4  10   0   19.01    3.50
  -4 -10   0   16.12    3.45
   4  10   0   22.57    3.72
   4 -10   0   18.87    2.70
   4 -10   0   20.01    3.28
   4   5  -2   83.68    5.67
  -4  -5  -2  102.17    7.23
  -4  -5  -2   80.77    2.59
  -4   5   2   89.24    5.27
   4   5   2   95.66    6.70
  -4  -5   2   86.04    4.58
  -4   5  -2   88.60    6.00
   4  -5  -2   97.00    7.62
   4  -5  -2   82.35    4.07
   4  -5   2   86.37    6.69
  -8   1   1  174.46    9.30
   8  -1   1  150.94    7.81
   8   1  -1  148.78    9.22
  -8  -1  -1  163.52    7.81
  -8  -1  -1  165.51    7.43
   8   1   1  160.96    8.83
   8  -1  -1  170.14   10.10
  -8   1  -1  147.40    7.73
  -8   1  -1  146.90    8.07
  -8  -1   1  145.60    8.51
  -2  11   0  249.42    9.33
   2  11   0  237.95   10.59
  -2  11   0  248.75    9.97
  -2 -11   0  252.22   11.85
   2 -11   0  246.81   11.12
   2  11   0  239.41    9.14
   6  -7   1  106.72    6.55
   6  -7   1  110.60    3.90
  -6  -7  -1  128.67    7.20
  -6  -7  -1  104.93    3.48
  -6  -7   1  111.26    5.23
   6   7   1  115.93    7.38
  -6   7  -1  108.27    6.78
   6  -7  -1  127.71    7.45
  -6   7   1  124.83    6.79
   6   7  -1  124.93    7.56
  -8  -2  -1   65.55    4.78
   8  -2  -1   73.89    6.24
  -8  -2   1   73.45    5.68
   8   2   1   69.75    5.97
   8   2  -1   73.87    6.62
  -8  -2  -1   60.22    4.95
   8  -2   1   71.52    5.12
  -8   2   1   65.84    5.92
  -8   2  -1   74.66    5.71
  -8   2  -1   71.20    5.18
  -2  -7   2   14.42    2.89
  -2   7  -2   12.82    4.18
  -2   7   2   11.24    1.97
  -2  -7  -2   15.01    3.56
   2   7   2   11.75    3.01
   2  -7   2   19.86    3.67
   2  -7  -2    9.12    2.93
   2   7  -2   15.68    2.20
   2  -7  -2   11.12    3.83
   7  -7   0   73.77    4.55
   7   7   0   68.32    6.36
  -7   7   0   71.54    6.64
  -7  -7   0   64.56    3.99
   7  -7   0   67.22    4.14
   8  -5   0   11.44    2.07
  -8   5   0   10.13    4.02
   8   5   0   15.27    4.04
   8  -5   0   17.72    3.03
  -8  -5   0   15.29    2.15
  -8  -5   0   19.34    2.58
   5  -4  -2   46.38    5.63
   5  -4   2   38.66    2.31
   5  -4  -2   44.68    2.69
  -5   4  -2   42.46    4.77
  -5  -4   2   38.12    2.69
  -5   4   2   46.49    4.19
   5  -4   2   41.07    5.21
  -5  -4  -2   42.54    2.33
   5   4  -2   34.87    4.69
  -5  -4  -2   47.10    5.37
   5   4   2   42.28    4.64
   3 -10   1   34.06    3.66
  -3  10  -1   31.95    4.01
   3 -10  -1   30.09    4.45
   3  10  -1   34.18    3.36
  -3 -10  -1   26.07    4.76
   3  10   1   25.10    4.54
  -3 -10   1   31.09    4.11
  -3  10   1   29.29    3.53
  -8   3  -1    9.11    2.94
   8   3   1    5.88    3.16
   8   3  -1   11.58    3.22
   8  -3  -1    6.36    3.24
   8  -3   1    6.59    2.65
  -8  -3  -1    5.39    2.02
   8  -3   1   11.76    2.47
  -8  -3  -1    7.83    2.66
  -8  -3   1    6.21    0.88
  -8  -3   1    8.10    2.80
  -8   3   1    3.03    2.90
  -6   0   2  581.26   20.68
  -6   0  -2  571.36   21.53
  -6   0  -2  561.08   17.55
   6   0  -2  561.53   21.09
   6   0   2  572.56   17.84
  -9   0   0   -0.18    1.09
   9   0   0    0.80    2.15
  -9   0   0    1.61    1.43
   3  11   0  492.32   17.83
  -3 -11   0  484.76   18.70
  -3  11   0  500.28   17.39
   3 -11   0  468.94   17.66
  -3  11   0  492.46   15.11
  -6   1   2   51.42    4.97
  -6  -1  -2   54.67    5.42
   6  -1  -2   49.03    4.69
  -6  -1   2   33.69    4.19
  -6  -1  -2   51.61    3.63
   6   1  -2   35.25    5.26
  -6   1  -2   33.76    5.50
  -6   1  -2   36.36    4.17
   6  -1   2   33.53    3.67
   9  -1   0   13.58    3.28
  -9   1   0    9.04    2.46
  -9  -1   0    9.32    1.79
   9   1   0    5.03    3.59
  -9  -1   0    7.74    2.61
   7  -6  -1   93.95    6.57
   7  -6  -1   87.64    3.53
  -7  -6   1   78.70    3.73
   7   6   1   99.01    7.33
   7   6  -1   83.59    7.38
   7  -6   1   84.36    3.83
   7  -6   1   79.39    5.67
  -7  -6  -1   90.11    6.33
  -7   6  -1   88.34    7.15
  -7  -6   1   80.36    5.54
  -7   6   1   90.76    6.30
   4  -6  -2   42.86    3.53
   4  -6   2   42.27    4.78
  -4  -6   2   36.29    3.13
  -4  -6  -2   41.62    5.40
  -4   6   2   49.58    3.76
   4  -6  -2   43.13    5.67
  -4   6  -2   35.32    5.50
   4   6  -2   37.56    4.36
   4   6   2   44.01    5.21
   0  -8   2   97.88    6.92
   0   8  -2   96.49    8.15
   0   8   2   95.17    7.38
   0  -8  -2   94.91    7.00
  -3  -7   2  233.23    9.23
  -3  -7  -2  206.68   10.31
   3   7   2  227.49   11.61
   3  -7  -2  203.61   11.62
   3  -7   2  247.52   11.62
   3   7  -2  231.66    8.37
  -3   7   2  207.38    8.34
  -3   7  -2  244.04   12.46
   3  -7  -2  198.78    8.85
  -6   2   2   16.51    3.70
  -6  -2   2   15.73    1.28
  -6   2  -2   22.97    4.28
  -6  -2  -2   15.43    4.08
   6  -2   2   20.09    2.59
   6   2  -2   28.06    3.82
   6   2   2   13.69    3.25
  -6  -2   2   16.82    3.79
  -6   2  -2   26.14    3.53
   6  -2  -2   18.08    4.12
   0  11   1  240.06    7.04
   0 -11  -1  289.47   12.86
   0 -11   1  278.24   12.58
   0  11  -1  233.26    7.79
   0  11   1  279.47   12.36
   0  11  -1  278.14   12.08
   9  -2   0  218.79   10.17
  -9   2   0  195.16    9.88
  -9  -2   0  199.55    9.52
   9   2   0  203.62   10.17
   1  -8  -2  222.64   11.16
  -1  -8  -2  232.15   11.84
   1  -8   2  276.29   12.35
  -1  -8   2  281.23   11.22
  -1   8  -2  264.21   12.07
   1   8  -2  265.67   12.84
   1  -8  -2  232.02   11.28
   1   8   2  226.86   11.32
  -6  -9   0  152.90    8.13
   6  -9   0  151.26    7.58
   6  -9   0  142.94    6.85
  -6  -9   0  142.00    5.86
   6   9   0  138.07    9.23
  -6   9   0  150.15    8.71
   1 -11  -1   10.99    3.68
   1  11  -1   18.37    4.04
   1 -11   1   11.96    3.61
  -1  11   1   12.38    2.03
  -1  11   1   14.33    3.37
   1  11  -1   14.19    2.03
  -1 -11  -1   11.95    3.86
  -1 -11   1   13.71    3.71
   1  11   1   12.29    3.61
  -1  11  -1   13.36    1.61
   1  11   1   11.91    1.43
  -1  11  -1   14.55    3.63
   5  -9  -1   12.85    2.97
   5  -9   1   16.69    1.40
   5   9   1   11.62    3.97
  -5  -9  -1   16.45    4.03
   5  -9   1   10.40    3.41
   5   9  -1   11.32    3.42
  -5  -9   1   12.01    2.77
  -5   9  -1   17.73    4.02
  -5   9   1   10.70    3.22
   5  -9  -1   18.39    3.46
   5  10   0   11.78    3.27
   5 -10   0    8.73    2.74
   5 -10   0    8.61    2.46
  -5  10   0   11.53    3.13
  -5 -10   0    6.93    3.01
   5   5   2   26.33    4.43
   5  -5  -2   26.24    5.06
  -5  -5  -2   24.76    3.79
   5  -5   2   27.27    4.37
  -5  -5   2   25.75    2.49
  -5   5  -2   33.72    4.44
  -5  -5  -2   21.68    1.55
  -5   5   2   20.37    3.52
   5  -5   2   24.04    1.44
   5   5  -2   31.32    3.87
  -8   4   1   69.36    5.74
  -8  -4   1   55.57    5.30
   8  -4  -1   67.84    6.26
  -8  -4  -1   61.47    4.99
  -8  -4   1   50.94    2.47
  -8   4  -1   52.36    5.12
   8   4   1   57.74    6.20
  -8  -4  -1   64.80    3.85
   8  -4   1   54.96    4.86
   8  -4   1   57.44    3.80
   8   4  -1   61.73    5.94
   6   8  -1   77.00    6.51
   6  -8  -1   70.06    6.28
  -6  -8  -1   66.43    6.12
   6   8   1   58.68    5.70
   6  -8   1   67.97    5.34
  -6  -8   1   76.80    4.55
  -6   8   1   60.06    5.63
   6  -8  -1   66.79    3.99
  -6   8  -1   81.27    5.78
  -8   6   0   10.40    3.02
   8  -6   0    5.03    1.65
  -8  -6   0    5.01    1.99
   8   6   0   11.33    3.36
  -8  -6   0    3.50    1.98
   8  -6   0    6.43    2.24
   0  12   0  209.71    9.11
   0 -12   0  220.28   11.46
  -6  -3  -2  175.04   10.37
   6  -3   2  179.29    6.21
  -6  -3  -2  152.28    5.77
   6   3   2  166.71    9.17
  -6  -3   2  187.00   10.15
   6  -3  -2  159.51    9.94
  -6  -3   2  149.78    4.60
  -6   3  -2  181.66    9.16
  -6   3   2  166.42    9.11
   6   3  -2  183.06    9.82
  -9  -3   0   58.17    4.86
   9  -3   0   61.44    5.30
  -9   3   0   61.77    5.80
   9   3   0   49.87    6.24
  -9  -3   0   53.23    3.28
   4 -10  -1   11.38    2.77
  -4  10   1   11.26    2.65
  -4 -10  -1   13.30    3.76
  -4 -10   1   11.68    2.89
   4  10   1    9.08    3.70
   4  10  -1    9.71    2.78
  -4  10  -1   11.68    3.55
   4 -10  -1    7.18    3.16
   4 -10   1   11.89    3.27
   1  12   0  784.79   22.39
  -1  12   0  805.90   23.13
  -1 -12   0  797.83   26.70
   1 -12   0  792.14   26.64
   1  12   0  674.84   22.63
  -2   8  -2    7.67    3.61
   2  -8   2    4.56    2.63
  -2   8   2    5.81    1.48
  -2  -8   2    9.49    2.61
   2  -8  -2   14.07    3.58
   2  -8  -2    6.82    3.06
  -2  -8  -2   10.32    3.39
   2   8  -2    7.41    1.82
   2   8   2   10.51    3.35
   7   8   0   37.34    5.28
   7  -8   0   36.84    3.23
  -7  -8   0   33.83    4.26
   7  -8   0   36.13    3.30
  -7  -8   0   30.14    3.23
  -7   8   0   33.48    4.30
  -2 -11  -1   27.01    4.85
   2 -11  -1   28.73    4.22
  -2 -11   1   30.47    4.44
  -2  11  -1   28.95    4.57
  -2  11  -1   23.72    1.87
   2  11   1   30.19    4.70
   2  11  -1   30.63    3.45
   2  11  -1   29.71    4.13
  -2  11   1   27.74    2.66
  -2  11   1   22.47    4.08
   2 -11   1   36.46    4.54
   4 -11   0  109.91    6.18
   4  11   0  104.28    7.33
  -4 -11   0  100.27    7.35
   4 -11   0  102.58    6.71
  -4  11   0  101.94    6.90
   7   7  -1  147.09    9.53
  -7  -7   1  148.69    7.68
  -7  -7  -1  152.36    5.05
   7  -7   1  153.07    7.93
  -7  -7   1  143.82    5.95
   7  -7  -1  161.45    5.92
   7  -7  -1  171.58    9.16
   7   7   1  172.29   10.25
   7  -7   1  144.48    5.45
  -7   7  -1  155.64    9.80
  -7   7   1  167.01    8.82
  -7  -7  -1  170.68    9.08
  -2 -12   0   83.38    6.98
   2 -12   0   76.13    6.54
  -2  12   0   73.49    5.08
   2  12   0   63.49    5.75
  -2  12   0   71.13    5.40
  -4   7   2  184.84    8.48
  -4  -7   2  197.79    8.19
   4   7   2  179.52   11.01
  -4   7  -2  231.57   11.78
   4  -7   2  196.09    9.20
   4  -7  -2  162.46    7.24
  -4  -7  -2  169.66    9.39
   4  -7  -2  171.17   10.92
  -8  -5   1  121.34    7.30
  -8   5   1  103.97    6.47
  -8  -5  -1  106.21    5.25
   8  -5  -1  118.05    7.99
  -8  -5  -1  108.15    6.98
  -8  -5   1  112.11    4.26
   8   5   1  104.38    7.18
   8  -5   1  113.35    6.12
  -8   5  -1  125.02    8.28
   8  -5   1  116.83    5.21
   8   5  -1  124.05    8.68
   6   4   2  150.64    8.32
   6   4  -2  114.34    8.05
   6  -4  -2  139.95    9.30
  -6  -4   2   98.00    7.12
  -6   4  -2  122.49    8.25
   6  -4   2  119.05    8.38
  -6   4   2  129.27    7.87
  -6  -4  -2  129.37    4.73
  -6  -4  -2  141.39    9.61
  -9  -4   0  297.28   11.36
  -9  -4   0  294.39    9.82
  -9   4   0  308.97   14.34
   9  -4   0  318.24   13.92
   9   4   0  294.71   13.96
  -5   6  -2  148.94    9.47
  -5   6   2  131.85    7.24
   5  -6  -2  122.31    5.29
  -5  -6   2  121.73    5.65
   5   6  -2  142.12    8.55
  -5  -6  -2  144.48    9.49
   5  -6   2  142.09    8.72
   5  -6  -2  148.34   10.03
   5   6   2  137.80    8.77
   3  -8   2  216.51   10.46
  -3   8  -2  234.79   12.64
  -3  -8   2  214.41    9.78
   3  -8  -2  222.64   12.01
   3   8  -2  219.23    8.57
   3  -8  -2  205.33   10.09
  -3  -8  -2  215.75   10.97
   3   8   2  215.09   12.46
   9   0   1    7.41    2.85
  -9   0  -1    7.56    2.78
  -9   0   1    5.15    3.22
  -9   0  -1    5.52    2.92
   9   0  -1    6.51    3.54
  -3  11   1   21.22    3.14
   3  11   1   20.28    4.24
  -3 -11  -1   16.91    4.52
   3  11  -1   18.95    3.07
  -3  11  -1   17.48    4.35
  -3 -11   1   20.09    3.85
   3 -11   1   18.65    4.04
   3 -11  -1   23.86    4.23
   3 -11  -1   21.35    3.64
  -9  -1  -1  184.07    9.05
   9   1   1  195.36   11.22
   9   1  -1  232.50   12.20
  -9   1  -1  227.07   10.94
  -9  -1   1  219.82   11.12
   9  -1   1  207.73    9.71
   9  -1  -1  197.93   11.64
  -9  -1  -1  192.07   10.02
  -9   1   1  191.49   11.34
  -9   1  -1  221.39   10.18
   0  -9   2   -0.24    2.11
   0  -9  -2   -0.83    2.12
   0   9   2    2.28    2.14
   0   9  -2    0.63    0.53
   0   9  -2   -1.82    2.45
   8  -7   0    9.31    2.34
   8  -7   0    6.89    1.81
  -8   7   0   12.78    3.51
  -8  -7   0    5.82    2.10
   8   7   0   11.65    3.80
  -8  -7   0    8.15    2.29
  -7   0  -2    1.79    1.67
   7   0   2   -2.04    1.68
   7   0  -2    0.83    2.46
  -7   0   2    0.97    2.21
  -7   0  -2    3.76    2.36
   1   9  -2   66.65    6.22
  -1   9   2   43.43    2.72
   1   9   2   51.50    5.94
   1  -9  -2   50.07    5.28
  -1  -9   2   53.90    5.42
  -1   9  -2   61.74    5.23
  -1   9   2   55.38    5.82
  -1  -9  -2   55.85    5.85
   1   9  -2   49.47    2.54
   1  -9   2   58.80    5.83
  -7  -1  -2   79.06    4.96
  -7   1   2   80.42    5.83
   7  -1   2   72.87    5.27
   7   1  -2   73.80    6.89
  -7  -1   2   76.48    6.93
  -7   1  -2   69.74    6.84
  -7   1  -2   73.35    5.62
   7   1   2   75.00    5.54
  -7  -1  -2   80.86    6.95
   7  -1  -2   85.91    7.30
   9  -2   1   16.59    3.62
  -9  -2  -1   35.61    3.74
  -9  -2  -1   36.37    3.90
   9   2  -1   27.53    5.33
   9  -2  -1   44.54    4.42
  -9  -2   1   16.59    4.34
  -9   2   1   29.20    4.70
  -9   2  -1   21.58    4.49
   9   2   1   34.03    4.63
   3 -12   0   10.55    3.16
  -3  12   0   11.30    2.89
  -3  12   0    5.28    2.04
   3  12   0    6.35    3.11
  -3 -12   0   10.19    3.56
  -6  -9   1  210.86    8.76
   6   9  -1  204.51   10.98
  -6  -9  -1  199.17   11.44
   6  -9   1  205.47   10.33
   6  -9   1  214.54    6.41
   6  -9  -1  212.68   11.37
  -6   9   1  209.44   10.56
  -6   9  -1  217.43   10.69
   6   9   1  207.73   12.22
   6  -9  -1  189.29    8.10
  -6 -10   0    8.72    2.82
   6  10   0    5.30    3.08
  -6 -10   0    5.62    1.79
   6 -10   0    4.53    2.36
  -6  10   0    5.69    3.04
   6  -5   2    2.78    0.97
   6  -5  -2   -1.41    3.12
   6   5  -2    0.96    2.43
   6  -5  -2    1.90    1.17
  -6   5  -2    9.08    2.79
  -6  -5  -2    0.60    1.02
   6  -5   2    5.88    2.89
  -6  -5  -2    1.56    2.31
  -6  -5   2    4.00    1.36
  -6   5   2    0.76    2.30
   5 -10  -1  359.66   14.66
  -5 -10  -1  373.10   16.65
   5  10  -1  347.29   14.24
   5 -10  -1  361.17   13.84
  -5 -10   1  332.11   12.96
  -5  10  -1  350.60   16.13
   5 -10   1  325.44   13.81
  -5  10   1  362.59   14.35
   5 -10   1  324.84    7.75
   5  10   1  335.37   16.43
  -9   5   0  140.64    9.48
  -9  -5   0  128.58    6.12
  -9  -5   0  135.50    6.80
   9   5   0  136.31    9.83
   9  -5   0  133.09    7.67
   7   2   2   36.79    4.62
   7  -2  -2   37.91    5.56
  -7   2  -2   40.67    4.71
  -7  -2  -2   42.71    5.75
   7   2  -2   43.59    5.27
   7  -2   2   44.90    3.76
  -7   2   2   38.56    4.70
  -7  -2  -2   36.93    3.23
  -7  -2   2   40.87    5.13
  -7   2  -2   38.57    4.50
  -8  -6  -1   40.29    3.14
  -8  -6   1   44.10    4.49
   8  -6  -1   38.07    5.12
  -8  -6   1   40.14    2.86
  -8   6  -1   43.95    5.45
   8  -6  -1   36.92    2.35
   8   6   1   37.64    5.79
   8   6  -1   46.94    5.13
   8  -6   1   42.13    4.14
  -8   6   1   39.97    4.86
   8  -6   1   45.05    3.58
  -8  -6  -1   34.86    4.56
   0  12   1   -0.09    0.95
   0  12  -1    0.38    1.15
   0  12   1    3.19    1.80
   0 -12  -1    1.80    2.17
   0  12  -1   -2.25    1.87
   0 -12   1   -2.20    2.10
   2  -9  -2   54.64    5.20
   2  -9   2   54.43    5.00
  -2  -9   2   58.19    5.13
   2   9   2   58.07    6.07
  -2   9  -2   59.78    6.95
   2   9  -2   54.52    3.42
  -2  -9  -2   58.61    6.21
   2  -9  -2   53.90    6.68
   5 -11   0   17.70    3.14
   5  11   0   15.78    3.82
   5 -11   0   17.65    3.39
  -5 -11   0   17.17    3.83
   7   9   0    6.87    3.20
  -7   9   0    3.88    2.50
   7  -9   0    2.47    2.02
   7  -9   0    3.99    2.34
  -7  -9   0    4.41    1.61
  -9  -3  -1    1.31    1.94
  -9   3  -1    2.27    2.34
   9  -3  -1   -0.18    2.42
  -9  -3   1    0.80    2.12
   9   3   1   -0.12    2.39
  -9  -3  -1   -0.28    1.63
   9  -3   1    2.58    1.65
  -9   3   1   -0.19    2.40
   9   3  -1    0.34    2.69
   1  12   1   91.77    7.17
   1  12  -1   74.98    4.93
  -1 -12  -1   89.78    7.96
  -1  12   1   80.29    6.61
   1  12  -1   97.23    6.84
  -1  12   1   79.03    4.36
   1 -12   1  100.65    7.28
  -1 -12   1   89.16    7.33
   1  12   1   75.17    3.21
  -1  12  -1   75.25    3.80
  -1  12  -1   94.52    7.16
   1 -12  -1   92.89    7.27
  -7  -8  -1    2.57    0.99
  -7   8   1   -0.40    2.65
   7  -8  -1    1.04    1.62
   7   8   1    3.58    2.47
   7  -8  -1    8.34    2.76
   7  -8   1    0.67    1.25
   7   8  -1    2.08    2.83
  -7  -8   1    3.86    1.73
  -7  -8  -1    1.05    2.68
   7  -8   1    6.85    2.17
  -7   8  -1   -1.05    3.01
  -7  -8   1    8.04    2.21
  -4  -8  -2  346.96   15.09
   4   8   2  321.98   14.93
   4  -8  -2  342.25   12.32
  -4  -8   2  325.73   12.55
   4  -8   2  341.43   15.96
   4  -8  -2  340.00   15.33
  -4   8   2  313.58   11.81
  -4   8  -2  347.64   16.10
  -5  -7  -2  215.35   10.65
   5  -7   2  193.39   11.09
  -5  -7   2  191.14    8.00
  -5   7  -2  220.47   13.09
  -5   7   2  223.50    9.80
   5  -7  -2  210.05    8.41
   5   7   2  220.39   12.04
   5  -7  -2  236.82   12.40
   7  -3  -2   92.80    7.97
  -7   3  -2   83.32    6.89
   7   3   2   89.17    6.76
   7  -3   2   81.56    4.87
  -7   3   2   95.46    7.08
   7   3  -2   89.20    7.60
  -7  -3  -2   93.62    7.72
  -7  -3  -2   86.85    4.30
  -7  -3   2   87.60    7.31
   4 -11   1   45.61    5.19
  -4 -11   1   54.51    5.15
   4 -11  -1   44.71    5.42
   4 -11  -1   44.51    4.83
  -4 -11  -1   54.53    6.47
  -4  11   1   44.06    4.87
  -4  11  -1   50.48    5.78
   4  11   1   42.39    5.74
 -10   0   0  420.74   11.85
 -10   0   0  435.00   16.76
  10   0   0  469.88   19.04
  10   1   0   42.25    5.99
 -10  -1   0   38.95    3.03
 -10  -1   0   35.62    4.48
 -10   1   0   35.66    4.84
  10  -1   0   38.00    5.27
   0  13   0    0.74    1.63
   0 -13   0    4.55    2.27
   0  13   0   -1.81    1.55
   0   0  -3    0.20    2.24
   0   0  -3    1.41    1.86
   2  12  -1   65.12    6.01
   2 -12   1   71.50    6.64
  -2 -12   1   65.82    6.61
  -2 -12  -1   74.29    7.65
   2 -12  -1   75.40    6.27
  -2  12  -1   72.39    6.91
   2  12   1   65.88    6.87
  -2  12   1   64.52    6.09
  -2  12   1   67.18    4.41
   0   1  -3   11.48    3.40
   0  -1  -3   13.08    3.17
   0   1  -3   12.11    2.72
   0  -1  -3   13.63    3.57
  -1  13   0    9.19    2.64
  -1  13   0    7.01    2.08
   1  13   0    3.09    2.41
  -1 -13   0    5.87    3.28
   1  13   0   -0.63    2.61
   1 -13   0    8.83    3.32
  -9  -4  -1   16.21    3.02
  -9  -4  -1   15.36    2.39
  -9   4  -1   10.20    3.71
   9   4  -1    7.96    4.25
   9  -4   1    7.07    2.41
   9  -4   1   11.09    2.56
  -9  -4   1   12.23    3.22
   9  -4  -1   11.82    3.69
  -9   4   1   14.24    3.04
  -9  -4   1    8.04    1.23
   9   4   1   11.27    3.74
   1   0  -3   -1.75    1.65
  -1   0  -3   -2.63    2.17
   1   0   3    2.67    1.22
   1   0  -3   -0.96    1.82
   4 -12   0   53.72    5.44
  -4 -12   0   50.01    5.84
  -4  12   0   53.46    5.27
   4  12   0   44.32    5.76
   3  -9  -2   17.95    3.63
  -3   9  -2   16.53    3.75
   3  -9  -2   19.37    3.34
   3   9  -2   15.96    2.38
  -3  -9  -2   22.06    4.69
  -3  -9   2   22.16    3.61
   3   9   2   17.42    4.56
   3  -9   2   13.33    4.11
  -3   9   2   18.42    2.65
   8   8   0   56.87    6.68
  -8  -8   0   46.76    4.12
  -8  -8   0   50.01    4.69
   8  -8   0   54.08    4.24
   8  -8   0   49.80    3.92
  -8   8   0   51.65    6.70
  -6  -6  -2   24.28    4.53
  -6  -6  -2   20.34    1.37
  -6  -6   2   22.50    2.31
  -6   6  -2   24.00    4.83
   6  -6  -2   29.51    5.31
   6   6   2   28.55    4.77
   6   6  -2   19.04    4.27
  -6   6   2   28.54    3.86
   6  -6   2   27.18    4.11
   1   1   3   13.71    2.75
  -1   1  -3   20.42    4.14
   1  -1  -3   19.27    4.10
   1   1  -3   16.99    3.00
   1   1  -3   18.36    3.63
  -1  -1  -3   12.07    4.07
   1  -1   3   17.30    2.23
  10  -2   0   11.42    1.91
 -10  -2   0   19.40    2.36
  10   2   0   20.46    4.72
 -10  -2   0   17.51    3.35
 -10   2   0   17.01    4.18
  10  -2   0   13.73    3.82
  -9  -6   0  307.65   11.50
   9   6   0  308.02   16.00
   9  -6   0  315.86   13.16
  -9   6   0  312.98   15.18
  -9  -6   0  302.32   11.34
   9  -6   0  306.83    9.89
   0  -2  -3    0.29    2.18
   0   2  -3    2.17    1.78
   0  -2   3   -1.23    1.67
   0  -2  -3    3.26    2.13
   7   4   2   64.86    6.51
  -7  -4   2   64.21    6.33
   7  -4  -2   54.37    6.60
  -7   4  -2   73.26    6.51
  -7  -4  -2   73.73    7.36
  -7   4   2   60.32    6.12
   7  -4   2   69.82    6.35
   7   4  -2   87.88    6.73
  -7  -4  -2   56.88    3.43
   1  -2  -3    0.23    2.18
   1   2   3   -1.08    2.08
   1  -2   3    1.44    1.28
  -1  -2  -3    3.35    2.50
  -1   2  -3    2.67    2.53
  -1  -2   3    0.41    1.86
   1  -2  -3    2.32    2.31
   0 -10  -2   61.81    6.63
   0  10   2   53.37    6.21
   0 -10   2   61.62    5.96
   0  10  -2   63.47    7.19
  -8   7   1   40.60    5.07
   8  -7   1   23.76    2.50
  -8  -7   1   24.63    3.91
   8  -7   1   18.73    3.75
   8   7  -1   19.33    5.23
  -8   7  -1   30.69    5.35
   8  -7  -1   34.12    2.56
   8   7   1   38.88    5.52
   8  -7  -1   42.88    4.64
  -8  -7  -1   39.29    4.33
  -2  13   0    8.64    2.51
   2  13   0    4.53    2.81
   2  13   0    5.89    2.11
   2 -13   0    8.63    3.26
  -2  13   0    5.51    2.30
  -2 -13   0    6.74    3.46
   2   0  -3   85.73    5.98
  -2   0  -3   82.30    7.66
   2   0   3   85.44    5.04
   2   0  -3   83.53    6.60
   1 -10   2  105.86    7.61
   1  10  -2   90.72    7.96
  -1 -10   2   96.61    7.16
   1  10   2   91.11    6.92
   1 -10  -2  101.85    7.63
  -1  10  -2   98.28    7.30
  -1 -10  -2  105.74    7.93
  -1  10   2   95.63    7.99
  -1  10   2   83.45    3.93
   1  10  -2   83.67    3.65
  10   3   0   28.05    5.28
 -10   3   0   27.87    4.96
  10  -3   0   22.44    4.14
 -10  -3   0   29.31    3.95
 -10  -3   0   26.73    2.94
  10  -3   0   22.35    2.28
   2   1  -3   11.18    2.94
  -2  -1  -3   13.54    3.85
   2   1   3    8.18    2.49
   2  -1  -3   15.26    3.56
  -2   1  -3    7.83    3.12
   2  -1  -3   15.07    3.22
   2  -1   3    9.63    2.47
  -2   1  -3   15.85    3.85
   3 -12   1   20.49    4.89
  -3  12  -1   38.22    5.28
  -3 -12   1   33.15    4.74
   3  12   1   24.65    5.05
   3 -12  -1   37.73    4.65
   3  12  -1   31.00    3.59
  -3 -12  -1   30.15    5.41
  -3  12   1   26.82    3.38
   0  -3   3   34.81    4.72
   0  -3  -3   46.13    5.27
   0  -3  -3   37.18    5.13
   0   3  -3   40.15    3.75
   6  10   1   32.57    4.07
  -6  10   1   31.52    4.05
   6 -10   1   15.43    1.88
  -6 -10  -1   34.17    4.70
  -6  10  -1   18.10    5.16
   6  10  -1   21.21    4.27
   6 -10   1   19.81    4.03
  -6 -10   1   17.34    3.56
   6 -10  -1   29.94    4.23
   6 -10  -1   26.27    3.31
   9   5   1   74.22    7.42
   9  -5  -1   76.73    6.95
  -9  -5   1   83.29    6.44
  -9   5  -1   93.09    7.47
  -9   5   1   77.62    6.49
  -9  -5  -1   75.17    4.62
  -9  -5  -1   77.47    6.02
  -9  -5   1   72.61    3.40
   9   5  -1   88.52    7.93
   1  -3   3   78.17    6.50
   1  -3   3   70.28    3.57
  -1  -3  -3   75.19    6.80
   1   3  -3   66.54    4.96
  -1  -3   3   83.38    5.98
   1  -3  -3   71.62    6.83
   1   3   3   65.52    5.73
   2   2   3   20.78    3.06
   2  -2  -3   15.81    3.75
  -2  -2   3   16.83    3.25
   2  -2   3   14.18    2.36
  -2   2  -3   12.53    4.39
   2  -2  -3   14.48    3.27
  -2   2  -3   17.31    3.62
  -2  -2  -3   26.93    4.49
   2   2  -3   15.09    3.00
   5   8   2   26.41    5.08
   5  -8   2   29.15    5.06
   5  -8  -2   32.39    5.29
   5  -8  -2   28.59    3.63
  -5  -8   2   24.85    3.39
  -5   8  -2   29.77    4.90
  -5  -8  -2   32.52    5.45
  -5   8   2   26.58    3.54
   5   8  -2   33.81    4.28
  -6 -11   0   15.58    3.84
   6 -11   0   12.84    3.30
  -6 -11   0   12.89    2.13
  -6  11   0   19.22    3.94
   6  11   0   16.91    4.08
   6 -11   0   21.29    3.30
   5  11  -1    6.20    2.75
   5  11   1   13.32    3.68
  -5  11  -1    3.28    1.00
   5 -11  -1    8.65    2.94
   5 -11  -1   10.00    2.58
  -5  11  -1    3.80    3.46
  -5 -11   1    7.38    3.07
   5 -11   1    5.70    2.97
  -5  11   1   10.15    2.87
  -5 -11  -1   10.58    3.71
   2  10   2   39.82    5.26
   2 -10  -2   40.63    6.38
   2  10  -2   34.18    2.90
   2 -10   2   41.80    5.62
  -2  10   2   31.70    3.09
  -2 -10  -2   40.24    5.61
  -2 -10   2   43.18    4.92
  -2  10  -2   39.62    6.07
   2 -10  -2   43.10    4.97
  -7   9  -1   74.54    7.63
   7   9  -1   77.95    7.50
  -7  -9   1   81.02    5.02
  -7  -9   1   76.03    4.82
   7   9   1   59.07    7.58
  -7  -9  -1   61.40    6.98
   7  -9  -1   66.56    4.90
  -7   9   1   62.50    6.55
   7  -9  -1   63.51    6.96
   7 -10   0    4.39    2.28
   7  10   0    4.73    3.24
   7 -10   0    5.57    2.19
  -7 -10   0    4.34    2.58
  -7 -10   0    2.59    1.60
  -7  10   0    6.59    3.04
  -7  -5   2   13.15    3.83
  -7  -5   2    6.14    1.65
   7   5   2   19.91    3.82
   7  -5   2   10.68    3.95
   7   5  -2    8.60    3.71
   7  -5   2    6.61    1.66
  -7   5   2   15.50    3.37
  -7  -5  -2   22.11    3.86
  -7   5  -2    9.62    3.93
   7  -5  -2   23.85    4.13
  -8   0  -2  289.69   12.34
   8   0  -2  272.89   15.09
  -8   0  -2  307.23   14.79
   8   0   2  278.11   11.89
  -8   0   2  284.10   14.25
  -4   9  -2  215.37   13.04
   4   9  -2  201.11    8.42
   4  -9  -2  171.01   11.96
  -4  -9   2  198.64    9.44
  -4   9   2  162.34    7.55
   4  -9  -2  179.89    8.78
   4  -9   2  215.41   11.47
  -4  -9  -2  185.56   12.11
   4   9   2  185.08   12.31
  -8  -1   2   63.37    6.90
  -8  -1  -2   74.86    7.14
   8  -1   2   64.54    5.19
   8   1   2   70.01    5.74
  -8   1  -2   64.79    6.63
  -8  -1  -2   66.06    5.24
   8   1  -2   67.42    7.36
  -8   1  -2   66.92    6.57
  -8   1   2   68.49    6.74
   8  -1  -2   63.66    7.46
  10  -4   0    9.78    1.92
 -10  -4   0   12.95    3.17
 -10   4   0   14.86    4.17
 -10  -4   0   16.05    2.48
  10   4   0   13.86    4.27
  10  -4   0   16.75    3.75
  -3 -13   0   24.09    4.82
   3 -13   0   26.32    4.35
   3  13   0   25.45    4.20
  -3  13   0   19.02    2.85
   3   0  -3    3.79    2.03
  -3   0  -3    2.84    2.94
   3   0   3    0.93    1.50
   3   0  -3    0.45    2.43
  -3   0  -3    2.73    2.24
  -6   7   2  114.46    7.55
   6   7  -2  124.47    7.95
   6  -7  -2  137.69   10.23
   6  -7   2  126.31    8.46
   6   7   2  125.08    9.29
  -6  -7   2  110.85    5.99
   6  -7  -2  109.85    5.45
  -6  -7  -2  124.69    9.43
  -6   7  -2  145.51   10.02
  -2  -3  -3  127.47    9.10
   2  -3   3  100.84    4.93
   2   3  -3  117.93    6.75
   2   3   3  123.10    7.54
   2  -3  -3  110.03    8.43
   2  -3  -3  124.38    7.48
  -2  -3   3  116.08    6.40
   2  -3   3  116.63    8.86
  -2   3   3  109.23    6.72
  -2   3  -3  111.81    8.67
   9  -7   0   15.89    2.28
  -9  -7   0   20.19    3.41
   9  -7   0   23.22    3.37
  -9  -7   0   17.26    2.79
  -9   7   0   13.69    4.62
   9   7   0   19.38    4.44
   0   4  -3    0.93    1.31
   0  -4  -3   -0.87    2.15
  -3   1  -3   39.63    4.45
  -3   1  -3   35.65    5.72
   3  -1  -3   30.24    4.98
   3  -1  -3   35.22    4.04
  -3  -1  -3   33.70    5.02
  -3  -1  -3   37.32    4.38
   3   1  -3   41.46    4.98
  -3  -1   3   43.25    4.05
   3  -1   3   35.05    3.42
   5  12   0   -1.93    2.61
   5 -12   0    2.00    2.17
  -5 -12   0    3.24    2.71
  -5  12   0    2.79    2.59
   5 -12   0    3.18    2.40
  -8   2  -2   47.68    5.44
   8  -2  -2   48.74    6.63
  -8  -2   2   46.38    6.04
  -8   2  -2   61.61    6.20
   8   2   2   45.81    5.38
   8  -2   2   49.15    3.99
  -8  -2  -2   46.69    4.15
   8   2  -2   52.93    6.81
  -8  -2  -2   53.96    6.17
  -8   2   2   46.60    5.98
  10   0  -1   67.61    7.91
 -10   0   1   67.75    6.79
  10   0   1   66.82    6.67
 -10   0  -1   71.63    6.18
 -10   0  -1   67.39    7.13
   1  -4  -3    7.63    2.84
   1  -4  -3    8.98    3.45
  -1  -4  -3    8.29    3.20
   1   4  -3    2.60    1.98
   1  -4   3   11.35    3.18
  -1  -4   3    7.66    2.37
  -1   4   3    6.21    1.86
   1  -4   3    2.44    1.19
  -1   4  -3    7.45    3.02
 -10   1  -1   16.95    3.75
 -10  -1   1   16.85    3.92
  10  -1  -1    9.94    4.17
 -10  -1  -1   11.31    3.09
  10   1   1    6.23    3.73
  10   1  -1   18.84    4.61
 -10  -1  -1    8.07    2.91
 -10   1   1   10.64    3.77
   0  13   1  121.56    8.77
   0 -13  -1  139.17    8.15
   0  13  -1  101.62    5.36
   0 -13   1  132.88    9.06
   0  13  -1  129.59    8.66
   0  13   1  121.45    5.30
   3   2   3   61.62    4.86
  -3  -2  -3   67.54    7.35
  -3   2  -3   57.12    6.89
   3   2  -3   66.04    5.49
   3  -2   3   56.77    3.53
  -3   2  -3   59.24    5.71
   3  -2  -3   62.76    6.29
   3  -2  -3   63.17    4.95
  -3   2   3   62.14    5.88
  -8  -9   0    9.87    2.97
  -8   9   0   10.52    3.77
   8  -9   0    9.55    2.36
   8   9   0    7.51    3.25
   8  -9   0   10.84    2.52
  -8  -9   0    6.44    2.13
   1  13   1   14.29    3.41
  -1  13   1    4.84    2.04
   1  13  -1    7.20    2.14
  -1  13   1    7.39    3.19
   1 -13   1    7.67    3.81
   1  13  -1    8.58    3.26
  -1 -13  -1   16.12    4.06
   1 -13  -1   11.62    3.55
   1  13   1    4.97    1.53
  -1  13  -1    9.35    3.43
   4 -12  -1   42.07    5.63
   4  12   1   40.68    6.01
   4 -12  -1   48.64    5.58
   4 -12   1   41.19    5.41
  -4  12  -1   42.71    6.06
   4  12  -1   43.36    4.60
  -4 -12  -1   51.14    6.65
  -4  12   1   43.08    4.35
  -4 -12   1   44.55    5.19
  -8  -8  -1   23.14    2.25
  -8  -8  -1   29.81    4.33
   8  -8   1   30.55    2.75
  -8  -8   1   30.95    3.16
   8  -8   1   30.09    3.98
  -8   8  -1   36.04    4.68
   8  -8  -1   35.04    4.98
   8   8   1   29.99    5.29
  -8  -8   1   33.48    4.08
  -8   8   1   31.07    5.27
   8   8  -1   30.37    5.33
   8  -8  -1   30.00    2.95
  -3  10  -2   31.25    6.21
   3 -10   2   37.44    5.56
  -3  10   2   30.10    3.11
  -3 -10  -2   44.22    6.05
  -3 -10   2   37.14    4.57
   3  10   2   34.24    6.00
   3  10  -2   34.11    3.48
   3 -10  -2   42.42    5.85
  10  -2   1   54.16    4.69
 -10  -2  -1   84.29    6.32
  10  -2  -1   83.03    7.71
 -10  -2  -1   74.93    5.54
  10  -2   1   64.79    7.05
 -10  -2   1   66.75    6.83
 -10   2  -1   65.49    7.25
  10   2   1   83.18    6.99
 -10   2   1   73.46    7.23
  10   2  -1   64.11    7.73
  -9  -6  -1   13.15    2.04
  -9  -6  -1    6.40    3.03
  -9  -6   1   13.01    3.21
   9  -6   1   10.78    2.59
   9  -6  -1    4.17    1.33
   9   6  -1   15.19    4.43
   9   6   1    0.75    4.02
  -9   6   1    3.58    3.47
   9  -6  -1   14.02    3.42
  -9   6  -1   20.49    4.03
   9  -6   1    8.37    2.46
  -8  -3   2   11.07    3.68
   8  -3  -2   12.25    4.32
  -8   3  -2   10.45    3.64
  -8  -3  -2   12.90    3.88
   8  -3   2    9.90    2.38
  -8  -3  -2    8.64    2.16
  -8   3   2   10.27    3.09
   8   3   2    8.27    3.39
   8   3  -2   11.77    4.13
   8  -3   2    6.97    3.07
   2   4   3    8.38    2.41
  -2   4  -3    9.85    2.53
   2  -4  -3    2.13    2.21
   2  -4  -3    1.68    2.80
  -2   4   3   -0.38    1.67
   2  -4   3    1.04    1.12
  -2  -4   3   -0.03    1.81
   2   4  -3    0.27    1.86
  -2  -4  -3    1.53    2.85
   2  -4   3    2.55    2.95
  10   5   0   98.68    8.96
  10  -5   0   94.19    7.18
 -10   5   0   94.03    8.47
 -10  -5   0   89.97    6.73
 -10  -5   0   86.86    5.02
  -3  -3   3   72.59    4.97
   3  -3   3   72.74    3.66
   3   3   3   85.53    6.02
   3   3  -3   83.99    5.96
  -3  -3  -3   83.14    7.73
  -3   3   3   73.64    5.71
   3  -3   3   90.14    7.86
   3  -3  -3   82.62    6.25
   3  -3  -3   70.29    7.32
  -7  -6  -2   32.24    2.02
   7   6  -2   45.48    5.14
  -7   6   2   44.05    4.94
  -7  -6   2   35.36    2.89
   7  -6   2   37.85    5.17
   7   6   2   42.55    5.89
   7  -6  -2   43.82    6.28
  -7  -6   2   46.14    4.78
  -7  -6  -2   38.43    5.49
  -7   6  -2   43.17    5.84
   0   5   3   15.28    3.91
   0  -5   3   16.59    3.61
   0   5   3   20.25    2.59
   0   5  -3   11.49    2.03
   0  -5  -3   24.81    4.07
   2  13   1  154.30    9.87
  -2 -13  -1  180.18   11.48
   2  13  -1  153.08    9.76
  -2  13  -1  161.92   10.97
   2 -13  -1  168.72   10.81
  -2  13   1  155.60    9.77
   2  13  -1  144.39    7.50
   2 -13   1  164.83   10.78
  -2 -13   1  166.48   10.23
  10   3  -1   70.38    7.70
  10  -3   1   69.56    5.68
 -10  -3  -1   48.19    5.83
  10   3   1   58.37    6.72
 -10   3  -1   64.05    6.36
 -10   3   1   50.52    6.51
  10  -3   1   64.02    4.99
 -10  -3   1   66.95    6.35
  10  -3  -1   42.83    5.43
  -1  -5  -3   42.98    5.64
   1   5  -3   39.08    3.02
  -1  -5   3   35.46    4.20
   1  -5  -3   38.67    5.97
   1  -5  -3   45.66    5.35
  -1   5  -3   44.16    5.55
   1   5   3   42.38    5.15
   1  -5   3   38.55    5.14
  -1   5   3   34.67    3.27
   4 -13   0  213.54   11.83
  -4  13   0  232.40   11.52
  -4  13   0  196.63    8.80
   4  13   0  226.81   12.32
  -4 -13   0  244.59   13.08
   0  14   0    2.07    1.90
   0  14   0    2.01    2.17
   0 -14   0    1.36    2.84
  -4   0  -3  193.94    9.41
   4   0   3  188.92    8.26
  -4   0   3  191.12    9.97
  -4   0  -3  192.95   12.96
   4   0  -3  209.88   12.11
   0 -11   2    6.00    2.92
   0  11  -2    4.32    3.38
   0 -11  -2    2.72    3.34
   0  11   2    0.19    3.06
   4   1  -3   21.16    4.58
   4  -1   3   17.29    2.60
  -4  -1  -3   17.74    3.25
  -4  -1  -3   16.38    5.00
   4  -1  -3   16.17    3.07
   4   1   3   14.64    3.01
  -4   1  -3   18.65    3.19
  -4   1   3   11.19    3.81
   4  -1  -3   16.59    4.50
  -4   1  -3   17.89    4.79
  -4  -1   3   17.68    2.64
  -1  14   0  252.81   12.17
  -1 -14   0  256.81   15.01
   1 -14   0  243.65   13.24
   1  14   0  241.89   12.81
   1  14   0  222.62    9.63
  -1 -11   2  152.29    9.55
   1  11  -2  127.79   10.21
   1 -11  -2  150.42    9.66
   1 -11   2  148.94    9.65
  -1  11   2  115.68    4.83
  -1 -11  -2  154.17   10.16
  -1  11   2  144.29   10.21
   1  11   2  133.41   10.14
   1  11  -2  122.71    4.63
  -1  11  -2  135.44   10.09
   5  -9  -2   12.13    4.01
  -5   9  -2   16.20    4.22
   5   9   2    6.00    3.99
  -5  -9  -2   12.09    4.18
   5  -9   2   10.70    3.77
  -5   9   2    5.71    2.48
   5  -9  -2    8.52    2.94
  -8  -4  -2   38.85    3.53
  -8   4   2   45.19    5.65
   8  -4   2   47.70    5.51
   8  -4   2   42.99    3.05
   8   4  -2   50.32    6.15
  -8  -4   2   48.40    5.55
   8  -4  -2   43.58    6.03
  -8   4  -2   45.31    6.15
  -8  -4  -2   42.63    6.52
   8   4   2   39.72    5.64
  -6   8  -2   71.51    7.90
   6   8   2   76.34    7.97
   6   8  -2   73.07    6.33
   6  -8   2   71.50    7.02
  -6  -8   2   65.82    5.14
  -6   8   2   79.86    6.36
  -6  -8  -2   87.51    7.88
   6  -8  -2   76.37    8.04
   6  -8  -2   78.59    5.04
  -9   8   0  120.32   10.14
   9  -8   0  107.03    6.82
   9  -8   0  109.30    5.70
  -9  -8   0  113.37    6.66
  -9  -8   0  113.30    6.61
   9   8   0  111.09    9.59
  -4   2  -3    1.41    2.34
  -4   2  -3    4.07    3.13
   4   2   3   -1.70    2.03
   4  -2  -3    2.36    2.27
  -4  -2   3    3.32    1.63
   4   2  -3    4.04    2.55
  -4   2   3    5.51    2.38
  -4  -2  -3    3.29    1.70
   4  -2  -3    4.79    2.96
  -4  -2  -3    3.06    3.28
   4  -2   3    2.47    1.25
   6  11   1   60.79    7.55
   6 -11  -1   59.62    5.30
  -6 -11   1   72.48    6.04
   6 -11  -1   61.28    6.56
  -6  11   1   60.08    6.19
   6 -11   1   62.37    3.24
   6  11  -1   60.26    6.39
  -6 -11  -1   57.74    7.37
  -6  11  -1   68.74    7.48
   6 -11   1   68.12    5.99
   3   4   3   11.60    3.44
   3  -4   3   20.03    4.33
  -3  -4   3   14.70    2.53
  -3   4   3   11.91    2.98
   3  -4  -3    9.30    4.19
   3  -4  -3   12.21    2.99
   3   4  -3   13.20    3.48
  -3   4  -3   17.49    3.85
  -3  -4  -3   16.14    4.33
   2  -5  -3    7.52    3.01
   2  -5  -3    7.55    3.57
   2  -5   3    9.50    3.31
   2   5   3    5.19    3.04
  -2   5   3    1.96    1.90
  -2   5  -3    6.75    3.57
  -2  -5   3    6.41    2.51
  -2  -5  -3    9.39    3.73
   2   5  -3   10.06    2.54
   7  10  -1   14.09    4.63
  -7 -10  -1   11.29    4.41
   7 -10  -1   12.46    2.62
   7 -10  -1   19.90    4.16
  -7  10   1    8.46    3.96
   7 -10   1   16.41    3.54
   7 -10   1   20.07    2.06
   7  10   1    5.91    4.66
  -7  10  -1   11.69    4.80
  -7 -10   1   14.93    3.11
   4 -10   2    9.16    4.02
  -4 -10  -2   17.43    4.62
   4  10  -2    7.73    3.09
  -4  10   2   14.76    3.17
   4 -10  -2   19.91    3.82
  -4  10  -2    8.04    4.87
  -4 -10   2   11.80    3.35
   4 -10  -2   10.55    4.39
   4  10   2   13.39    4.42
  10  -4   1    5.41    2.17
 -10   4  -1   11.07    3.27
 -10  -4  -1    4.32    2.23
  10  -4  -1    1.25    3.37
 -10  -4   1    4.37    2.82
  10   4   1    2.49    3.61
  10  -4   1    6.29    2.41
 -10  -4  -1    3.10    2.85
 -10   4   1   -0.19    3.31
  10   4  -1    8.07    3.46
  -2  14   0   40.11    4.70
   2  14   0   44.02    5.50
   2 -14   0   45.72    6.01
  -2  14   0   36.17    3.87
   2  14   0   40.01    4.26
  -2 -14   0   49.29    6.49
   2  11  -2   39.45    2.83
   2 -11  -2   54.00    5.79
   2  11   2   45.91    6.24
  -2  11   2   46.19    5.64
  -2  11   2   40.52    3.31
   2 -11   2   49.31    6.29
  -2 -11  -2   51.63    6.62
  -2  11  -2   51.04    6.62
  -2 -11   2   50.88    5.47
  -3  13  -1    8.71    4.12
  -3  13  -1    8.12    1.39
  -3 -13   1   14.28    3.68
   3 -13  -1   12.48    3.59
  -3 -13  -1   19.20    4.48
   3 -13   1   10.11    3.70
  -3  13   1   13.94    3.40
   3  13  -1   10.52    2.88
  11   0   0   23.21    5.03
 -11   0   0   18.57    4.34
  -7 -11   0   19.27    2.41
  -7 -11   0   21.20    4.68
   7 -11   0   17.10    3.43
   7  11   0   14.86    4.53
   7 -11   0   17.97    3.33
  -7  11   0   18.40    4.34
  -9   7  -1  100.34    8.42
  -9  -7  -1   74.68    4.15
   9  -7   1   87.38    5.03
   9  -7   1   90.99    6.27
   9  -7  -1   83.65    7.18
  -9  -7   1   92.02    6.31
  -9  -7   1   79.92    4.58
  -9  -7  -1   79.67    6.56
   9   7   1   82.03    7.21
   9  -7  -1   73.73    3.87
  -9   7   1   81.62    7.98
   9   7  -1   94.38    8.72
  10   6   0   57.00    7.04
  10  -6   0   37.61    3.39
 -10  -6   0   38.84    4.16
  10  -6   0   40.68    4.89
 -10   6   0   38.79    6.20
  11  -1   0  265.57    8.99
  11   1   0  324.52   16.31
  11  -1   0  344.12   15.99
 -11  -1   0  306.93   13.68
 -11   1   0  301.42   14.39
   6 -12   0  139.71    7.86
   6  12   0  131.34    9.65
  -6  12   0  123.88    9.29
   6 -12   0  136.15    8.18
  -6 -12   0  151.06   10.67
  -5  12   1   13.28    3.06
  -5  12  -1    8.71    1.27
   5  12  -1   10.45    3.28
  -5  12  -1   12.97    4.08
   5 -12  -1    8.08    3.21
  -5 -12   1    9.93    3.30
   5 -12   1   10.93    3.63
   5 -12  -1   11.88    3.52
   5  12   1   10.57    4.30
  -5 -12  -1   12.22    4.34
   4   3  -3   73.96    6.05
  -4  -3  -3  114.46    8.61
   4  -3  -3   83.81    5.27
   4  -3   3   68.30    3.83
  -4   3  -3   65.93    6.49
   4  -3  -3   95.68    8.19
   4   3   3   86.45    6.45
  -4   3   3   79.18    6.26
   4  -3   3   67.18    6.65
   0  -6   3    2.33    2.11
   0   6  -3    0.36    1.07
   0   6   3    2.20    2.40
   0  -6  -3   -0.03    2.40
   7   7  -2   20.26    3.74
  -7  -7  -2   22.02    4.54
   7  -7   2   19.55    3.91
   7   7   2    8.50    4.81
  -7   7  -2   25.53    4.53
   7  -7  -2    9.13    1.95
   7  -7  -2   16.09    4.96
  -7  -7   2   16.42    2.36
  -1   6   3   38.45    3.47
  -1  -6   3   54.25    4.98
  -1   6  -3   40.39    6.09
   1  -6  -3   54.61    6.54
   1   6   3   47.99    6.03
   1  -6  -3   44.42    5.30
   1  -6   3   54.25    5.50
  -1  -6  -3   47.01    5.98
   1   6  -3   42.72    3.36
   1   6   3   33.53    2.83
 -11  -2   0  338.89   11.28
  11   2   0  416.27   19.84
 -11  -2   0  346.45   14.96
  11  -2   0  365.19   16.87
 -11   2   0  357.65   17.14
   8   9   1   14.36    5.27
  -8   9  -1   26.79    4.24
   8  -9   1   18.09    2.30
  -8  -9  -1   15.31    1.87
   8  -9   1   17.36    3.69
  -8   9   1   25.55    4.53
   8  -9  -1   23.17    4.38
  -8  -9   1   19.14    3.38
  -8  -9   1   15.03    4.02
  -8  -9  -1   22.62    4.32
   8   9  -1   18.60    5.06
   8  10   0    2.29    3.11
  -8  10   0    2.44    2.97
  -8 -10   0    1.39    1.48
   8 -10   0    0.85    1.86
  -8   5  -2   48.43    7.10
   8   5   2   69.24    6.96
   8  -5  -2   65.83    6.88
   8  -5   2   44.08    3.14
  -8  -5   2   54.18    5.98
   8   5  -2   48.53    6.90
  -8   5   2   70.50    6.38
   8  -5   2   53.90    6.52
  -8  -5  -2   75.37    7.02
   3  -5  -3   29.72    4.01
   3  -5   3   32.17    5.58
  -3  -5  -3   30.22    5.97
   3   5  -3   27.71    3.51
   3  -5  -3   43.32    5.61
  -3   5   3   26.07    3.54
  -3  -5   3   24.71    3.89
   3   5   3   18.04    4.81
  -3   5  -3   26.62    5.03
   5  13   0    8.89    3.55
   5 -13   0    6.37    2.37
   5 -13   0    5.14    3.19
  -5 -13   0    4.35    3.33
  -5  13   0    5.75    3.24
  -3 -14   0   20.78    4.48
  -3  14   0   20.11    3.68
   3 -14   0   13.28    4.20
   3  14   0   13.85    4.02
  -3  14   0   12.40    2.68
   5   0  -3    0.59    2.25
  -5   0   3    1.87    2.28
  -5   0  -3   -3.34    2.83
   5   0   3    0.74    1.43
  -5   0  -3    0.14    1.88
  -9   0  -2    3.01    3.43
  -9   0  -2    1.60    2.61
   9   0   2   11.26    2.76
   9   0  -2    3.92    3.71
  -9   0   2    3.20    3.56
  -3 -11  -2    3.32    3.18
   3 -11   2    4.03    2.79
  -3  11   2    2.19    1.60
   3  11   2   -0.07    3.15
   3 -11  -2    0.50    2.88
  -3 -11   2    3.55    2.56
   3 -11  -2   -0.04    3.13
   3  11  -2   -0.21    1.56
  -3  11  -2    4.68    3.37
  10   5  -1  132.00   10.87
 -10  -5   1  128.95    8.62
  10   5   1  149.32   10.45
  10  -5  -1  148.92   10.01
 -10  -5  -1  145.37    7.53
 -10   5   1  142.17    9.60
  10  -5   1  113.28    6.95
 -10  -5  -1  139.34    8.37
  10  -5   1  121.67    7.64
 -10   5  -1  133.04   10.17
   2   6  -3   16.53    2.71
  -2   6   3   15.32    2.75
   2   6   3   11.48    1.85
   2  -6  -3   15.41    3.65
  -2  -6  -3   20.76    4.34
  -2   6  -3   20.37    4.75
   2  -6  -3   15.19    4.66
   2  -6   3   23.13    4.28
  -2  -6   3   20.97    3.29
   2   6   3   15.36    4.52
  -4  -4   3  183.40    8.51
  -4   4  -3  176.74   10.74
   4  -4  -3  169.17   11.85
   4   4   3  177.28   10.73
   4   4  -3  187.35    9.94
   4  -4   3  211.53   11.79
  -4   4   3  174.53    9.79
  -4  -4  -3  152.61   11.60
   4  -4   3  152.70    5.69
  11   3   0   15.87    5.01
  11  -3   0    9.74    1.92
 -11   3   0   14.47    4.49
 -11  -3   0   16.01    2.44
  11  -3   0   16.50    4.74
 -11  -3   0   10.81    3.39
  -5   1  -3   30.85    4.11
  -5  -1  -3   36.62    6.00
  -5   1   3   32.01    4.80
  -5  -1  -3   27.02    3.21
   5  -1   3   29.69    3.53
   5   1  -3   34.63    5.47
  -5  -1   3   29.34    3.09
  -5  -1   3   33.23    5.54
   5  -1  -3   31.54    5.52
   5   1   3   29.96    3.49
  -5   1  -3   35.55    6.06
   9   1   2   62.65    6.31
   9  -1  -2   78.17    8.09
  -9   1  -2   81.42    6.51
  -9   1   2   69.44    7.19
  -9  -1  -2   62.92    7.00
  -9  -1   2   72.34    7.38
   9   1  -2   93.00    8.20
   9  -1   2   74.01    5.86
  -9  -1  -2   61.46    5.65
  -9   1  -2   87.76    7.55
   4  13  -1   18.33    3.89
   4 -13   1   23.34    4.91
  -4 -13  -1   23.21    5.49
  -4  13   1   26.99    3.88
  -4  13  -1   26.33    5.40
   4 -13  -1   30.32    5.22
   4  13   1   24.54    5.44
   4 -13  -1   29.34    4.58
  -4 -13   1   24.51    4.83
   0 -14  -1    0.43    2.54
   0  14  -1   -1.09    2.38
   0  14  -1    0.80    1.44
   0  14   1    2.09    1.17
   0 -14   1   -2.45    2.83
   0  14   1    4.94    2.64
   5  -2   3    1.44    1.44
  -5  -2   3   -0.93    1.43
  -5  -2  -3    2.67    1.89
  -5   2  -3    1.50    3.14
  -5  -2  -3   -0.79    3.34
  -5   2   3    5.58    2.47
   5   2   3    0.48    1.99
   5  -2  -3    1.49    3.24
  -5   2  -3    2.96    2.38
   5   2  -3    0.86    2.39
   5  -2  -3    1.73    1.67
  -9   2  -2   24.06    5.33
  -9  -2  -2   33.75    4.15
   9   2  -2   16.19    5.47
  -9   2   2   31.09    5.37
   9  -2   2   23.00    3.89
  -9  -2  -2   30.97    5.33
   9   2   2   27.17    4.39
  -9  -2   2   25.72    5.34
   9  -2  -2   25.40    4.24
  -1  14  -1   88.77    7.62
   1  14   1   69.13    7.50
  -1 -14  -1   78.80    8.41
   1  14  -1   85.46    7.20
   1 -14   1   88.54    7.91
  -1  14   1   69.94    6.81
  -1  14   1   65.58    4.43
   1  14   1   61.48    3.74
  -1  14  -1   58.66    4.12
  -1 -14   1   82.19    7.09
   1  14  -1   70.92    5.33
   1 -14  -1   79.15    7.45
   6   9   2   10.22    4.24
  -6  -9   2    7.66    2.42
  -6   9   2    7.52    2.83
  -6   9  -2    7.42    4.48
   6   9  -2   11.19    3.64
  -6  -9  -2    8.31    4.32
   6  -9   2   14.76    3.84
   6  -9  -2   10.33    4.38
   6  -9  -2    5.12    2.69
 -10   7   0   12.37    4.39
  10   7   0    8.14    4.45
 -10  -7   0    4.60    2.33
  10  -7   0   11.95    2.23
  10  -7   0    6.52    2.91
 -10  -7   0    5.03    2.68
   9   9   0   81.79    8.43
  -9  -9   0   66.59    4.87
  -9   9   0   75.82    8.38
  -9  -9   0   76.43    5.76
   9  -9   0   72.88    5.22
   9  -9   0   66.26    5.56
   5 -10  -2  116.67    9.56
  -5  10  -2  104.86   10.48
  -5 -10   2  114.39    8.01
   5 -10   2  103.15    7.84
  -5  10   2  107.82    6.91
  -5 -10  -2  119.02    9.96
   5  10  -2  111.58    7.00
   5 -10  -2  113.87    7.18
   5  10   2  103.51    9.90
   0  -7   3   31.67    4.61
   0  -7  -3   30.59    4.62
   0   7   3   19.47    2.16
   0   7  -3   33.12    5.47
   0   7  -3   19.46    1.80
   0   7   3   24.75    4.92
   8   6   2   45.29    6.59
  -8   6   2   51.31    5.60
   8  -6   2   54.04    5.86
  -8  -6   2   50.49    5.85
  -8  -6  -2   50.86    6.34
   8   6  -2   49.45    6.20
   8  -6  -2   39.84    5.71
   8  -6   2   38.35    2.72
  -8   6  -2   53.24    6.51
  -8  -6   2   46.11    2.92
   9  -8  -1   37.74    2.63
   9   8   1   42.57    6.15
  -9  -8   1   32.59    3.62
  -9  -8  -1   47.25    5.25
   9  -8  -1   50.03    6.03
   9   8  -1   33.72    6.11
   9  -8   1   25.48    3.35
  -9   8   1   46.35    5.77
  -9  -8   1   26.58    5.18
  -9   8  -1   26.10    6.04
   9  -8   1   29.94    4.95
 -11   4   0   97.36    8.83
  11  -4   0   78.68    4.19
  11   4   0   96.67    9.34
 -11  -4   0  101.77    7.22
  11  -4   0  104.26    7.62
   0  12   2    1.36    3.49
   0  12  -2    2.69    3.56
   0 -12  -2    9.32    3.47
   0 -12   2    3.44    3.29
  -1  -7   3   11.35    2.99
  -1   7   3    4.58    1.62
  -1   7  -3    7.81    3.75
   1   7   3    6.67    3.46
   1  -7   3    3.08    3.47
   1  -7  -3    5.04    2.97
  -1  -7  -3    2.39    3.42
  -5   3   3   14.10    3.38
   5   3  -3    9.73    3.27
  -5  -3  -3   10.75    4.48
   5   3   3   10.99    3.04
  -5  -3   3    7.42    1.96
  -5   3  -3    8.13    3.25
   5  -3   3    7.69    1.92
   5  -3   3    8.92    3.34
   5  -3  -3   10.68    4.28
  -5  -3  -3    6.28    2.25
   5  -3  -3   10.50    2.46
  -9   3   2   51.34    6.28
  -9  -3  -2   54.75    6.34
  -9  -3   2   44.10    6.23
   9  -3  -2   38.88    6.45
   9   3   2   42.81    5.52
  -9   3  -2   51.22    6.23
   9  -3   2   37.82    5.90
   9   3  -2   41.28    6.92
  -9  -3  -2   48.61    4.54
   9  -3   2   39.55    4.50
  -3   6   3    6.13    2.58
  -3  -6  -3   10.38    4.82
   3  -6   3   13.76    3.96
  -3  -6   3   11.73    2.92
  -3   6  -3   13.55    4.10
   3  -6  -3   12.50    3.77
   3  -6  -3   15.33    4.31
   3   6   3    8.80    3.81
  -1 -12  -2   26.79    5.58
  -1  12  -2   22.46    5.07
  -1  12   2   15.56    5.05
   1  12  -2   19.06    1.91
   1  12  -2   25.61    5.34
   1 -12   2   23.88    4.85
   1 -12  -2   24.90    4.91
   1  12   2   16.40    5.01
  -1 -12   2   23.89    4.43
  -4   5  -3   84.41    8.33
   4  -5  -3   94.60    5.87
   4  -5  -3   93.58    8.90
   4   5  -3   79.50    6.35
   4  -5   3  102.30    9.52
   4   5   3  108.23    8.35
  -4   5   3   88.04    6.96
  -4  -5   3   84.17    5.72
  -4  -5  -3  103.63    9.97
  -7   8  -2  168.46   12.60
  -7   8   2  182.04   10.09
  -7  -8  -2  190.90   12.14
   7   8  -2  184.50   11.21
   7   8   2  209.01   13.38
   7  -8  -2  212.80   13.85
   7  -8  -2  180.74    7.73
  -7  -8   2  165.17    8.23
   7  -8   2  183.18   11.46
   2  14  -1   63.73    6.95
   2 -14   1   82.13    7.55
   2 -14  -1   85.26    7.62
  -2 -14  -1   98.36    9.00
   2  14  -1   62.91    5.92
  -2  14   1   84.06    7.33
  -2 -14   1   69.92    7.48
  -2  14  -1   77.48    7.99
   2  14   1   82.90    7.91
  11   0   1    4.14    3.55
 -11   0  -1    4.73    3.30
  11   0  -1    0.79    4.37
 -11   0   1   24.23    3.70
 -11   0  -1    2.64    2.82
   7  11   1   81.32    9.04
  -7  11   1   80.04    7.21
  -7  11  -1   82.38    8.66
   7  11  -1   89.08    8.09
   7 -11   1   71.46    3.79
   7 -11   1   76.31    6.71
   7 -11  -1   87.38    7.00
  -7 -11   1   75.05    6.82
  -7 -11  -1   78.66    8.02
   7 -11  -1   80.58    5.94
 -10  -6   1   20.33    4.20
  10  -6  -1   11.93    4.78
 -10   6  -1   27.33    5.33
 -10  -6  -1   22.33    2.93
  10  -6   1   25.09    3.33
  10  -6   1   27.05    3.53
 -10  -6   1   19.12    2.24
 -10  -6  -1   12.06    3.90
  10   6   1   13.42    5.11
 -10   6   1   13.50    4.93
  10   6  -1   30.23    5.55
   4  14   0   -0.03    2.75
  -4  14   0    2.63    1.72
   4 -14   0   -0.11    2.92
  -4 -14   0   -0.14    2.97
  -4  14   0    5.38    3.03
  11   1   1   62.97    7.20
 -11   1  -1   56.31    5.24
 -11  -1  -1   65.56    6.04
 -11   1  -1   52.17    6.83
 -11  -1  -1   59.68    6.13
 -11   1   1   67.53    7.00
  11  -1  -1   68.42    7.90
 -11  -1   1   52.84    6.72
  11  -1   1   54.47    6.60
  11   1  -1   57.75    7.77
   4 -11  -2   82.80    7.56
  -4 -11  -2   84.35    9.06
  -4  11   2   70.02    5.38
   4 -11   2   83.59    7.86
   4  11   2   87.67    8.64
  -4 -11   2   89.50    6.87
  -4  11  -2   88.18    9.39
   4 -11  -2   77.96    7.28
   6 -12  -1  146.16    8.79
  -6  12  -1  117.71   10.30
  -6  12   1  147.27    9.59
  -6 -12   1  138.67    8.91
   6 -12   1  116.57    9.38
   6  12  -1  122.32    9.36
  -6 -12  -1  158.20   11.85
   6  12   1  139.27   11.23
   6 -12  -1  142.44    9.45
   2  -7  -3   75.69    6.66
  -2   7  -3   83.51    8.83
   2  -7  -3   85.34    8.35
   2  -7   3   85.37    7.38
  -2  -7  -3   81.77    8.22
   2   7   3   85.75    8.27
  -2  -7   3   86.66    6.68
  -2   7   3   69.19    4.49
   2   7  -3   73.92    4.83
   0 -15   0   -0.50    3.01
   0  15   0   -1.92    2.27
  -2  12   2   73.24    7.00
   2 -12  -2   80.02    7.57
  -2 -12   2   74.67    7.13
   2  12   2   66.24    8.12
  -2  12  -2   75.73    8.95
  -2 -12  -2   78.94    8.50
   2  12  -2   64.74    4.26
   2 -12   2   78.25    7.42
 -11  -2  -1   81.38    6.80
 -11  -2   1   68.78    7.34
  11  -2  -1   80.01    8.55
  11   2  -1   71.24    9.02
  11  -2   1   71.77    6.74
 -11   2  -1   71.05    7.81
  11   2   1   73.24    8.25
  11  -2   1   64.29    5.57
 -11   2   1   79.22    7.61
 -11  -2  -1   73.96    6.18
   8 -10  -1   57.10    6.46
  -8 -10   1   49.24    5.30
  -8  10  -1   46.76    7.41
  -8  10   1   50.12    6.36
   8  10   1   47.03    7.46
  -8 -10   1   46.21    4.64
   8 -10   1   47.25    3.39
   8 -10   1   54.94    5.26
   8  10  -1   60.19    7.23
  -8 -10  -1   58.64    6.47
   8 -10  -1   49.12    4.25
  -7 -12   0   74.73    4.66
   7  12   0   74.55    8.60
  -7 -12   0   94.25    7.79
   7 -12   0   77.38    6.54
   7 -12   0   87.86    6.19
  -7  12   0   88.29    7.79
   1  15   0  102.86    8.24
   1 -15   0  101.47    9.19
   1  15   0   88.77    6.10
  -1  15   0  101.01    7.95
  -1 -15   0  110.90    9.46
   5  -4   3   24.11    5.91
  -5  -4  -3   39.33    6.32
   5   4   3   28.12    5.02
  -5   4  -3   24.29    5.16
   5  -4  -3   38.01    5.93
   5  -4  -3   32.94    3.42
   5   4  -3   31.18    5.27
   9  -4  -2   29.89    6.09
   9  -4   2   40.23    5.47
  -9   4   2   38.33    5.94
  -9  -4  -2   37.66    5.91
  -9   4  -2   29.89    5.62
   9  -4   2   32.95    3.71
  -9  -4  -2   33.47    3.64
  -9  -4   2   41.30    5.90
   9   4  -2   47.04    6.56
   9   4   2   36.46    5.68
  11   5   0   -2.74    3.65
 -11   5   0    1.18    3.51
 -11  -5   0    0.16    2.72
 -11  -5   0    0.63    1.99
  11  -5   0    3.00    1.56
  11  -5   0   10.01    2.73
  -8 -11   0    3.27    2.72
   8 -11   0    1.14    2.18
   8  11   0    2.73    3.38
  -8  11   0    2.67    3.09
  -6  13   0    3.23    2.96
   6 -13   0    1.59    2.55
  -6 -13   0   -2.30    3.13
   6  13   0    6.34    3.18
   6   0   3  151.42    8.90
  -6   0   3  142.68   11.12
   6   0  -3  157.11   10.65
  -6   0  -3  179.82   12.71
  -6   0  -3  160.37    9.23
   5 -13  -1   11.30    4.17
  -5 -13   1   15.00    3.96
   5 -13  -1   14.11    4.16
  -5  13   1   14.05    3.47
   5  13   1    8.01    4.88
  -5  13  -1   17.33    4.82
   5 -13   1   26.71    4.31
  -5 -13  -1   14.49    5.34
   5  13  -1   13.11    3.85
   3  14  -1   26.98    3.83
  -3 -14  -1   24.85    6.21
  -3  14   1   23.14    4.61
   3 -14  -1   29.55    5.30
  -3 -14   1   30.01    5.15
   3 -14   1   29.31    5.30
   3  14   1   12.30    5.33
  -3  14  -1   35.38    6.46
  -6   1  -3   33.99    4.34
  -6   1  -3   36.46    6.19
  -6  -1  -3   24.19    3.99
   6  -1   3   31.29    3.77
   6  -1  -3   26.30    5.51
   6   1  -3   24.08    5.31
  -6   1   3   26.24    5.13
  -6  -1   3   26.84    2.61
  -6   1   3   23.21    2.71
   6   1   3   24.86    4.35
  -6  -1  -3   28.80    5.10
  -6  -1   3   33.16    5.18
  11  -3   1  133.29    8.02
 -11   3  -1  137.61   10.05
  11   3   1  119.26   10.14
 -11   3   1  124.37    9.87
 -11  -3   1  128.09    9.20
 -11  -3  -1  114.95    8.46
  11   3  -1  135.54   11.28
 -11  -3  -1  122.12    8.65
  11  -3   1  125.88    8.33
  11  -3  -1  122.69   10.57
  -8  -7   2   75.86    7.55
  -8  -7  -2   78.99    8.01
   8   7   2   78.06    8.20
  -8   7  -2   79.57    8.80
   8   7  -2   81.49    7.77
   8  -7   2   64.91    7.20
  -8  -7   2   67.18    4.05
   8  -7  -2   84.92    8.52
  -8   7   2   72.54    7.10
  -2  15   0    0.02    2.28
  -2 -15   0   -0.56    3.55
   2  15   0    5.99    2.16
   2  15   0    4.14    2.60
   2 -15   0    2.58    3.12
  -2  15   0   -0.43    2.72
  10   8   0   96.97    9.47
 -10  -8   0  102.78    6.52
 -10   8   0  114.24    9.51
  10  -8   0   94.95    5.86
 -10  -8   0  103.59    6.41
  10  -8   0   93.59    7.03
  -4   6  -3   27.92    4.96
   4  -6  -3   13.67    5.11
   4   6   3   16.41    4.43
   4  -6   3   20.08    4.71
   4  -6  -3   14.54    3.29
  -4   6   3   14.89    3.11
  -4  -6  -3   23.40    5.77
   4   6  -3   17.31    3.12
  -4  -6   3   13.28    3.39
   0   8  -3    1.64    2.49
   0  -8   3   -0.28    2.47
   0   8   3    2.84    2.69
   0  -8  -3   -1.37    2.44
   3  -7  -3   31.07    4.31
   3   7   3   33.61    5.47
   3  -7  -3   39.03    6.67
  -3   7  -3   32.85    5.84
   3   7  -3   30.27    3.72
  -3  -7  -3   28.26    6.09
  -3  -7   3   32.00    4.10
   3  -7   3   29.11    5.55
  -6  -2  -3   11.28    2.30
  -6  -2  -3   18.95    5.02
  -6   2   3   16.52    3.63
   6  -2   3    9.19    2.44
  -6   2  -3   10.71    4.64
   6   2  -3   12.64    3.96
  -6  -2   3   10.02    2.11
   6  -2  -3   13.59    4.38
  -6   2  -3    9.85    3.30
  -6  -2   3   12.91    4.26
   6   2   3   10.67    3.25
   3  12  -2   43.04    3.86
  -3 -12   2   40.36    5.31
  -3  12  -2   48.18    7.01
   3 -12   2   44.45    6.08
   3 -12  -2   36.20    6.74
  -3  12   2   28.36    3.36
  -3 -12  -2   40.05    6.95
   3 -12  -2   39.95    5.39
   3  12   2   43.82    6.66
  -1  -8   3   18.24    3.99
  -1   8   3   15.60    3.73
  -1   8  -3   11.67    4.68
   1  -8  -3   12.90    4.44
  -1   8   3   10.85    1.72
   1  -8   3   15.51    4.12
  -1  -8  -3   11.38    4.22
   1   8  -3   13.23    1.96
   1   8   3   15.05    4.41
   6  10   2  129.62   11.20
  -6  10  -2  121.12   11.52
   6 -10  -2  126.33   10.71
  -6  10   2  126.46    9.19
  -6 -10  -2  138.52   10.74
   6  10  -2  112.85    9.13
   6 -10   2  114.41    9.74
  -6 -10   2  101.54    7.07
   6 -10  -2  128.05    7.70
  10  -7   1   20.39    3.55
 -10  -7  -1   13.85    3.05
  10  -7  -1   15.15    1.99
  10   7   1   19.91    5.56
 -10  -7   1   15.90    2.50
 -10  -7   1   13.54    4.25
  10  -7  -1   23.77    4.21
 -10   7  -1   22.47    5.23
 -10  -7  -1   22.87    3.99
 -10   7   1   31.32    4.92
  10   7  -1   23.19    5.65
  10  -7   1   19.58    3.31
  -9   9   1   18.19    5.21
   9  -9  -1   15.58    4.60
  -9   9  -1   21.99    5.70
  -9  -9   1   21.31    3.06
   9  -9  -1   11.15    2.94
  -9  -9   1   31.54    4.15
   9  -9   1   28.27    4.32
   9   9   1   14.34    5.62
   9   9  -1   31.34    5.64
   9  -9   1   26.66    2.83
  -9 -10   0   19.69    2.97
   9 -10   0   20.48    3.81
  -9 -10   0   17.34    4.03
  -9  10   0   25.65    5.34
   9  10   0   25.17    5.51
   9 -10   0   20.82    3.44
   5   5   3   60.40    7.36
  -5  -5   3   76.77    5.09
  -5   5  -3   78.98    7.54
  -5   5   3   60.43    6.47
  -5  -5  -3   71.70    8.38
   5  -5   3   85.15    7.21
   5  -5  -3   79.72    8.73
  -9   5   2   26.23    5.40
   9  -5   2   23.29    2.83
   9  -5   2   26.83    5.22
  -9  -5  -2   24.35    5.83
   9   5  -2   41.85    6.11
  -9  -5   2   35.87    5.33
  -9  -5  -2   22.89    3.14
   9   5   2   18.97    5.31
   9  -5  -2   21.52    5.79
  -9   5  -2   33.93    5.59
  11   4  -1    4.97    4.36
 -11   4   1    2.43    3.49
 -11  -4  -1    3.19    2.46
  11  -4   1    6.65    3.04
  11  -4   1    5.52    2.30
  11   4   1    3.32    3.76
 -11  -4  -1   -1.22    2.77
 -11   4  -1   12.70    3.66
 -11  -4   1    5.28    3.19
  11  -4  -1   14.02    3.62
  -5  14   0   98.92    7.90
  -5 -14   0   91.70    8.63
   5 -14   0   89.33    7.76
   5  14   0   87.21    8.24
  -5  14   0   76.55    5.84
  -5  11  -2    4.34    4.77
   5 -11  -2    6.43    4.09
  -5  11   2    7.56    2.83
   5  11  -2   10.52    3.15
  -5 -11  -2   10.84    4.50
   5 -11   2    8.89    3.94
   5 -11  -2    7.72    2.94
   5  11   2   13.13    4.81
  -5 -11   2    6.50    3.18
  -7   9   2   24.02    4.01
   7  -9   2   11.74    4.81
   7   9  -2    7.96    5.10
  -7  -9  -2   23.40    5.32
  -7  -9   2    9.52    2.94
  -7   9  -2   10.59    5.35
   7  -9  -2   35.52    5.48
   7   9   2   29.82    5.39
  -6  -3  -3    8.08    1.91
   6   3  -3    6.67    3.26
  -6  -3  -3   13.32    3.85
  -6   3   3    6.55    3.63
   6  -3   3    3.44    3.53
  -6   3  -3    4.07    3.42
  -6  -3   3    5.50    1.80
   6  -3  -3   16.26    4.55
   6   3   3   10.75    3.79
   6  -3  -3   10.08    2.05
  -6  -3   3   13.92    3.42
   6  -3   3    5.36    1.92
  11   6   0   66.45    9.21
  11  -6   0   77.33    6.76
 -11  -6   0   72.67    6.48
 -11  -6   0   69.84    5.46
 -11   6   0   81.45    8.45
  11  -6   0   68.23    4.44
  -2  -8   3  201.86   11.32
  -2   8   3  161.30    7.96
   2  -8  -3  218.11   14.40
   2   8   3  218.65   13.07
   2  -8  -3  186.03   11.47
  -2   8  -3  200.55   13.85
   2  -8   3  210.55   13.05
  -2  -8  -3  190.17   12.95
   3 -15   0  116.84    9.81
   3  15   0  102.41    8.97
  -3 -15   0  110.35   10.07
  -3  15   0  124.21    9.45
  -4  14  -1    1.26    3.66
   4  14   1    5.15    3.51
  -4  14   1    3.18    2.97
  -4 -14  -1    4.78    3.84
   4 -14   1    3.25    2.77
   4  14  -1    0.44    2.64
   4 -14  -1    7.62    3.12
  -4  14   1    5.12    2.41
  -4 -14   1    0.30    3.25
  12   0   0  212.50    8.16
  12   0   0  278.61   15.47
 -12   0   0  259.00   13.34
 -12   1   0    9.76    3.34
 -12  -1   0    5.58    3.26
  12   1   0    3.86    3.88
  12  -1   0    8.43    3.61
  12  -1   0    2.10    1.40
  10   0   2   97.52    7.50
 -10   0  -2  104.72    9.27
  10   0  -2  104.89   10.28
 -10   0  -2  104.27    7.52
 -10   0   2   98.98    8.11
   0  15   1   90.98    4.78
   0  15   1   99.86    8.78
   0  15  -1   98.38    8.20
   0  15  -1   87.63    5.93
   0 -15  -1  118.98    9.96
   0 -15   1  111.66    9.25
 -10   1  -2   35.09    4.99
  10   1  -2   36.23    6.62
 -10  -1  -2   38.75    5.22
 -10   1   2   31.20    6.18
 -10  -1  -2   37.32    5.96
 -10  -1   2   30.25    5.95
 -10   1  -2   23.47    5.64
  10   1   2   34.61    6.15
  10  -1  -2   40.35    7.07
   0 -13  -2    5.22    3.37
   0  13   2    2.40    2.78
   0  13  -2   -1.37    3.28
   0 -13   2    0.87    2.89
   4   7  -3   15.74    3.50
   4  -7  -3   24.47    5.39
   4  -7  -3   17.44    3.20
  -4   7  -3   12.58    5.09
  -4  -7   3   13.86    3.30
   4   7   3   25.54    4.97
  -4  -7  -3   10.89    5.35
  -4   7   3   15.55    2.93
   4  -7   3   15.07    4.46
   7  12   1    1.31    2.90
  -7  12  -1    3.36    2.85
  -7  12   1    2.71    2.89
   7 -12  -1    2.25    2.34
   7  12  -1    1.73    3.02
   7 -12   1    1.95    2.70
  -7 -12  -1    1.14    3.26
  -7 -12   1   -0.93    2.45
  -1 -15  -1   13.20    4.00
  -1  15  -1   -0.16    1.87
  -1 -15   1    7.51    3.50
  -1  15   1    3.71    2.85
   1 -15   1    2.89    2.68
   1  15  -1    3.50    3.06
   1  15  -1    2.13    2.31
   1  15   1    4.48    3.39
   1 -15  -1   10.62    3.73
  -1  15  -1    5.12    3.27
  -1  15   1    2.04    1.77
   6   4   3   31.03    6.39
   6   4  -3   42.79    5.24
  -6   4  -3   40.69    5.89
  -6   4   3   44.24    5.32
  -6  -4   3   33.55    2.91
  -6  -4  -3   32.10    3.17
   6  -4  -3   42.21    7.20
  -6  -4  -3   41.17    7.06
   6  -4   3   45.95    5.56
  12   2   0    0.18    3.73
  12  -2   0    2.21    2.93
 -12  -2   0    8.62    2.75
 -12   2   0    0.82    3.10
  12  -2   0    1.38    1.28
   1 -13  -2   11.09    4.10
  -1  13  -2    3.85    4.29
   1  13  -2    8.54    4.14
  -1  13   2    8.75    4.12
   1 -13   2    5.80    3.89
  -1 -13   2   10.88    3.72
  -1 -13  -2    6.58    4.43
   1  13   2    2.38    4.08
  -4  12  -2   70.19    9.02
   4 -12   2   64.54    7.74
   4  12  -2   66.17    5.01
   4 -12  -2   55.94    6.15
   4  12   2   62.47    7.99
  -4 -12  -2   57.20    8.18
   4 -12  -2   51.60    8.36
  -4 -12   2   64.09    6.31
   8  -8  -2   23.84    5.92
  -8  -8   2   18.26    5.13
   8   8   2   28.57    5.80
   8  -8   2   23.76    5.03
  -8   8  -2   23.23    5.79
  -8  -8   2   17.44    2.81
   8   8  -2   24.38    5.11
  -8   8   2   16.74    4.23
  -8  -8  -2   25.59    5.35
  11  -5  -1    0.69    3.65
  11   5   1    4.47    3.73
 -11  -5  -1    5.12    2.95
 -11   5   1    1.74    3.70
  11  -5   1    5.92    2.35
  11  -5   1    5.48    2.46
 -11  -5   1    9.13    3.06
 -11  -5  -1    2.05    2.70
  11   5  -1    1.10    4.10
 -11   5  -1    4.49    3.90
  10  -2  -2    1.22    3.78
 -10   2  -2    0.83    3.25
 -10  -2   2    4.65    3.50
 -10  -2  -2    1.69    2.37
 -10   2  -2    8.59    3.05
  10   2   2   10.29    3.18
  10   2  -2    2.53    3.71
  10  -2   2    2.78    2.86
 -10  -2  -2    3.56    3.39
 -10   2   2   -1.31    3.55
  -5  -6  -3    4.33    3.84
   5  -6  -3    3.27    2.39
  -5  -6   3    3.38    2.09
  -5   6  -3   -0.59    3.42
   5   6  -3   -1.14    2.42
   5   6   3    1.79    3.13
   5  -6  -3    3.86    3.50
   5  -6   3    3.01    3.27
  -5   6   3    6.02    2.45
   9  -6   2   47.05    3.46
  -9   6  -2   65.77    8.09
  -9  -6   2   57.47    6.99
  -9  -6  -2   78.10    8.18
   9   6  -2   60.80    7.35
   9  -6  -2   57.82    7.87
  -9  -6  -2   60.18    3.84
  -9   6   2   76.13    7.25
   9   6   2   70.15    7.58
   9  -6   2   60.47    6.44
  -8  11   1  104.75    9.06
  -8 -11   1  111.38    7.89
   8  11  -1  125.69   10.00
  -8  11  -1  122.39   10.44
   8 -11   1  114.29    5.55
  -8 -11  -1  116.33   10.01
   8 -11   1  109.54    7.97
   8 -11  -1  117.49    9.46
   8  11   1  110.88   10.37
   8 -11  -1   97.49    7.45
  -8 -11   1  106.60    7.27
   6  13  -1  224.17   13.02
   6  13   1  188.47   14.87
   6 -13  -1  214.23   12.46
  -6 -13   1  252.41   14.32
  -6 -13  -1  238.46   15.32
   6 -13   1  247.47   13.71
  -6  13  -1  250.09   15.42
  -6  13   1  202.12   11.95
  -3  -8   3  100.59    7.47
   3  -8  -3  107.43    7.41
   3  -8   3  106.98    9.35
   3   8  -3   90.22    5.74
   3  -8  -3  118.24   11.16
  -3  -8  -3  108.74   10.15
  -3   8  -3  115.70   10.16
  -3   8   3   90.78    5.74
   3   8   3  119.88   10.73
 -10   9   0   59.15    6.61
 -10  -9   0   47.15    4.47
  10   9   0   44.62    7.77
  10  -9   0   42.68    4.80
   0   9  -3  173.63   13.28
   0  -9  -3  190.39   11.45
   0   9   3  197.38   13.75
   0  -9   3  193.20   12.24
   2  15  -1   33.34    6.23
  -2  15   1   43.25    3.65
   2 -15  -1   42.36    6.46
   2 -15   1   41.92    5.38
  -2  15  -1   51.15    7.33
  -2  15  -1   27.78    2.97
  -2 -15  -1   47.35    7.45
   2  15  -1   39.70    4.26
   2  15   1   35.69    6.07
  -2 -15   1   49.99    6.33
  10  -8   1  107.30    6.25
 -10  -8  -1  102.35    7.80
  10   8  -1  132.77   10.99
 -10  -8   1  108.34    8.18
 -10   8   1  105.22    9.17
 -10  -8  -1   88.25    5.15
 -10  -8   1  101.44    5.86
  10  -8  -1   98.85    8.77
  10   8   1   94.96   10.25
 -10   8  -1  112.28    9.94
  10  -8   1  105.95    7.17
 -12  -3   0   35.22    4.81
  12  -3   0   40.67    6.08
  12  -3   0   27.93    2.81
 -12  -3   0   35.62    3.58
  12   3   0   46.33    7.35
 -12   3   0   42.98    6.51
  -2 -13  -2   17.15    5.43
   2 -13   2   14.82    4.60
  -2  13  -2   15.65    5.07
   2  13   2   12.80    4.97
  -2 -13   2   12.23    4.41
   2 -13  -2    8.97    4.52
   2  13  -2   12.86    2.24
  -2  13   2   12.68    4.69
  -7 -13   0   92.24    5.75
   7 -13   0   93.53    7.16
  -7  13   0  100.35    8.95
   7  13   0   96.01    9.55
  -7 -13   0  106.98    9.05
   7   0   3   -2.84    2.13
  -7   0  -3    0.37    3.29
   7   0  -3    3.44    2.87
  -7   0   3    2.59    2.92
  -7   0  -3    2.50    2.02
  -8 -12   0   37.19    3.54
  -8  12   0   46.83    6.58
   8 -12   0   44.09    5.36
   8  12   0   40.42    6.96
  -8 -12   0   40.73    5.62
   8 -12   0   38.87    4.46
  -1   9   3   18.96    5.08
  -1  -9   3   23.76    4.29
  -1   9  -3   18.03    5.58
  -1  -9  -3   15.56    5.18
   1   9   3   18.07    5.63
   1  -9   3   16.45    5.00
   1  -9  -3   35.49    4.75
   4 -15   0  404.51   18.85
  -4  15   0  354.57   15.51
  -4 -15   0  423.69   21.20
   4  15   0  376.58   19.53
  -4  15   0  390.48   18.27
  10  -3  -2   12.39    5.24
  10   3   2   14.62    4.49
 -10   3  -2   16.32    4.68
 -10  -3  -2   13.93    2.99
  10  -3   2   13.35    3.00
  10   3  -2   16.81    5.62
  10  -3   2    9.02    4.30
 -10  -3   2   25.06    3.73
 -10  -3  -2   19.59    4.74
 -10   3   2   13.09    4.83
  11  -7   0   96.35    7.51
 -11  -7   0   98.14    7.57
  11   7   0  101.96   10.64
  11  -7   0   92.12    4.83
 -11   7   0   99.44    9.64
   7   1   3   30.83    4.17
  -7  -1  -3   27.10    4.19
   7   1  -3   24.54    5.12
  -7  -1   3   14.90    5.44
  -7   1  -3   24.77    5.24
  -7   1   3   21.14    5.43
   7  -1   3   20.26    3.82
  -7   1  -3   26.27    4.25
   7  -1  -3   27.11    5.61
  -7  -1  -3   30.09    6.45
   6   5  -3  132.23    9.24
  -6   5   3  154.14    9.95
   6  -5   3  156.77   11.66
  -6  -5  -3  122.27    5.24
   6  -5  -3  135.45    7.03
  -6   5  -3  128.96   10.96
   6  -5  -3  160.13   12.50
   6   5   3  156.25   10.93
  -6  -5  -3  154.27   12.51
   9 -10   1   52.43    3.92
   9 -10  -1   47.22    6.74
   9 -10   1   56.34    5.86
   9  10   1   44.65    7.78
  -9 -10  -1   52.16    6.66
  -9 -10   1   54.87    4.82
  -9 -10   1   61.10    5.52
   9  10  -1   62.97    7.93
  -9  10   1   43.68    6.81
  -9  10  -1   51.69    7.68
   7   2   3   38.69    5.39
   7  -2  -3   37.63    7.09
   7   2  -3   45.17    6.33
  -7  -2  -3   48.30    6.91
  -7  -2  -3   37.56    4.47
  -7   2  -3   43.57    5.62
  -7  -2   3   46.62    6.33
   7  -2   3   36.50    4.14
  -7   2  -3   49.66    7.08
  -7   2   3   38.37    6.14
   0 -16   0   13.68    4.43
   0  16   0   11.42    3.05
   0  16   0    5.73    3.08
  -6 -14   0   40.39    6.28
   6 -14   0   42.32    5.30
   6  14   0   38.28    6.52
  -6  14   0   34.97    6.21
   6 -14   0   35.85    5.53
   6 -11  -2    4.96    2.75
  -6  11   2    1.70    2.62
   6 -11   2    7.09    3.34
   6 -11  -2   -1.31    3.56
  -6 -11  -2    8.33    3.93
   6  11  -2    4.34    2.81
  -6  11  -2    2.15    4.11
  -6 -11   2    1.77    2.45
   6  11   2   -1.55    3.66
  -5  14  -1  152.60   11.40
  -5 -14   1  163.77   10.90
   5  14   1  151.23   12.80
  -5 -14  -1  165.42   13.24
   5 -14  -1  179.48   11.10
   5  14  -1  141.63   10.34
   5 -14   1  141.48   10.70
   5 -14  -1  170.51   10.68
  -2  -9  -3   30.23    5.83
  -2   9  -3   23.20    5.20
   2  -9  -3   26.75    4.39
  -2  -9   3   14.28    4.47
   2   9   3   26.51    5.66
   2   9  -3   15.77    2.49
  -2   9   3   20.84    2.70
   2  -9  -3   34.58    6.06
   2  -9   3   33.08    5.20
  -9  11   0    5.67    3.29
  -9 -11   0    2.49    2.03
  -9 -11   0    1.98    2.65
   9  11   0   -2.51    3.55
   9 -11   0    0.31    2.26
   9 -11   0    2.94    2.49
   7  10  -2  528.33   22.15
  -7  10  -2  520.82   26.07
   7 -10  -2  443.50   16.95
   7 -10  -2  466.58   23.75
   7 -10   2  508.62   23.70
  -7 -10  -2  472.92   22.04
   7  10   2  477.29   25.86
  -7  10   2  456.53   21.67
  -7 -10   2  457.39   17.56
  -1 -16   0   43.04    7.12
   1 -16   0   44.19    6.83
  -1  16   0   35.83    5.74
   1  16   0   35.33    5.05
  -1  16   0   37.87    4.65
   1  16   0   38.41    4.49
  12  -4   0   34.88    3.09
  12   4   0   56.29    7.62
  12  -4   0   45.22    6.07
 -12  -4   0   46.06    5.15
 -12  -4   0   38.87    3.55
 -12   4   0   45.76    6.90
  11  -6   1   26.37    4.66
 -11  -6  -1   25.06    3.65
  11   6   1   23.53    6.15
 -11   6   1   34.95    5.81
 -11  -6  -1   29.29    4.32
 -11  -6   1   28.66    5.11
 -11   6  -1   26.36    5.99
  11   6  -1   28.79    6.63
  11  -6  -1   39.72    5.70
  11  -6   1   25.23    4.47
  -3 -15  -1    9.44    4.96
  -3  15   1    6.41    2.75
   3 -15   1   10.74    4.34
  -3  15   1    8.80    3.61
   3  15  -1    9.84    3.51
  -3  15  -1   17.98    4.52
   3 -15  -1    7.31    4.26
   3  15   1    8.80    4.31
  -3 -15   1   14.48    4.39
 -10   4   2    9.41    4.14
  10   4   2    7.24    3.92
 -10   4  -2    9.31    3.75
  10  -4  -2    7.04    4.25
 -10  -4   2   10.72    3.87
  10   4  -2    7.67    4.64
 -10  -4  -2    3.33    3.71
  10  -4   2    4.15    2.63
  10  -4   2    6.35    3.75
   3  13   2   -2.66    3.50
  -3  13   2    1.56    1.81
   3 -13   2    5.68    3.49
   3  13  -2    6.52    2.09
  -3 -13   2    2.08    3.26
  -3  13   2   10.30    3.52
  -3 -13  -2    1.58    4.11
  -3  13  -2    8.56    3.94
   3 -13  -2   -0.71    3.22
  -4   8  -3    4.58    4.07
   4  -8  -3    2.41    2.51
   4   8  -3    7.08    2.58
  -4  -8  -3    2.98    3.97
   4  -8   3   12.85    3.77
  -4  -8   3    3.01    2.57
  -4   8   3    0.11    2.56
   4  -8  -3    4.53    4.22
   4   8   3    6.69    4.02
  -5   7   3  135.57    8.32
   5   7  -3  116.05    8.13
   5  -7  -3  149.55   11.46
   5  -7  -3  123.87    7.37
   5   7   3  153.70   11.73
  -5   7  -3  128.82   11.71
  -5  -7   3  111.10    7.56
  -5  -7  -3  151.29   12.26
   5  -7   3  133.76   10.46
   9  -7  -2   33.57    6.75
  -9   7   2   33.88    5.71
  -9  -7  -2   36.99    6.18
  -9   7  -2   41.79    7.12
   9   7  -2   49.84    6.72
  -9  -7   2   39.67    6.18
   9   7   2   30.51    7.07
   9  -7   2   40.42    5.25
   7  -3   3   22.81    5.20
  -7  -3   3   27.49    5.18
   7   3  -3   32.06    5.52
  -7  -3  -3   29.44    5.64
  -7   3   3   25.18    5.61
  -7  -3  -3   28.91    3.47
   7   3   3   36.32    5.79
  -7   3  -3   37.78    6.17
   7  -3  -3   29.95    6.28
   7   3   3   34.32    5.15
 -12   0  -1  181.66   11.96
  12   0  -1  185.07   14.74
 -12   0  -1  166.41   10.53
  12   0   1  192.39   12.53
 -12   0   1  180.38   12.24
  -5  12   2   15.71    3.97
   5 -12  -2   21.31    5.85
  -5 -12  -2   23.52    6.05
   5 -12   2   20.20    5.04
   5  12  -2   18.25    3.61
   5 -12  -2   23.96    4.48
   5  12   2   19.60    5.90
  -5 -12   2   12.00    4.78
  -5  12  -2   21.85    6.44
 -12  -1  -1   20.40    4.70
  12   1  -1   38.62    6.60
  12  -1   1   28.64    5.54
 -12  -1  -1   26.91    4.20
 -12   1   1   27.44    6.12
 -12   1  -1   31.37    5.72
  12   1   1   19.74    5.28
  12  -1  -1   27.45    6.37
 -12  -1   1   32.38    5.59
   2  16   0   44.26    4.63
  -2 -16   0   56.47    7.78
   2 -16   0   55.54    7.22
  -2  16   0   44.20    4.93
  -2  16   0   55.96    5.84
   2  16   0   48.83    5.92
   8   9  -2   27.58    5.51
  -8  -9  -2   20.08    5.31
   8  -9   2   27.36    4.95
  -8   9   2   13.35    4.61
   8   9   2   18.85    6.24
  -8  -9   2   21.64    3.42
  -8  -9   2   29.60    4.32
   8  -9  -2   32.11    6.36
  -8   9  -2   22.14    5.06
 -12   2  -1   11.42    4.73
  12  -2   1    9.26    3.91
 -12  -2  -1   16.35    4.14
  12   2   1   14.26    4.65
  12   2  -1   13.41    5.63
  12  -2  -1   15.86    5.42
 -12   2   1   10.16    4.74
  12  -2   1    8.14    3.60
 -12  -2   1   14.33    4.61
 -12  -2  -1   17.19    3.97
   3   9  -3   35.42    3.62
  -3  -9  -3   34.24    6.64
  -3   9   3   31.44    3.36
   3   9   3   32.93    7.52
  -3  -9   3   44.07    5.13
  -3   9  -3   44.56    6.75
   3  -9   3   35.79    5.39
   3  -9  -3   32.40    5.54
   3  -9  -3   47.24    7.45
  -6  -6  -3   12.47    4.46
   6  -6   3   10.07    3.82
   6   6  -3    0.08    3.00
  -6  -6   3    3.82    1.89
  -6   6   3    6.50    2.99
   6  -6  -3    6.25    4.15
   6   6   3    5.81    3.90
  -6   6  -3    2.16    4.13
 -12   5   0   13.19    4.77
 -12  -5   0   14.26    3.73
 -12  -5   0   12.65    2.67
  12   5   0   13.38    5.18
  12  -5   0   10.22    2.21
  12  -5   0   11.27    4.15
  -5  15   0    2.78    2.75
   5 -15   0    0.09    2.67
  -5 -15   0   -0.64    3.02
   5  15   0    0.25    2.71
  11  -8   0    9.54    2.04
  11  -8   0    3.52    3.08
 -11  -8   0    5.19    2.84
  11   8   0    5.87    4.63
 -11  -8   0    1.66    2.61
 -11   8   0   16.66    4.71
  -7   4  -3    8.02    3.68
   7  -4  -3    3.65    4.41
   7   4   3    8.63    3.48
   7  -4   3    8.80    3.26
  -7  -4  -3    7.66    4.65
   7   4  -3    5.35    3.63
  -7  -4   3    5.73    4.17
  -7   4   3    9.46    3.46
  -7  -4  -3    3.63    1.94
  10   9   1  105.59   10.48
  10  -9  -1   99.02    5.43
 -10   9  -1   89.60    8.37
 -10  -9   1   84.50    8.91
 -10  -9   1   86.33    5.74
  10  -9   1   97.98    7.81
 -10  -9  -1  116.63    8.19
 -10   9   1  123.07   10.08
  10  -9  -1  105.05    8.59
 -10  -9  -1   94.51    5.42
  10  -9   1   83.85    5.10
  10   9  -1   86.95   10.23
  10 -10   0    1.73    2.14
 -10  10   0   -3.20    2.90
 -10 -10   0    0.80    1.63
 -10 -10   0    0.06    1.98
  10  10   0    0.40    2.96
 -10   5  -2   37.13    6.06
  10   5  -2   41.18    6.80
 -10  -5  -2   31.73    6.00
  10   5   2   19.96    6.14
 -10  -5   2   36.33    6.07
  10  -5   2   33.12    5.29
  10  -5  -2   36.87    6.25
 -10   5   2   23.09    6.34
  10  -5   2   30.27    3.45
   0 -10  -3    1.37    2.83
   0  10  -3   -2.24    3.45
   0 -10   3    4.95    2.91
   0  10   3   -0.80    3.05
  12  -3   1   79.30    7.22
  12   3  -1   86.56    9.97
  12  -3   1   74.33    7.14
 -12   3   1   80.12    8.81
 -12  -3  -1   78.79    6.96
  12  -3  -1   82.86    8.98
 -12   3  -1   79.00    8.59
 -12  -3   1   73.26    8.18
  12   3   1   74.73    8.95
   7  13   1   55.43    9.11
  -7  13  -1   62.21    8.79
  -7  13   1   62.60    7.19
   7 -13  -1   68.63    6.87
  -7 -13  -1   62.85    8.80
   7 -13   1   60.92    7.29
  -7 -13   1   63.91    6.73
   7 -13  -1   63.27    6.76
   7  13  -1   63.79    7.17
   8  12   1    9.08    4.04
   8 -12  -1   12.18    3.22
  -8 -12  -1   18.30    4.61
  -8 -12   1    7.69    3.29
  -8  12  -1    2.52    5.03
  -8  12   1   13.68    4.45
   8 -12   1    2.83    3.67
   8  12  -1    7.35    4.49
   8 -12  -1   23.56    4.04
  -4 -15   1   35.76    5.66
  -4  15  -1   39.14    6.41
   4 -15  -1   27.76    5.62
   4  15   1   15.92    6.32
   4 -15   1   29.48    5.90
  -4  15   1   17.36    5.16
  -4  15   1   30.57    4.90
  -4 -15  -1   32.85    6.75
   4  15  -1   26.23    4.53
   1 -10  -3    1.10    2.27
   1 -10   3   -1.28    2.44
  -1 -10   3    0.06    2.42
   1  10   3    4.56    2.75
  -1 -10  -3   -3.99    2.42
  -1  10  -3   -0.86    2.96
 -11  -7  -1   37.58    4.80
  11   7  -1   25.18    6.87
  11  -7  -1   29.30    5.50
 -11   7   1   36.33    5.94
 -11   7  -1   15.07    6.09
  11  -7   1   22.50    3.73
 -11  -7  -1   24.70    3.73
  11  -7   1   25.12    4.10
  11   7   1   23.74    6.21
 -11  -7   1   19.15    4.76
  -4  13   2    0.60    2.04
   4 -13  -2   -2.35    2.53
  -4 -13  -2    2.33    3.38
   4  13  -2   -0.25    1.76
   4 -13   2    0.05    2.72
   4  13   2    4.37    3.16
  -4  13  -2    0.60    2.81
  -4 -13   2    3.17    2.46
   4 -13  -2    0.91    3.24
  -3  16   0   52.27    5.88
   3  16   0   48.42    7.36
  -3  16   0   38.51    4.67
   3 -16   0   56.76    7.46
  -3 -16   0   51.18    7.67
   0 -14   2    8.36    3.94
   0  14   2    8.23    3.88
   0 -14  -2    7.70    4.64
   0  14  -2    6.05    4.38
   1  14  -2   15.13    5.14
  -1 -14   2   12.40    4.82
   1  14   2    8.21    3.89
   1 -14  -2   18.30    5.01
  -1  14  -2   10.88    5.17
  -1  14   2   14.13    5.01
  -1 -14  -2   16.70    5.33
   1 -14   2   17.17    4.69
   0 -16   1    4.00    2.87
   0  16   1    2.05    2.62
   0 -16  -1   -3.40    3.09
   0  16  -1    0.42    2.45
   0  16  -1   -0.44    1.68
   5  -8   3  137.85   10.59
  -5   8  -3  135.93   10.77
  -5  -8  -3  136.80   10.16
  -5  -8   3  107.78    7.60
  -5   8   3  127.12    8.17
   5  -8  -3  146.89   10.45
   5   8   3  147.26   12.29
   5  -8  -3  129.08    8.70
   5   8  -3  115.03    7.91
  -9  -8  -2   13.53    4.33
  -9  -8   2    9.24    2.09
  -9   8  -2    7.50    4.80
   9   8   2   12.70    5.07
  -9  -8   2    7.92    3.99
  -9   8   2    8.99    3.70
   9  -8  -2   11.70    4.99
   9  -8   2    9.29    4.08
   9   8  -2   12.49    4.63
   6  14   1   22.47    4.75
   6 -14   1   13.14    4.94
   6 -14  -1   22.94    4.62
  -6  14  -1   10.91    5.64
  -6 -14   1   11.19    4.98
   6 -14  -1   30.07    4.83
  -6 -14  -1   30.59    6.45
   6  14  -1   13.52    4.40
  -6  14   1   22.13    4.31
   9  11  -1   69.13    8.61
   9  11   1   87.70    9.92
  -9 -11  -1   86.95    8.26
   9 -11   1   59.83    4.59
   9 -11   1   66.86    6.66
  -9  11   1   86.87    8.27
   9 -11  -1   94.20    8.21
  -9 -11   1   71.69    6.83
  -9  11  -1   72.05    9.39
  -9 -11   1   66.44    6.43
  -2 -10   3   16.14    4.21
  -2  10   3    9.98    2.01
  -2  10   3    4.84    3.95
   2 -10   3   16.24    4.10
   2 -10  -3   12.44    3.88
   2  10   3   11.37    4.76
  -2 -10  -3   14.67    4.56
  -2  10  -3   18.65    5.23
   7  -5  -3   69.76    8.76
  -7   5  -3   71.12    8.10
   7   5   3   61.14    7.54
   7   5  -3   56.13    6.92
  -7  -5  -3   58.94    9.06
   7  -5   3   64.57    8.55
  -7   5   3   59.78    7.30
  -7  -5   3   57.35    7.27
   8  13   0    1.01    3.77
  -8  13   0    3.11    3.63
   8 -13   0    5.12    2.57
  -8 -13   0    5.11    3.13
  -8 -13   0    2.69    2.01
   8 -13   0   -0.39    2.26
  -1  16   1   17.67    2.89
  -1  16  -1   11.70    4.86
   1 -16  -1   17.12    5.29
  -1 -16   1   17.57    5.33
   1  16   1   14.68    4.83
   1 -16   1   11.59    5.19
  -1 -16  -1   22.60    5.78
  -1  16   1   18.90    4.27
  -1  16  -1   10.88    2.74
   1  16  -1   14.97    4.32
 -12  -4  -1   56.19    5.90
  12   4  -1   73.21    9.54
  12   4   1   61.26    8.29
 -12  -4  -1   56.62    5.98
  12  -4   1   58.17    6.04
 -12   4   1   57.42    7.94
 -12  -4   1   63.50    7.13
  12  -4   1   61.83    5.20
 -12   4  -1   58.67    8.01
  12  -4  -1   64.09    7.95
  -8   0  -3  218.47   11.30
   8   0   3  199.68   11.90
  -8   0   3  203.25   14.47
  -8   0  -3  210.76   16.27
   8   0  -3  216.62   14.69
   4  -9   3   31.14    6.59
  -4   9   3   30.96    3.79
  -4  -9   3   29.03    4.43
  -4   9  -3   32.24    7.21
   4   9   3   35.06    7.17
  -4  -9  -3   40.14    6.47
   4   9  -3   24.25    4.07
   4  -9  -3   34.99    4.58
   4  -9  -3   48.80    7.18
   8  -1  -3   30.93    5.75
  -8  -1  -3   27.68    6.21
   8  -1   3   16.12    3.46
  -8  -1  -3   15.56    4.15
   8   1  -3   22.61    5.57
  -8  -1   3   19.87    5.86
  -8   1  -3   25.44    4.58
  -8   1  -3   21.48    6.12
  -8   1   3   25.98    5.58
   8   1   3   22.42    4.25
 -12   6   0  107.82   10.47
 -12  -6   0  111.28    8.66
  12  -6   0   96.42    5.47
  12  -6   0  113.05    8.60
  12   6   0  118.02   10.90
  -2  14  -2   74.40    9.03
   2 -14   2   66.31    8.72
  -2 -14   2   70.15    7.50
   2 -14  -2   77.83    8.48
   2  14   2   56.09    8.78
  -2 -14  -2   78.41    9.49
  -2  14   2   73.11    9.13
  -7  14   0  162.55   11.91
   7 -14   0  165.49    9.05
   7 -14   0  161.30   10.38
   7  14   0  150.23   12.28
  -7 -14   0  130.42    7.89
  -7 -14   0  163.02   11.86
  11   0  -2   -1.21    2.61
  11   0   2   -0.38    2.29
 -11   0  -2    2.66    2.79
 -11   0   2    3.08    2.53
   7 -11  -2   26.38    5.81
   7 -11  -2   21.57    3.95
   7  11   2   26.72    6.59
  -7 -11   2   12.06    3.63
  -7  11  -2   15.84    6.37
  -7  11   2   34.28    5.19
   7  11  -2   11.84    4.50
   7 -11   2   17.23    5.26
  -7 -11  -2   16.66    5.79
  -6   7   3   99.83    8.38
  -6  -7  -3  125.80   12.14
   6   7  -3  116.35    8.43
  -6  -7   3  117.84    7.03
  -6   7  -3  136.33   12.00
   6  -7   3  110.06   10.62
   6  -7  -3  125.07   11.88
   6   7   3  112.01   11.07
 -10   6  -2   17.59    5.60
 -10  -6   2   21.53    4.84
  10  -6   2   20.16    4.15
  10  -6  -2   12.07    5.56
  10  -6   2   12.54    2.58
 -10  -6  -2   22.89    5.32
  10   6   2   13.23    5.26
  10   6  -2   27.10    5.59
 -11  -1  -2   48.22    6.97
 -11  -1  -2   47.67    5.37
 -11   1   2   57.78    7.85
  11   1   2   49.26    6.30
 -11   1  -2   48.66    6.39
 -11  -1   2   54.36    7.60
  11  -1  -2   58.04    7.91
  11   1  -2   50.67    8.27
 -11   1  -2   47.66    6.85
  11  -1   2   49.60    5.78
   6  12  -2   80.82    7.63
   6 -12  -2   99.49    9.39
   6 -12   2   87.52    8.67
  -6  12  -2   88.49   10.66
  -6 -12  -2   93.97   10.20
   6  12   2   77.68   10.83
  -6 -12   2   85.43    7.20
   9 -12   0   -0.27    2.77
   9 -12   0    7.50    2.41
   9  12   0    7.28    3.71
  -9  12   0   -0.17    3.62
  -9 -12   0    0.80    1.88
   8  -2   3   25.05    4.03
  -8  -2  -3   36.46    7.29
  -8   2   3   42.39    5.73
   8   2  -3   32.35    6.24
  -8   2  -3   35.73    6.82
  -8  -2   3   39.13    5.30
   8   2   3   39.64    4.92
  -8   2  -3   35.88    5.61
   8  -2  -3   37.02    6.61
  -8  -2  -3   36.07    3.96
   2 -16  -1   52.07    7.21
   2  16   1   47.66    6.73
   2 -16   1   45.04    7.11
  -2 -16  -1   53.79    8.16
   2  16  -1   31.77    5.65
  -2 -16   1   41.61    7.36
  -2  16  -1   44.84    6.45
  -2  16   1   41.15    4.49
  -2  16   1   47.12    6.01
   2  16  -1   34.62    4.49
  11  -2  -2   40.84    7.99
  11   2  -2   69.60    8.35
 -11   2   2   54.28    6.50
 -11  -2   2   64.37    7.73
 -11  -2  -2   42.42    5.50
  11  -2   2   59.98    5.55
  11   2   2   42.79    6.64
 -11   2  -2   61.90    6.71
 -11  -2  -2   45.00    7.11
   8  10  -2    8.45    4.61
  -8  10  -2   14.25    5.68
  -8  10   2   15.46    4.21
   8 -10   2   12.94    4.52
  -8 -10  -2   15.32    5.06
   8 -10  -2   10.84    4.35
   8  10   2   14.22    5.29
   4  16   0   61.20    8.51
  -4  16   0   65.54    6.99
  -4  16   0   53.38    5.68
  -4 -16   0   72.67    8.26
   4 -16   0   66.23    7.95
  13   0   0   -1.03    2.71
  13   0   0    0.47    1.17
 -13   0   0   -0.68    2.48
  11   9   0   61.70    6.79
  11  -9   0   23.71    3.82
  11  -9   0   21.45    4.55
 -11   9   0   22.69    7.30
 -11  -9   0   32.02    4.22
 -11  -9   0   28.62    4.05
   3 -10  -3   65.44    6.94
   3 -10   3   86.70    9.52
  -3 -10  -3   76.20    8.33
  -3 -10   3   84.28    6.90
  -3  10  -3   85.16    9.82
   3 -10  -3   78.62   10.13
   3  10   3   83.87    9.80
 -13   1   0   10.71    3.97
  13  -1   0    7.91    4.37
  13   1   0    5.29    4.69
 -13  -1   0    3.52    3.73
   6  15   0   23.65    5.43
  -6 -15   0   25.83    5.70
  -6  15   0   22.77    5.29
   6 -15   0   28.21    4.55
  -6  15   0    9.06    2.62
 -12  -5  -1   92.88    7.78
  12  -5   1  101.27    6.69
  12  -5   1  112.38    7.79
  12  -5  -1  107.02   10.08
 -12  -5   1  112.51    9.40
  12   5   1  106.32   10.62
 -12   5  -1  114.30   10.58
 -12   5   1   96.34   10.33
 -12  -5  -1  100.96    7.99
  12   5  -1  111.88    9.84
  -8   3  -3    4.70    3.26
  -8  -3  -3    0.59    2.11
   8  -3   3    1.88    2.02
  -8  -3  -3    0.43    4.08
   8  -3   3    2.89    2.97
  -8  -3   3    0.90    3.73
  -8   3   3    3.95    3.32
   8   3  -3    2.70    3.44
   8  -3  -3   12.74    3.90
  -5 -15   1  194.65   13.83
   5  15  -1  175.29   12.73
   5 -15   1  178.17   13.43
   5 -15  -1  218.59   13.16
   5  15   1  227.33   15.50
  -5  15  -1  185.39   14.19
  -5 -15  -1  234.90   16.78
  -5  15   1  204.78   11.15
  11   8  -1   12.93    4.88
  11  -8   1    4.54    2.91
  11   8   1    6.65    4.67
 -11  -8  -1   12.66    3.46
 -11   8   1   13.88    4.57
 -11  -8  -1    4.43    2.58
  11  -8  -1   12.54    3.90
 -11   8  -1    6.37    4.71
  11  -8   1    3.07    2.73
   5  13   2    3.36    4.13
   5  13  -2    2.98    2.75
   5 -13   2   10.24    3.43
   5 -13  -2    0.26    3.95
  -5  13  -2    4.54    4.15
  -5 -13   2    0.02    3.54
  -5  13   2    3.39    2.35
  -5 -13  -2    1.40    4.18
   3 -14   2   11.83    5.06
  -3  14   2    8.55    4.60
  -3  14   2    9.71    2.70
  -3 -14   2   13.50    4.33
   3 -14  -2   12.16    4.61
  -3  14  -2   28.04    5.53
   3  14   2   12.43    5.21
   3  14  -2   11.63    2.62
  -3 -14  -2   14.85    5.37
 -10  10  -1   13.06    5.09
 -10 -10   1    9.40    2.69
  10  10   1   18.16    5.16
  10  10  -1   13.66    5.01
 -10 -10  -1   12.58    4.15
  10 -10   1    9.64    2.41
  10 -10  -1    7.08    2.47
 -10 -10   1   13.31    3.61
  10 -10  -1   11.17    4.30
 -10 -10  -1    5.48    2.02
  10 -10   1   16.28    3.64
 -10  10   1   14.35    4.55
 -11   3  -2   41.61    6.39
  11  -3  -2   54.61    7.82
  11  -3   2   46.05    6.43
 -11  -3  -2   50.40    4.94
  11   3   2   53.10    6.70
 -11  -3   2   46.75    7.28
  11   3  -2   52.64    6.98
 -11  -3  -2   50.45    6.79
 -11   3   2   53.73    7.65
  11  -3   2   34.89    5.55
  -7   6  -3   25.97    5.94
  -7  -6   3   20.00    2.94
  -7  -6  -3   30.72    5.65
   7  -6   3   26.65    5.99
  -7   6   3   16.06    4.81
   7  -6  -3   24.93    6.67
   7   6   3   18.05    5.89
   7   6  -3   28.59    4.89
  13   2   0  112.63   10.86
  13  -2   0  107.48    9.95
 -13  -2   0   98.04    8.69
 -13   2   0  103.52   10.08
 -10  11   0    6.00    3.93
 -10 -11   0    2.92    2.47
  10  11   0   -0.24    4.39
 -10 -11   0    6.05    3.10
  10 -11   0    3.04    2.35
   0 -17   0   -0.86    2.58
   0  17   0    1.90    1.96
   0  17   0   -2.37    1.89
   3 -16  -1   47.85    7.06
  -3 -16   1   49.21    6.93
   3  16   1   45.09    7.22
   3 -16   1   51.73    6.91
  -3  16   1   41.00    5.22
  -3  16  -1   48.27    6.93
  -3 -16  -1   63.18    8.25
  -3  16   1   31.93    6.33
   3  16  -1   41.69    5.64
   0 -11  -3   95.45   10.50
   0 -11   3  106.42    9.52
   0  11  -3  103.59   10.87
   0  11   3   94.18   10.38
  -1 -17   0   16.01    5.89
  -1  17   0   12.42    3.39
   1  17   0   17.15    3.42
   1 -17   0   15.43    4.55
  -1  17   0   15.56    4.19
   1  17   0   17.02    4.08
 -12  -7   0   31.99    3.65
  12  -7   0   25.58    3.28
  12   7   0   35.64    7.24
 -12   7   0   45.39    6.94
  12  -7   0   28.06    5.03
 -12  -7   0   29.27    4.61
  -1 -11  -3    7.14    4.30
   1  11   3    9.94    5.16
  -1  11  -3   11.91    5.22
  -1 -11   3   10.96    4.28
   1 -11   3   16.22    4.48
  -1  11   3    2.79    3.96
 -10   7  -2   16.69    6.47
  10   7   2   21.11    6.34
  10   7  -2   29.38    5.92
 -10  -7   2   22.24    5.40
 -10  -7  -2   25.57    5.41
 -10   7   2   22.55    5.22
  10  -7   2   20.94    4.69
  10  -7  -2   25.48    5.94
   5   9   3  264.84   18.38
   5   9  -3  263.76   12.37
  -5   9  -3  313.93   19.00
   5  -9  -3  267.68   17.74
   5  -9  -3  230.87   11.87
  -5  -9   3  256.11   12.85
  -5   9   3  220.13   12.07
  -5  -9  -3  262.76   17.55
   5  -9   3  311.13   17.58
  -9  -9   2   13.81    4.01
   9   9   2    2.14    4.85
  -9   9   2    2.31    3.54
  -9  -9   2    6.62    1.95
  -9  -9  -2    3.21    4.36
  -9   9  -2    6.18    4.96
   9   9  -2   11.59    4.30
   9  -9   2    9.03    3.66
   9  -9  -2    4.15    4.68
   8  -4   3   84.60    8.80
  -8   4  -3   88.06    8.39
  -8  -4   3   82.09    8.87
   8   4   3   68.62    7.85
  -8  -4  -3   56.39    4.21
  -8  -4  -3   59.94   10.00
   8  -4  -3   78.63    9.30
  -8   4   3   72.44    8.07
   8   4  -3   77.23    8.19
  13   3   0    2.55    4.72
 -13   3   0    5.90    4.02
 -13  -3   0    6.67    3.41
  13  -3   0    7.72    3.92
   6  -8   3   19.32    5.39
  -6  -8  -3   31.81    6.10
  -6   8   3   16.81    4.14
  -6   8  -3   18.22    6.25
   6   8   3   29.39    5.61
  -6  -8   3   12.58    3.20
   6  -8  -3   17.08    3.08
   6  -8  -3   23.06    5.91
   6   8  -3   12.15    4.07
  11  -4   2   26.19    4.23
  11  -4   2   26.18    5.75
 -11  -4  -2   46.53    6.68
  11   4  -2   24.04    7.43
 -11   4  -2   24.10    6.30
  11  -4  -2   45.44    7.13
  11   4   2   45.68    6.51
 -11  -4   2   24.83    6.17
 -11  -4  -2   36.85    4.09
 -11   4   2   42.89    7.15
  -8  13   1   40.65    7.03
   8 -13   1   52.37    6.57
   8 -13  -1   48.99    6.17
  -8 -13   1   51.34    4.98
   8  13   1   35.93    7.93
  -8 -13   1   51.95    5.94
   8 -13  -1   44.63    5.36
  -8  13  -1   60.23    7.87
  -8 -13  -1   59.62    7.33
   8  13  -1   55.25    7.70
  -2 -17   0  149.26   11.90
   2 -17   0  142.96   11.54
  -2  17   0  130.62    9.20
   2  17   0   97.44    8.34
   4 -10  -3   88.80    7.06
  -4  10  -3   94.34   10.53
  -4 -10  -3   85.30    9.48
  -4  10   3   63.84    5.18
   4  10  -3   74.95    5.73
   4 -10   3   80.45    9.57
   4  10   3   92.32   10.13
  -4 -10   3   88.61    7.42
   4 -10  -3   97.31   10.49
  12   6   1   11.56    5.33
 -12   6  -1    9.96    4.94
 -12   6   1   17.60    5.43
 -12  -6   1   12.92    4.34
 -12  -6  -1   14.41    3.93
  12  -6  -1   17.39    4.68
  12  -6   1    8.73    3.52
 -12  -6  -1   13.02    3.20
  12   6  -1    7.14    5.54
  12  -6   1   12.60    3.37
  -2 -11  -3  108.12   10.84
  -2  11   3  105.02   11.59
  -2 -11   3  122.02    9.30
   2 -11  -3  109.87   10.71
   2 -11   3  122.94   10.94
  -2  11  -3  130.51   12.39
   2  11   3  116.97   11.21
  -7 -14   1    4.44    3.61
  -7  14  -1    7.30    4.49
  -7 -14  -1    7.65    4.71
   7  14   1   -0.69    4.84
   7 -14   1    4.68    3.66
   7 -14  -1    7.72    3.33
  -7  14   1   10.20    3.84
   7  14  -1   13.28    3.93
   7 -14  -1    5.26    4.18
  -5 -16   0  126.23   11.13
  -5  16   0  133.56   10.19
   5 -16   0  125.40   10.59
  -5  16   0  103.50    7.96
   5  16   0   98.06   10.24
  -4  14  -2   13.92    5.07
   4  14   2   14.53    5.86
   4 -14  -2   16.98    4.90
  -4  14   2   21.64    3.62
  -4 -14  -2   24.29    6.32
   4 -14   2   16.85    5.30
  -9 -12   1   24.38    4.40
  -9 -12  -1   24.55    5.73
  -9  12  -1   27.80    5.27
   9 -12  -1   19.17    3.72
   9  12   1   25.21    6.64
  -9 -12   1   25.60    4.52
   9 -12   1   18.26    4.66
   9  12  -1   27.17    6.03
  -9  12   1   21.39    5.93
 -13   4   0   45.13    7.37
 -13  -4   0   43.90    6.52
  13   4   0   50.31    8.74
  13  -4   0   51.63    6.61
   0  15  -2   -0.86    3.84
   0 -15   2    4.81    3.55
   0 -15  -2    4.04    3.82
   0  15   2    1.17    3.48
   7  -7   3  109.52   10.85
  -7  -7  -3  150.92   12.88
  -7   7   3  123.72    9.32
   7  -7  -3  103.33    6.66
   7   7   3  148.55   11.37
   7  -7  -3  131.54   11.55
  -7  -7   3   95.19    5.97
  -7   7  -3  115.57   11.60
   7   7  -3  125.29    9.70
   0   0  -4  161.97   12.16
   0   0   4  141.26    9.12
   7  12   2   94.27   11.38
   7 -12   2   99.52    9.90
  -7 -12   2   92.30    7.56
   7  12  -2  106.57    9.33
  -7 -12  -2   89.43   11.06
  -7  12   2   87.49    9.17
   7 -12  -2   89.10    9.80
  -7  12  -2   98.80   10.97
  -8  -5   3   69.72    7.85
  -8  -5  -3   70.72    9.73
   8   5   3   75.37    8.83
   8  -5   3   67.08    9.29
  -8   5  -3   76.90    9.01
  -8   5   3   81.29    8.27
   8  -5  -3   82.40   10.26
   8   5  -3   67.57    8.26
   4  16  -1   66.27    7.31
  -4 -16  -1   66.76    9.25
  -4  16   1   61.01    6.10
   4 -16   1   75.76    8.17
   4  16   1   58.33    9.01
  -4  16  -1   68.72    8.69
   4 -16  -1   65.77    8.12
  -4 -16   1   62.74    8.12
  -4  16   1   57.80    7.52
   0  -1   4    1.18    1.32
   0   1   4   -1.96    1.83
   0  -1  -4    0.32    2.46
  -1  15  -2   78.66   10.21
  -1 -15   2   87.28    9.19
  -1  15   2   78.80    9.60
   1 -15   2   83.80    9.12
   1 -15  -2   87.80   10.44
   1  15  -2   84.05    9.80
  -1 -15  -2   94.74   10.67
   1  15   2   83.93   10.60
   1   0   4    0.50    1.82
  -1   0  -4    0.19    3.21
   1   0  -4   -2.03    2.86
   1   0  -4   -3.48    2.50
  13   0   1    7.20    4.17
 -13   0  -1   -1.27    3.63
 -13   0   1    9.04    4.08
  13   0  -1    5.30    4.66
 -13   0  -1    3.69    2.74
  11   9   1   59.57    9.47
 -11  -9  -1   74.80    7.15
  11   9  -1   86.75   10.21
 -11   9   1   79.30    9.47
  11  -9  -1   66.07    8.10
 -11  -9   1   72.22    7.33
  11  -9   1   82.89    6.49
 -11  -9  -1   55.79    4.97
  11  -9   1   70.10    5.62
 -11  -9   1   66.54    5.26
 -11   9  -1   85.14    8.22
  11 -10   0   13.65    4.36
 -11 -10   0   16.40    3.80
  11  10   0   21.02    5.82
 -11 -10   0   19.36    4.36
  11 -10   0   15.65    3.45
 -11  10   0   13.40    6.02
 -11  -5  -2  108.90   10.31
 -11   5  -2  137.10   10.93
  11  -5  -2  120.59   11.04
  11   5   2   93.68   11.18
 -11  -5   2  123.48   10.57
 -11  -5  -2   94.18    6.11
  11  -5   2  102.29    6.16
  11  -5   2  116.97    9.29
 -11   5   2  113.81   10.61
  11   5  -2  126.54   12.44
  -1  -1   4    3.62    3.47
   1  -1  -4   15.28    3.73
   1   1   4    3.35    2.80
  -1   1  -4    7.77    4.31
   1   1  -4    2.50    3.15
  -1  -1  -4   10.28    4.51
   1  -1   4    7.79    2.31
   1  -1  -4   12.80    4.42
   8  14   0   12.58    4.87
   8 -14   0    8.88    3.48
  -8 -14   0    6.54    2.68
  -8 -14   0   14.59    4.26
  -8  14   0   11.21    4.50
   8 -14   0   10.10    3.42
  13  -1   1   40.62    5.01
  13   1  -1   55.35    6.92
 -13  -1  -1   37.07    5.14
 -13  -1  -1   30.80    6.16
 -13   1  -1   58.47    8.22
 -13  -1   1   55.02    7.08
  13  -1  -1   39.60    8.32
 -13   1   1   33.41    6.84
  13   1   1   34.44    7.14
  13  -1   1   44.79    6.46
   8  11   2   22.24    7.20
  -8  11  -2   30.96    6.77
   8 -11  -2   36.77    6.27
   8  11  -2   30.89    6.18
  -8  11   2   30.24    5.98
   8 -11   2   28.46    5.58
   8 -11  -2   22.51    3.52
  -8 -11  -2   22.79    6.37
  -8 -11   2   23.51    3.79
  -3 -17   0    0.33    3.18
   3 -17   0    0.64    2.93
  -3  17   0    0.15    2.01
  -3  17   0   -2.01    2.35
  -6  15   1  107.08    8.56
  -6  15  -1  116.71   10.93
  -6 -15   1  118.52    9.97
   6 -15  -1  107.87    9.17
   6  15   1  103.66   11.95
  -6 -15  -1  120.37   12.20
   6 -15   1  111.47   10.17
   6  15  -1   99.75    9.12
   6 -13   2    1.39    3.21
  -6 -13  -2    3.60    4.21
   6  13  -2    4.18    2.71
  -6  13  -2    7.20    4.40
   6  13   2    6.87    4.33
   6 -13  -2   -0.08    2.87
  -6 -13   2   -0.56    2.90
   6 -13  -2    0.13    4.01
  -6  13   2    5.89    2.84
   0   2   4    9.17    3.37
   0  -2   4    8.71    2.09
   0  -2   4   13.74    4.00
   0  -2  -4    6.96    5.16
  -9 -13   0    0.84    2.40
  -9 -13   0    1.68    1.60
   9 -13   0   -0.24    1.64
  -9  13   0   -2.04    2.61
   9 -13   0   -1.74    1.75
   9  13   0    1.70    2.86
  -9   0  -3    1.38    2.75
   9   0  -3    4.22    3.93
  -9   0  -3    3.25    4.14
  -9   0   3    5.86    3.78
   3 -11  -3    5.25    5.03
  -3  11  -3   10.91    4.74
   3 -11  -3    4.39    3.47
  -3 -11   3    8.67    4.05
   3 -11   3   10.64    4.30
  -3  11   3    4.92    1.87
  -3 -11  -3   11.69    4.29
   3  11   3    4.03    3.84
  12  -8   0    8.94    3.56
 -12   8   0   21.78    5.59
  12  -8   0    7.30    2.79
 -12  -8   0    8.49    3.13
  12   8   0   14.21    5.63
 -12  -8   0   17.81    3.38
  -9  -1  -3   95.42    6.80
  -9  -1   3   88.00   10.38
  -9   1  -3   96.86   10.64
   9  -1  -3   86.71    9.65
  -9   1   3   96.23    9.92
  -9  -1  -3   94.01   10.69
   9   1   3   88.10    8.35
   9   1  -3  102.95   10.35
   9  -1   3   83.50    7.39
   1   2  -4    7.54    3.55
   1  -2   4    8.70    2.43
  -1  -2  -4   14.21    4.94
  -1  -2   4   13.27    3.82
   1  -2   4   10.03    4.36
   1   2   4   10.19    3.31
   1  -2  -4   10.56    4.28
   1  -2  -4   12.95    4.22
  13   2   1  308.03   19.57
 -13   2   1  291.79   18.83
  13   2  -1  377.05   21.33
  13  -2   1  362.47   18.10
 -13  -2  -1  296.14   16.63
  13  -2   1  338.72   17.47
 -13  -2   1  364.68   19.27
  13  -2  -1  322.17   21.15
 -13   2  -1  355.94   19.97
  -2 -15  -2   68.78    9.86
  -2  15   2   62.33    8.95
   2 -15   2   65.03    8.54
   2  15   2   63.24    9.00
  -2  15  -2   69.74    9.23
   2 -15  -2   61.35   10.01
  -2 -15   2   78.34    8.12
 -10  -8  -2   97.94   10.11
 -10  -8   2  125.98   10.19
 -10   8  -2  128.03   11.46
  10  -8  -2   95.48   11.00
 -10   8   2   88.53    9.60
  10   8   2  115.64   11.57
  10  -8   2  130.34    9.52
  -7 -15   0    2.20    1.98
  -7 -15   0    1.16    3.69
   7 -15   0   -1.42    2.96
   7  15   0    4.61    3.50
  -7  15   0    3.66    3.55
   7 -15   0    3.35    2.37
  -2   0  -4    5.15    4.49
   2   0   4    6.96    2.60
   2   0  -4    9.56    3.62
  10 -11  -1   17.31    5.01
  10 -11  -1    9.75    3.17
 -10 -11   1   15.30    3.90
  10  11  -1   16.07    5.53
  10 -11   1   17.36    3.98
 -10 -11   1   15.19    3.26
 -10  11  -1   15.55    5.73
 -10 -11  -1   18.17    5.31
  10  11   1    9.68    5.67
 -10  11   1   13.13    5.14
   0 -17   1  260.63   16.50
   0  17  -1  229.48   14.31
   0  17   1  228.17   15.32
   0 -17  -1  267.91   16.95
   0  17  -1  189.37   10.80
  -2  -1   4    2.67    2.55
   2  -1   4    2.93    2.08
   2  -1  -4    0.91    2.90
   2   1  -4    1.78    2.57
  -2   1  -4    3.40    3.80
   2   1   4    0.19    2.08
   2  -1  -4    1.76    3.01
  13   5   0   25.55    7.18
 -13  -5   0   26.24    4.70
 -13   5   0   29.77    6.63
  13  -5   0   31.27    5.75
  -9   2  -3    4.05    4.41
   9  -2  -3    3.01    4.23
  -9   2  -3    6.47    3.43
   9   2  -3    6.64    3.99
  -9  -2  -3    6.64    2.38
  -9  -2  -3    3.78    4.20
  -9   2   3    0.59    4.03
  -9  -2   3    3.42    4.29
   9   2   3    5.51    3.17
   9  -2   3    1.29    2.65
   1  17  -1  100.33    7.16
  -1 -17  -1  121.37   13.20
  -1  17   1  123.09   10.80
  -1 -17   1  132.94   11.38
  -1  17   1  107.46    6.99
   1  17   1  111.17   10.86
  -1  17  -1  122.21   11.26
   1  17  -1  121.59    9.81
   1 -17   1  130.28   11.96
   1 -17  -1  130.38   12.05
  12  -7   1   42.89    5.06
  12  -7  -1   42.98    7.06
  12   7   1   43.38    8.21
  12   7  -1   58.71    8.25
 -12   7  -1   50.34    7.72
 -12   7   1   44.01    7.55
  12  -7   1   52.37    5.26
 -12  -7  -1   37.18    5.74
 -12  -7   1   49.54    6.48
 -12  -7  -1   42.97    4.56
   0   3   4    1.63    2.66
   0  -3  -4    3.10    3.54
   0  -3   4    2.55    3.30
   6   9  -3   10.73    3.50
   6  -9   3   14.98    5.25
  -6   9   3    9.88    3.49
   6  -9  -3   17.43    5.68
  -6  -9  -3   19.44    5.48
   6  -9  -3   11.99    2.80
  -6  -9   3    8.67    3.01
  -6   9  -3    3.22    6.07
   6   9   3   18.76    5.36
  -5 -10  -3   58.76    8.90
   5 -10   3   85.43    8.62
  -5 -10   3   65.82    6.18
  -5  10  -3   61.57   10.12
   5  10   3   63.88    9.48
   5 -10  -3   48.71    6.22
   5 -10  -3   63.75    8.51
  -5  10   3   48.03    4.94
   9  10  -2   15.55    5.43
   9 -10  -2   24.70    6.04
  -9 -10   2   14.94    2.76
  -9  10  -2   16.93    5.99
  -9 -10   2   13.83    4.97
  -9 -10  -2   16.35    5.32
  -9  10   2   23.09    4.95
   9 -10   2   15.20    4.91
   9  10   2   18.73    6.35
  -1  -3  -4   10.79    4.70
   1  -3   4   15.82    4.73
  -1   3   4    8.67    2.50
  -1  -3   4   12.82    4.16
   1  -3  -4   10.04    4.50
   1   3   4   10.13    3.43
   1   3  -4   11.64    3.09
   1  -3  -4   13.66    4.49
  -2  -2  -4   13.46    4.30
   2   2  -4    1.11    3.12
   2  -2   4    1.11    1.98
   2   2   4    7.05    2.72
   2  -2  -4    8.56    3.60
  -2   2   4    3.54    2.30
   2  -2   4   10.34    3.97
  13  -3  -1  193.47   13.88
 -13   3  -1  117.25   11.42
 -13   3   1  167.79   13.27
  13  -3   1  129.25   11.63
  13   3   1  176.43   14.18
 -13  -3   1  124.71   12.09
 -13  -3  -1  171.31   10.51
  13   3  -1  138.17   14.20
 -13  -3  -1  192.65   10.88
  10 -12   0    0.32    2.04
  10  12   0    5.93    3.68
 -10  12   0   -5.25    3.32
 -10 -12   0   -0.02    2.60
  10 -12   0    1.62    2.35
 -10 -12   0    2.27    1.68
  -8   6  -3  106.97   10.53
  -8   6   3   83.30    9.62
   8  -6   3   86.47    9.54
  -8  -6  -3  101.93   10.86
   8  -6  -3   91.04   11.46
  -8  -6   3   80.04   11.05
   8   6   3   83.62    9.70
   8   6  -3   92.33    9.15
  -5 -14  -2   45.35    7.74
  -5  14   2   33.56    5.52
  -5 -14   2   36.71    5.70
   5 -14   2   46.61    6.27
   5 -14  -2   26.14    6.91
  -5  14  -2   45.95    7.61
   5 -14  -2   40.27    7.16
   5  14   2   24.07    7.77
   5  14  -2   28.45    4.92
   0  12   3    4.68    3.92
   0 -12   3    0.00    3.55
   0 -12  -3    5.41    3.83
   0  12  -3    3.56    4.11
   9  -3  -3   22.36    5.68
   9  -3   3   11.72    2.68
   9   3   3   16.21    4.42
   9   3  -3   10.49    4.94
  -9  -3  -3   17.71    5.71
   9  -3   3   18.29    5.29
  -9   3   3   11.51    5.09
  -9   3  -3   16.22    4.88
  -9  -3   3   13.52    5.04
  11  -6  -2   18.12    6.16
  11   6  -2   22.16    6.31
  11  -6   2   16.39    2.70
 -11  -6  -2   20.10    3.23
 -11   6  -2   26.77    6.41
 -11  -6   2   19.65    5.49
  11  -6   2   19.71    4.92
 -11   6   2   23.35    5.45
  11   6   2   23.34    5.95
 -11  -6  -2   26.15    5.53
   2 -17   1    3.31    3.94
  -2 -17   1   12.30    4.06
   2  17  -1    2.61    2.76
   2 -17  -1    7.74    4.44
  -2 -17  -1    5.37    4.73
  -2  17  -1   -0.91    3.89
   2  17   1    7.44    4.40
   2  17  -1    3.03    3.04
  -2  17   1    1.53    3.23
   1 -12   3   47.12    7.24
  -1  12   3   45.58    7.75
   1  12   3   35.32    7.99
  -1  12  -3   42.10    8.76
   1 -12  -3   51.21    7.05
  -1 -12   3   49.27    6.78
  -3 -15  -2   26.86    7.21
  -3  15   2   23.71    6.10
  -3  15  -2   27.66    6.66
   3  15   2   20.28    6.49
   3 -15  -2   26.24    6.58
  -3 -15   2   15.48    5.62
   3 -15   2   27.71    6.10
   7   8  -3    1.79    3.59
   7   8   3   12.01    4.82
  -7  -8  -3   19.18    4.98
  -7   8   3    8.38    3.19
  -7   8  -3    2.04    4.92
   7  -8  -3   12.12    4.76
   7  -8  -3    6.16    2.27
  -7  -8   3    3.76    2.54
   7  -8   3   -0.54    4.23
   3   0  -4    1.85    2.37
   3   0   4   -1.36    1.68
  -3   0  -4   -1.06    3.20
  -3   0   4   -0.35    2.42
   4  17   0   14.67    4.53
  -4  17   0   12.52    4.05
   4 -17   0   14.49    4.74
  -4  17   0    7.70    2.81
  -4 -17   0   16.99    5.32
  -6 -16   0  163.66   12.42
   6 -16   0  144.01   11.22
  -6  16   0  117.23    8.26
  -6  16   0  146.68   11.40
   6  16   0  141.57   12.01
   2  -3   4   -1.88    1.19
  -2  -3  -4    0.83    3.01
   2  -3   4    1.13    2.75
  -2  -3   4    2.70    1.91
   2  -3  -4    0.06    2.77
   2  -3  -4   -0.03    3.20
   2   3   4   -1.04    2.28
   2   3  -4    1.16    1.96
  -2   3   4   -0.91    1.97
   0  -4  -4   48.73    7.02
   0   4   4   27.75    3.75
   0  -4   4   47.39    6.08
   0   4   4   47.28    5.97
   5  16  -1   50.01    6.42
   5 -16   1   60.76    7.59
  -5  16   1   40.59    6.57
  -5 -16   1   64.67    8.00
   5 -16  -1   43.60    7.05
  -5 -16  -1   48.65    8.76
   3   1   4   26.24    4.90
   3  -1  -4   35.53    5.66
   3   1  -4   29.84    4.97
  -3  -1  -4   29.68    6.79
   3  -1   4   31.41    3.68
  -3   1  -4   39.71    7.05
  -3  -1   4   36.67    4.81
  -3   1   4   22.01    4.43
  12   0   2   81.32    8.58
  12   0  -2   88.03   10.74
 -12   0   2   92.14    9.87
 -12   0  -2   89.89    8.04
 -12   0  -2   94.02    8.95
   4 -11   3    8.87    4.51
  -4 -11  -3    7.12    4.95
   4 -11  -3   18.43    5.52
  -4 -11   3    7.68    3.47
   4  11   3   13.33    5.05
  -4  11  -3    9.02    5.58
   4 -11  -3    8.93    4.10
  -4  11   3    5.82    2.80
   4  11  -3    7.60    2.74
  12  -1  -2   -1.44    3.26
 -12  -1  -2    0.48    2.42
  12  -1   2    0.82    2.60
 -12   1  -2   -1.35    2.60
 -12   1  -2    1.24    2.43
  12   1  -2    3.47    3.37
 -12  -1  -2    3.29    2.67
 -12   1   2   -4.86    3.06
 -12  -1   2   -0.74    2.83
  -1   4   4    2.76    2.61
   1   4  -4    6.99    2.31
   1   4   4    4.89    3.23
   1  -4  -4    7.04    4.10
  -1  -4  -4    8.27    4.09
  -1  -4   4    2.03    3.18
   1  -4   4    5.31    4.16
  13   4   1   18.34    6.30
 -13   4  -1   32.87    6.24
 -13  -4  -1   12.30    4.28
  13  -4  -1   21.32    6.05
 -13   4   1   21.64    5.85
  13  -4   1   25.09    4.78
  13  -4   1   25.88    3.57
 -13  -4   1   31.71    5.61
  13   4  -1   38.89    7.29
 -13  -4  -1   17.75    4.65
 -13   6   0   22.15    6.32
  13  -6   0   20.12    4.94
  13   6   0   24.06    6.99
 -13  -6   0   24.96    3.65
  -3  -2   4   49.95    5.22
   3   2  -4   40.73    6.36
  -3  -2  -4   56.04    8.28
   3  -2   4   40.87    6.70
   3  -2  -4   49.08    6.67
   3  -2  -4   55.04    7.05
   3   2   4   48.58    5.29
  -3   2   4   45.21    6.14
  -2 -12  -3   59.45    8.66
  -2  12  -3   65.52    8.11
   2 -12   3   66.45    8.25
   2 -12  -3   55.78    8.43
  -2  12   3   46.51    8.45
  -2 -12   3   64.15    7.32
   2  12   3   58.31    8.67
 -12  -2  -2   21.12    4.10
  12   2  -2   19.54    6.77
 -12   2   2   21.55    5.79
  12   2   2   24.19    5.19
  12  -2  -2   23.88    6.24
 -12   2  -2   14.83    5.15
 -12  -2   2   14.63    5.69
  12  -2   2   13.13    4.01
  12  -2   2   14.22    4.30
 -12  -2  -2   22.30    5.53
  -9  -4  -3   11.00    5.27
   9  -4   3   16.68    4.98
  -9   4   3    7.60    4.47
   9   4  -3   10.03    4.82
   9   4   3   10.00    4.44
  -9   4  -3   16.93    5.42
   9  -4  -3   10.60    5.49
  -9  -4   3    9.35    5.11
  -9  -4  -3    6.79    2.40
 -11 -10  -1   27.94    4.61
  11 -10   1   18.62    4.66
 -11 -10   1   30.82    4.87
 -11  10  -1   20.61    6.56
 -11 -10   1   11.93    3.06
  11  10   1   23.74    6.72
  11 -10  -1   23.32    5.12
 -11  10   1   29.33    6.19
  11  10  -1   18.90    6.80
  -8  14   1   26.84    5.11
  -8 -14   1   10.49    4.56
   8 -14  -1   19.10    4.08
  -8 -14  -1   20.81    6.11
   8 -14   1   11.74    4.73
  -8  14  -1   12.38    5.96
   8  14   1   19.67    6.39
   8 -14  -1   18.71    4.62
 -12  -9   0    2.31    2.16
 -12  -9   0    1.13    2.10
  12  -9   0    0.07    2.53
  12   9   0    2.28    4.07
 -12   9   0   -1.53    4.03
   3 -17   1   55.25    7.85
   3  17  -1   41.99    6.34
  -3  17  -1   63.96    8.19
  -3 -17   1   51.29    8.12
  -3  17   1   50.22    7.05
  -3 -17  -1   58.85    9.23
   3 -17  -1   66.06    8.33
   3  17   1   43.36    8.14
  -2  -4   4   -0.04    2.19
   2  -4  -4   -2.44    3.23
   2  -4  -4    2.19    2.76
   2   4   4   -0.35    2.44
   2   4  -4    1.35    2.13
  -2   4   4    2.50    1.97
  -2  -4  -4    0.94    3.34
   2  -4   4    1.78    3.40
   9 -13  -1   69.99    7.43
  -9  13   1   86.48    8.44
   9  13   1   71.77   10.17
  -9 -13   1   58.26    6.73
  -9 -13  -1   80.86    8.62
  -9 -13   1   64.31    7.55
   9 -13   1   59.15    7.32
   9 -13  -1   59.53    6.81
  -9  13  -1   70.10    9.94
   0 -18   0   15.81    5.85
   0  18   0   14.34    3.76
 -10   9   2   42.76    6.40
 -10   9  -2   36.53    7.65
  10  -9   2   31.25    6.22
  10   9   2   33.82    7.77
  10   9  -2   28.80    7.45
  10  -9  -2   42.06    7.41
 -10  -9  -2   44.43    7.26
 -10  -9   2   34.35    6.66
  11 -11   0  126.32    8.77
 -11 -11   0  121.67    8.19
 -11 -11   0  127.73    9.73
  11  11   0  140.80   12.24
  11 -11   0  130.57    7.60
 -11  11   0  122.63   11.78
  12   8  -1    3.65    4.54
 -12  -8  -1   -0.17    2.69
  12  -8  -1    2.43    3.36
  12  -8   1    3.11    2.13
  12   8   1    3.56    4.31
  12  -8   1    3.24    2.38
 -12   8   1   -0.84    3.92
 -12   8  -1    2.41    3.99
   3  -3  -4   16.89    4.34
   3   3  -4   12.21    3.50
  -3  -3  -4   20.57    5.65
  -3   3   4    9.32    3.56
   3  -3   4   14.07    5.35
   3  -3  -4   15.90    4.79
  -3  -3   4   14.06    3.48
   3   3   4   15.86    3.72
  -8  -7  -3   47.83    9.13
  -8   7  -3   61.42    8.27
   8  -7  -3   50.42    9.25
  -8  -7   3   48.95    8.24
   8   7  -3   45.96    6.88
  -8   7   3   36.72    6.55
   8  -7   3   50.02    7.97
   8   7   3   37.69    7.92
  -1 -18   0    7.05    4.07
   1  18   0    0.80    3.33
  -1  18   0    2.67    2.27
   1 -18   0    6.54    4.09
  -1  18   0   -2.17    2.95
   0  -5  -4   -0.21    2.80
   0   5   4   -0.35    1.55
   0  -5   4   -0.50    2.57
   0   5   4    4.32    2.76
  12   3   2    3.14    4.06
 -12  -3  -2    3.23    2.50
 -12  -3   2    3.62    3.71
  12   3  -2    5.22    4.40
  12  -3   2    7.10    3.19
  12  -3   2   -0.74    2.95
 -12   3  -2    2.40    3.58
 -12   3   2   -3.33    3.83
 -12  -3  -2    0.08    3.55
  12  -3  -2    5.41    4.14
   7  15  -1   22.21    6.12
   7 -15  -1   21.99    4.84
   7 -15   1   17.94    5.14
   7 -15  -1   16.20    5.33
  -7 -15  -1   21.70    6.70
  -7  15  -1   22.65    5.95
  -7 -15   1   14.76    4.99
   7  15   1   20.43    6.30
  -7  15   1   19.44    5.00
  -7 -13   2   29.51    5.51
   7 -13  -2   37.46    5.14
   7 -13  -2   42.49    7.02
   7  13   2   39.88    8.09
   7  13  -2   23.16    5.48
   7 -13   2   28.00    6.71
  -7  13   2   38.87    5.18
  -7  13  -2   28.16    8.34
  -7 -13  -2   40.93    7.64
   8 -12  -2    8.96    3.52
  -8 -12  -2   11.41    5.34
  -8 -12   2   10.54    4.03
   8 -12  -2   21.09    5.11
  -8  12   2   11.30    4.20
  -8  12  -2   15.83    5.82
   8  12   2   13.53    6.03
   8  12  -2   11.47    4.51
   8 -12   2   11.21    4.69
   4 -15   2   91.32    9.75
  -4 -15   2   93.76    8.97
  -4  15   2   77.29    9.65
   4  15  -2   76.26    7.02
  -4 -15  -2   88.15   11.58
   4 -15  -2   89.22    9.00
  -4  15  -2   88.18   11.10
   4  15   2   72.65   10.79
  11   7   2   15.16    5.39
  11  -7  -2   16.41    5.29
 -11   7  -2   10.38    5.50
 -11  -7   2   13.39    4.67
  11   7  -2   12.30    5.36
 -11   7   2   14.12    4.84
  11  -7   2    3.87    4.12
 -11  -7  -2   15.49    5.37
   1   5  -4   36.51    3.89
   1   5   4   37.13    6.17
   1  -5  -4   35.22    6.47
   1  -5   4   38.54    6.51
  -1  -5   4   42.82    5.47
  -1   5   4   27.12    4.59
  -1  -5  -4   46.90    6.69
  -1   5   4   43.70    5.47
   1   5   4   22.91    4.08
 -13  -5   1    7.63    4.62
 -13  -5  -1    9.17    3.74
 -13   5   1   16.69    5.24
 -13  -5  -1    8.90    3.65
  13  -5  -1   11.19    5.09
  13   5  -1   11.60    6.04
  13  -5   1    9.95    3.55
  13   5   1   16.53    5.25
 -13   5  -1   14.38    5.18
  -4   0   4   -1.26    3.02
   4   0   4    2.47    2.02
   4   0  -4   -1.62    2.82
  -4   0  -4   -1.01    3.61
  -4   0   4    3.41    2.28
   3 -12  -3    4.98    3.26
  -3  12  -3   -1.40    4.59
  -3 -12   3    3.58    3.33
   3  12   3    8.19    4.58
   3 -12   3    4.00    4.07
  -3  12   3    5.18    3.27
  -3 -12  -3    4.11    4.04
  -4  -1   4   22.64    4.08
   4   1  -4   20.14    4.76
   4  -1   4   17.09    3.00
   4   1   4   17.73    3.63
  -4   1   4   20.02    3.44
  -4  -1  -4   21.67    6.43
  -4   1  -4   28.45    6.49
  -4   1   4   20.21    4.82
  14   0   0  551.02   29.43
 -14   0   0  538.08   26.99
   6  10   3   13.22    5.79
  -6  10   3   13.48    3.23
  -6  10  -3   10.40    5.84
   6 -10  -3    7.28    3.37
   6 -10  -3   13.05    5.90
   6 -10   3   11.57    5.30
   6  10  -3   17.66    3.94
  -6 -10  -3   16.24    5.95
  -6 -10   3   13.20    3.77
  14  -1   0   93.52   11.03
  14   1   0  108.37   11.98
 -14  -1   0   99.31   10.12
 -14   1   0   99.86   10.81
  -9  -5   3   23.42    6.04
   9  -5   3   11.79    5.81
  -9   5  -3   19.10    5.83
   9  -5  -3   24.35    6.52
   9   5   3   14.81    5.16
   9   5  -3   17.56    5.50
  10  12  -1   84.14   10.36
  10 -12   1   86.38    7.59
 -10 -12  -1   82.63    8.79
 -10 -12   1   90.46    7.94
 -10  12   1   91.50   10.19
 -10 -12   1   84.96    6.95
 -10  12  -1   88.18   10.25
  10 -12  -1   86.49    9.16
  10  12   1   81.19   10.89
  -2  18   0   92.89    8.16
   2  18   0   68.77    6.70
  -2  18   0   68.79    7.71
   2 -18   0  107.21    9.91
  -2 -18   0  111.48   10.91
   2  18   0   92.44    8.31
   5  17   0   -2.38    3.07
  -5 -17   0    0.42    3.27
  -5  17   0    1.20    1.86
  -5  17   0    3.17    3.26
   5 -17   0   -0.24    3.14
   0  16   2   68.15    9.99
   0  16  -2   79.40   10.25
   0 -16  -2  101.21   10.96
   0 -16   2   91.62    9.46
  -4  -2   4    8.37    3.12
   4   2  -4    8.14    3.57
  -4  -2  -4   16.57    5.07
   4  -2  -4    6.62    4.07
  -4   2   4    8.76    3.46
   4   2   4    5.53    2.91
  -4   2  -4    7.40    4.32
   4  -2   4    5.23    2.32
  -6 -14   2   21.96    4.98
   6  14  -2   27.84    5.17
   6 -14   2   17.35    5.45
   6 -14  -2   21.22    4.93
   6  14   2   16.92    5.73
   6 -14  -2   27.65    6.37
  -6 -14  -2   29.21    7.07
  -6  14   2   22.85    4.63
  -6  14  -2   18.96    7.31
   3  -4  -4   55.17    7.70
  -3   4   4   46.93    6.66
   3  -4   4   70.20    8.78
  -3  -4  -4   63.18    8.87
   3   4  -4   45.40    5.37
  -3  -4   4   55.11    5.44
   3  -4  -4   57.29    8.31
   3   4   4   59.72    6.74
  -3   4  -4   68.89    7.73
  -9  14   0   59.92    7.73
   9 -14   0   45.61    5.78
  -9 -14   0   41.97    7.39
   9  14   0   50.16    8.18
  -9 -14   0   36.89    4.44
   9 -14   0   42.50    4.95
  -5  11   3   36.02    4.55
   5 -11  -3   39.50    5.28
   5 -11  -3   59.40    8.45
  -5  11  -3   42.50    9.08
   5  11  -3   48.21    5.19
   5 -11   3   45.33    8.01
  -5 -11  -3   45.87    8.29
   5  11   3   50.63    8.76
  -5 -11   3   41.13    5.51
   9  11  -2   38.98    6.73
  -9 -11   2   31.68    6.60
   9 -11  -2   33.77    4.23
  -9  11   2   35.26    6.10
   9 -11  -2   44.04    7.07
  -9 -11  -2   37.41    6.74
  -9  11  -2   28.30    7.59
   9  11   2   38.45    8.12
   9 -11   2   31.72    6.41
   7   9  -3   58.87    7.68
   7   9   3   55.81    9.37
   7  -9  -3   44.92    4.56
  -7  -9  -3   61.47    9.21
   7  -9  -3   85.11    9.23
  -7  -9   3   50.27    4.88
  -7   9  -3   73.03    9.88
   7  -9   3   65.94    8.05
  -7   9   3   58.86    6.66
  -8  15   0    4.40    4.43
   8  15   0    7.42    4.67
  -8 -15   0   12.17    4.45
  -8 -15   0    3.88    2.36
   8 -15   0    8.38    3.45
  -2   5   4    8.31    3.32
   2   5  -4    6.67    2.65
   2   5   4   12.01    4.19
   2  -5  -4   12.31    5.04
  -2  -5  -4   17.56    5.05
  -2  -5   4    9.20    3.34
   2  -5  -4   10.04    4.16
   2  -5   4   10.25    4.37
  13   7   0   36.12    8.16
 -13   7   0   30.38    7.43
  13  -7   0   43.21    5.83
 -13  -7   0   30.33    4.39
  13  -7   0   34.20    3.70
 -13  -7   0   43.28    5.52
  -1  16  -2   41.75    7.39
   1 -16   2   44.50    7.02
  -1 -16   2   38.37    7.20
  -1  16   2   22.25    7.15
   1  16  -2   37.53    7.12
   1 -16  -2   34.73    8.03
  -1 -16  -2   53.32    8.42
   1  16   2   31.41    7.51
  12   4  -2   51.15    8.05
 -12  -4  -2   40.61    6.76
 -12  -4   2   31.34    6.79
  12   4   2   33.78    7.88
 -12   4   2   38.10    7.20
  12  -4  -2   34.56    7.61
  12  -4   2   38.34    6.20
  12  -4   2   32.66    4.33
 -12   4  -2   43.67    6.69
 -12  -4  -2   30.86    5.03
  14   2   0   12.92    6.78
  14  -2   0   29.57    6.05
 -14   2   0   25.54    6.31
 -14  -2   0   20.60    5.42
  -4  17   1   14.09    4.23
   4  17  -1   15.99    4.75
  -4 -17   1   16.70    5.24
  -4  17  -1   17.00    5.67
   4  17   1   13.57    5.73
  -4 -17  -1   15.10    5.17
  -4  17   1   10.78    4.33
   4 -17  -1   21.43    5.27
   4 -17   1   12.04    5.30
   6 -16  -1   97.06   10.44
   6 -16   1   94.91    9.91
  -6 -16  -1  121.99   11.91
  -6  16   1   94.25    9.15
  -6 -16   1  105.31    9.92
  -6  16  -1   89.28   10.35
   6  16   1   83.52   11.33
   6  16  -1   92.98    9.20
   4  -3   4   14.81    4.63
   4   3  -4    7.52    3.85
  -4   3   4    3.25    3.30
  -4  -3   4    4.00    2.93
   4  -3  -4    2.61    2.95
   4  -3  -4    0.59    4.22
  -4   3  -4    2.91    3.81
   4   3   4   16.14    3.30
  -4  -3  -4    6.14    4.90
   0   6   4   19.31    4.92
   0  -6  -4   19.15    5.14
   0   6   4    8.93    2.87
   0  -6   4   14.08    4.49
  10 -13   0    1.34    2.52
  10  13   0    2.97    4.15
 -10  13   0   13.11    4.08
 -10 -13   0    3.06    3.26
 -10 -13   0    1.59    1.98
 -10   0   3   23.91    6.00
  10   0   3   10.12    4.16
  10   0  -3   23.28    6.25
 -10   0  -3   28.62    6.22
  -2  16  -2   30.18    7.13
   2 -16   2   35.58    6.39
   2  16   2   12.87    6.75
   2 -16  -2   27.00    6.44
  -2  16   2   22.52    6.05
  -2 -16  -2   22.34    7.90
  -2 -16   2   26.51    5.96
 -14  -3   0   89.88    8.92
 -14   3   0   90.52   11.06
  14  -3   0   99.09   10.26
  14   3   0  102.62   11.71
 -10   1  -3   14.27    4.10
  10  -1   3   10.61    3.75
  10   1  -3   15.74    5.60
 -10  -1   3   16.15    5.05
  10   1   3    3.50    4.36
 -10  -1  -3   18.82    5.87
 -10   1  -3   13.01    5.61
 -10   1   3   13.05    5.32
 -10  -1  -3   11.89    3.55
  10  -1  -3   13.43    5.46
   0 -13   3   43.23    6.98
   0 -13  -3   48.79    7.30
   0  13   3   36.96    7.46
   0  13  -3   39.39    8.35
   7  16   0  111.76   10.53
   7 -16   0  107.10    9.26
  -7  16   0  115.91   10.42
  -7 -16   0   79.59    5.91
  -7 -16   0  124.01   11.21
   1   6   4   40.54    6.23
  -1  -6  -4   35.26    6.99
  -1  -6   4   33.23    5.90
   1  -6   4   38.20    5.97
   1  -6  -4   34.00    6.14
  -1   6   4   23.17    4.17
  -1   6   4   35.96    6.42
  13  -6   1   31.14    4.90
 -13  -6  -1   23.51    5.02
 -13  -6  -1   23.33    4.89
  13   6  -1   26.77    7.48
  13  -6  -1   28.25    6.29
 -13   6   1   29.88    6.99
 -13  -6   1   32.78    5.85
  13  -6   1   23.63    3.82
  13   6   1   26.56    7.10
 -13   6  -1   38.21    6.89
  -3 -18   0   11.66    3.81
   3 -18   0    0.15    4.18
  -3  18   0    0.61    3.86
  -3  18   0    5.44    2.49
   3  18   0    0.84    3.61
  -1  13  -3   11.33    5.71
   1 -13   3    4.58    4.50
  -1 -13  -3    4.11    4.88
   1  13   3    2.34    3.87
  -1  13   3   17.59    5.01
   1 -13  -3    5.94    4.41
  -1 -13   3   11.79    4.33
  -4  12   3    1.15    2.13
  -4 -12  -3   -0.67    4.78
   4 -12   3   13.70    4.22
  -4  12  -3    2.95    5.05
  -4 -12   3    9.34    3.44
   4 -12  -3   20.35    5.03
   4  12   3    1.94    4.85
  -8  -8   3    5.45    3.75
   8   8  -3    7.72    3.74
   8  -8   3    4.41    4.03
   8  -8  -3    1.98    4.77
   8   8   3    4.22    4.45
  -8  -8  -3    8.37    5.23
  -8   8   3    2.41    4.13
  -8   8  -3    3.56    4.87
   3  -5   4   18.10    4.81
  -3   5   4   16.23    4.10
   3  -5  -4   11.70    5.47
   3   5   4   18.42    4.32
  -3   5  -4    4.97    4.79
  -3  -5   4   10.81    3.55
   3  -5  -4   10.06    4.67
  -3  -5  -4   11.92    5.38
 -10   2  -3   -0.00    4.38
 -10  -2  -3    1.99    3.66
  10   2   3    5.24    3.18
 -10  -2   3    9.74    3.46
  10   2  -3   -1.20    4.19
  10  -2   3    3.60    2.74
  10  -2  -3    5.07    4.44
 -10   2   3    5.41    4.09
 -10  -2  -3    6.09    2.60
 -10   2  -3    6.45    3.70
   9  -6   3   44.05    6.98
  -9   6   3   26.59    6.50
  -9  -6  -3   31.49    7.71
   9   6  -3   36.69    6.85
  -9  -6   3   39.04    7.58
   9   6   3   45.52    7.07
   9  -6  -3   40.31    8.95
  -9   6  -3   24.15    7.50
 -12   9   1  129.86   12.73
 -12  -9   1  116.63    9.95
 -12   9  -1  143.69   12.17
  12   9   1  127.75   12.98
  12  -9  -1  108.29   11.51
  12   9  -1  144.25   13.31
 -12  -9  -1  118.60    9.77
  12  -9   1  118.09    9.36
  12  -9   1  111.74    7.72
 -12 -10   0  155.30   10.73
  12 -10   0  167.86   10.46
  12 -10   0  156.67    8.36
 -12  10   0  181.46   14.09
  12  10   0  166.24   15.33
 -12 -10   0  148.02   10.67
  12  -5  -2    2.14    3.77
  12  -5   2    4.99    2.82
  12   5   2   -2.10    3.60
  12   5  -2    4.95    4.31
  12  -5   2   -0.45    1.98
 -12  -5   2    1.56    3.48
 -12  -5  -2    6.20    3.37
 -12   5  -2   -0.24    3.47
 -12  -5  -2    0.75    2.30
 -12   5   2    2.65    3.72
   5 -15   2    4.07    3.35
  -5 -15  -2   -0.30    3.91
  -5 -15   2    0.01    2.94
  -5  15   2    2.35    2.08
   5  15  -2   -0.18    2.33
   5 -15  -2    0.40    2.72
   5  15   2    2.30    3.77
  -5  15  -2   -3.29    3.08
   5 -15  -2    2.49    3.48
  11  -8  -2   18.40    6.12
  11   8   2   26.74    6.18
 -11   8   2   24.83    5.40
  11  -8   2   15.14    5.16
 -11   8  -2   12.63    6.19
 -11  -8  -2   21.76    5.61
  11   8  -2   14.15    6.33
 -11  -8   2   13.60    5.09
  -5   0   4   -0.17    2.33
  -5   0  -4    2.07    2.20
   5   0  -4   -1.56    2.92
  -5   0  -4    3.48    3.72
   0  18   1    2.77    3.18
   0  18  -1   -1.74    2.85
   0 -18  -1    5.25    4.03
   0  18  -1    0.62    2.10
   0 -18   1    3.67    3.68
 -11 -11   1   -3.06    2.52
  11  11  -1   -3.78    3.68
 -11 -11  -1   -0.42    2.79
 -11  11   1    3.22    3.17
 -11  11  -1   -1.29    3.46
  11 -11   1    1.29    2.30
  11 -11  -1    1.36    1.80
  11  11   1    2.97    3.56
  11 -11  -1    4.29    2.92
  10 -10  -2   33.04    7.03
  10 -10   2   13.95    6.33
 -10 -10  -2   26.46    6.27
 -10  10  -2   27.77    7.14
  10  10   2   22.95    7.12
 -10 -10   2   15.17    5.43
 -10  10   2   23.80    5.75
   2  -6   4   12.08    5.21
  -2  -6  -4   18.94    6.04
   2   6  -4   14.27    3.09
   2  -6  -4   30.42    5.09
  -2  -6   4   21.28    5.32
   2   6   4   30.99    5.46
   2  -6  -4   26.39    6.52
   4   4   4   23.39    4.71
   4  -4   4   30.37    6.42
  -4   4   4   10.06    4.52
  -4  -4  -4   34.59    6.74
   4   4  -4   16.69    4.03
   4  -4  -4   18.39    4.89
   4  -4  -4   16.40    6.00
  -4   4  -4   19.10    5.11
  -4  -4   4   20.31    4.15
   5   1  -4   20.07    4.94
  -5  -1   4   10.84    3.23
  -5  -1   4   15.13    5.45
  -5   1  -4   18.14    5.87
   5  -1  -4   20.42    4.96
   5  -1   4   14.12    3.02
  -5   1  -4   29.83    4.69
  -5   1   4   13.89    4.83
   5   1   4    7.60    3.32
  -5   1   4   15.91    3.48
  -5  -1  -4   24.41    6.46
   1  18  -1   19.31    5.20
  -1 -18   1   22.47    6.50
  -1 -18  -1   26.59    6.90
   1  18   1   17.58    5.26
  -1  18   1   10.70    5.28
   1  18  -1   12.81    3.93
   1 -18  -1   21.14    6.51
   1 -18   1   39.16    6.46
  -2  13  -3    6.79    4.81
   2 -13   3    2.89    4.00
   2  13   3    5.15    4.43
   2 -13  -3    2.90    3.70
  -2 -13   3    4.72    3.64
  -2  13   3    1.26    4.32
  -2 -13  -3    2.83    4.51
 -14   4   0   28.45    6.80
  14   4   0   33.64    7.99
 -14  -4   0   29.55    5.34
  14  -4   0   32.03    6.36
 -10   3   3   -0.14    3.20
  10   3  -3    2.68    3.36
 -10  -3  -3   -1.97    2.85
 -10   3  -3   -2.19    2.88
 -10  -3  -3    0.01    2.07
  10  -3   3    2.29    3.11
  10   3   3    1.23    2.68
  10  -3  -3   -0.03    3.20
 -10  -3   3    4.22    2.72
  -3  16  -2   16.25    5.02
  -3 -16   2    2.96    4.11
  -3  16   2    7.53    4.32
  -3 -16  -2    1.23    5.28
   3 -16   2    7.22    4.27
   3  16   2    3.69    4.53
   3 -16  -2    0.70    4.50
  -5  -2  -4   41.93    7.50
   5  -2  -4   27.60    5.96
   5   2   4   20.73    4.45
  -5   2  -4   15.57    4.84
   5   2  -4   33.15    5.82
  -5  -2   4   20.25    3.92
  -5  -2   4   23.68    5.20
  -5   2   4   53.55    6.08
  11 -12   0   22.57    4.88
  11 -12   0   23.78    4.05
 -11  12   0   26.48    6.78
  11  12   0   22.91    6.67
 -11 -12   0   22.51    3.64
 -11 -12   0   30.00    4.94
 -13  -8   0    1.93    2.87
 -13  -8   0    2.68    2.34
  13  -8   0    0.91    2.99
  13  -8   0    1.77    1.86
 -13   8   0   -2.81    4.15
  13   8   0    0.89    4.16
  14   0  -1   16.44    6.24
 -14   0   1   12.57    5.45
 -14   0  -1   12.61    4.77
  14   0   1   15.32    5.16
  14  -1   1    7.06    3.33
 -14   1  -1   16.46    5.20
 -14  -1  -1   15.26    3.58
  14  -1  -1   16.37    5.96
  14   1   1   24.89    5.62
  14   1  -1   12.23    5.36
 -14   1   1   13.90    5.41
  14  -1   1    9.58    4.61
   6  17   0   70.36    8.91
  -6  17   0   45.24    6.44
  -6 -17   0   99.31    9.93
  -6  17   0   82.31    9.57
  -2 -18   1  125.12   12.75
  -2  18   1  104.70    7.62
   2  18  -1  120.63   11.53
   2  18   1  104.60   12.08
   2 -18  -1  129.80   11.02
  -2 -18  -1  153.16   13.97
   2 -18   1  129.37   11.92
  -2  18  -1  145.35   12.07
   0  -7   4    9.89    3.76
   0  -7  -4   -1.77    4.04
   0   7   4    4.99    4.06
   5  17   1   15.27    5.69
  -5  17   1   12.92    4.14
   5 -17  -1   14.95    4.91
  -5 -17  -1   15.42    6.51
   5  17  -1   12.14    4.33
  -5 -17   1   13.41    5.42
   5 -17   1   14.76    4.97
  -5  17  -1   15.20    5.70
  -5  17   1   10.03    4.32
  -6  11   3    1.91    2.68
   6 -11   3    2.54    3.78
   6 -11  -3   -0.03    4.01
   6 -11  -3    0.46    2.24
   6  11   3    6.97    3.44
  -6 -11   3    0.31    2.61
  -6  11  -3    6.06    4.42
   6  11  -3    2.20    2.44
  -6 -11  -3    4.77    4.22
  -9 -14  -1    7.85    5.64
   9  14  -1   18.57    5.37
  -9 -14   1   11.82    4.41
   9 -14  -1    9.48    4.12
  -9  14   1   17.63    5.06
   9 -14   1   20.82    4.24
  -9  14  -1   18.83    5.94
   9 -14  -1   10.59    4.84
  -9 -14   1    9.61    3.83
   9  14   1    7.81    5.63
  -4 -18   0   -0.83    3.09
   4  18   0   -1.84    2.42
   4 -18   0   -2.71    2.83
  -4  18   0    2.39    1.70
   8  15   1   53.30    9.69
  -8 -15  -1   63.84    9.47
  -8 -15   1   66.96    7.61
   8  15  -1   62.00    8.29
   8 -15  -1   50.05    7.20
   8 -15   1   67.93    7.79
  -8  15  -1   72.84    9.42
   8 -15  -1   50.58    8.10
   1   7   4   12.44    5.66
   1  -7   4   22.66    5.21
  -1  -7   4   22.71    5.02
  -1  -7  -4   15.17    5.66
  -1   7   4   12.97    5.63
   1  -7  -4   24.47    5.24
   7  10  -3   18.22    4.23
   7 -10   3   18.44    5.43
  -7  10   3   13.27    3.59
  -7 -10   3   16.18    3.28
   7 -10  -3    5.87    2.79
   7 -10  -3   16.66    5.54
  -7  10  -3   17.05    6.44
  -7 -10  -3   18.52    5.83
   7  10   3   12.28    5.89
  13  -7   1   52.41    5.82
 -13  -7  -1   69.92    8.04
  13  -7  -1   76.63    8.26
 -13   7  -1   52.80    8.89
  13   7   1   62.75    9.36
 -13   7   1   57.45    9.11
 -13  -7  -1   53.34    6.10
  13  -7   1   49.47    5.95
  13   7  -1   59.37    9.79
 -13  -7   1   67.36    8.30
   8 -13  -2   26.83    4.99
   8 -13   2   45.59    7.50
  -8 -13  -2   43.15    8.37
   8  13  -2   48.19    6.50
   8 -13  -2   35.98    7.56
  -8  13  -2   50.07    8.48
  -8  13   2   38.18    5.83
  -8 -13   2   40.45    5.65
   8  13   2   36.58    8.61
   5  -3   4   18.40    6.18
   5  -3  -4   16.13    3.60
  -5  -3   4    9.67    3.21
   5  -3  -4   32.30    5.54
   5   3   4   16.21    4.31
  -5   3  -4   13.86    5.50
  -5   3   4   14.45    4.76
  -5  -3  -4   16.44    6.47
   5   3  -4   20.95    4.67
 -14  -2  -1    3.70    3.77
  14  -2   1   11.96    4.24
 -14   2   1    4.57    4.41
  14  -2   1    7.26    3.02
 -14  -2   1   15.60    4.71
  14  -2  -1   10.51    5.19
  14   2   1    4.87    5.00
 -14   2  -1    7.89    4.76
 -14  -2  -1    7.10    3.94
  14   2  -1    8.47    5.67
   3  -6   4    8.66    3.60
   3   6  -4    1.27    2.24
   3   6   4   -3.08    3.74
  -3   6  -4    4.73    3.63
  -3   6   4    2.90    2.31
  -3  -6   4    4.31    3.31
   3  -6  -4    8.50    3.02
   3  -6  -4   -0.80    4.40
  -4   5  -4   31.02    6.40
  -4  -5   4   35.29    5.56
   4  -5  -4   42.96    6.11
   4  -5  -4   39.47    7.44
   4   5  -4   35.20    5.11
   4  -5   4   47.27    7.91
  -4   5   4   32.97    5.48
  12  -6  -2   61.48    9.41
 -12   6  -2   74.16    9.79
  12   6   2   79.56   10.13
 -12   6   2   70.26    8.66
 -12  -6  -2   77.44    9.10
  12   6  -2   85.10   11.27
 -12  -6   2   68.25    8.74
  10  -4   3   10.03    5.16
  10  -4  -3    4.31    5.14
  10   4   3   10.80    4.41
 -10   4   3    7.62    4.74
 -10   4  -3   12.11    4.70
 -10  -4   3    4.12    5.01
 -10  -4  -3    9.37    5.50
  10   4  -3   10.99    4.83
   3 -13  -3   44.75    7.75
  -3  13   3   39.81    8.65
   3  13   3   49.99    8.76
  -3 -13  -3   58.26    8.51
  -3  13  -3   51.08    9.14
   3 -13   3   53.20    8.65
  -3 -13   3   45.30    6.59
   7 -14   2  140.53   11.58
   7 -14  -2  149.03   12.89
  -7 -14   2  119.58    9.69
   7  14   2  120.46   12.18
  -7 -14  -2  126.99   13.71
  -7  14  -2  150.74   14.69
  -7  14   2  127.86   10.31
   7  14  -2  132.98   10.48
 -14   5   0    2.03    3.01
  14   5   0   -4.72    3.67
 -14  -5   0    4.11    2.31
  14  -5   0   -5.52    3.30
   9   7  -3   49.27    7.58
   9  -7  -3   52.51    9.50
  -9   7  -3   53.20    9.08
  -9   7   3   45.19    7.60
  -9  -7  -3   52.05    8.89
   9  -7   3   44.58    7.69
   9   7   3   49.42    8.60
  -9  -7   3   44.32    8.44
   5 -12  -3    9.03    4.11
   5 -12   3   13.37    4.99
   5  12   3    9.46    5.44
   5  12  -3    8.24    2.82
  -5  12  -3   11.22    5.95
  -5 -12   3    9.06    3.87
  -5 -12  -3   10.33    5.59
   5 -12  -3   17.07    5.77
   9 -12  -2    9.98    5.22
   9 -12  -2    1.98    3.19
  -9  12   2    5.44    4.64
   9  12  -2   23.71    5.10
  -9  12  -2   19.22    5.97
   9  12   2   13.42    5.99
  -9 -12   2    9.51    3.22
  -9 -12   2   16.18    4.79
   9 -12   2   23.97    4.84
  -9 -12  -2   12.27    5.46
 -10 -13   1   11.24    4.20
  10  13  -1   13.09    5.50
  10 -13   1   14.35    4.27
  10 -13  -1   10.11    4.63
 -10  13   1   17.15    5.49
 -10  13  -1   23.24    6.13
  10  13   1   11.03    5.05
  10 -13  -1   13.67    3.38
 -10 -13   1   19.59    4.41
  -2  -7  -4    8.95    5.18
   2  -7   4   12.74    4.83
   2   7   4   15.97    4.70
   2  -7  -4   16.82    4.95
  -2  -7   4    8.07    4.15
 -14   3  -1   33.34    6.22
 -14  -3  -1   29.69    5.22
 -14   3   1   27.70    6.68
  14  -3  -1   29.82    5.77
 -14  -3   1   31.36    6.11
  14  -3   1   21.30    4.39
 -14  -3  -1   20.86    5.01
  14  -3   1   23.69    5.43
  14   3  -1   32.37    7.84
  14   3   1   22.58    6.60
  -7 -16   1    6.60    4.50
  -7  16  -1    9.36    5.23
  -7 -16  -1    6.90    5.70
   7 -16   1   10.60    4.60
   7  16   1   14.15    5.64
   7 -16  -1   12.65    4.20
  -7  16   1   11.28    4.32
   7 -16  -1   12.40    4.61
   7  16  -1   11.28    4.45
  -8  -9  -3    9.89    5.43
  -8   9  -3    7.58    5.58
   8  -9  -3    2.46    5.30
  -8   9   3    5.27    3.92
   8   9  -3    9.54    3.85
   8  -9   3    7.64    4.69
   8   9   3   16.34    5.46
   3  18   1   19.74    6.71
  -3 -18  -1   40.26    8.21
  -3  18   1   27.85    4.52
   3 -18   1   32.05    6.76
  -3  18  -1   31.14    6.90
   3  18  -1   27.20    4.78
   3 -18  -1   33.46    7.01
  -3 -18   1   41.23    6.74
  -3  18   1   21.12    6.27
  -4 -16   2   36.29    6.42
   4  16  -2   22.81    4.61
  -4  16  -2   38.93    7.67
  -4 -16  -2   18.29    7.86
   4  16   2   27.32    6.87
   4 -16  -2   33.59    6.35
  -4  16   2   23.84    6.28
   4 -16   2   18.89    6.57
   5  -4  -4   -3.64    2.54
  -5   4   4    0.13    3.15
  -5   4  -4   10.40    3.29
   5  -4   4   -1.96    3.94
  -5  -4   4    4.60    2.00
   5   4   4    2.00    2.85
   5  -4  -4   -4.41    3.73
  13   0   2    4.22    3.22
 -13   0   2    0.27    4.13
 -13   0  -2    3.97    3.81
  13   0  -2    1.30    4.43
 -13   0  -2    2.71    3.45
  11  -9  -2   22.45    5.99
  11   9   2   14.74    6.29
 -11   9  -2   13.94    6.10
 -11   9   2   24.18    5.25
 -11  -9  -2   19.56    5.41
  11   9  -2   14.67    6.32
  11  -9   2   12.75    4.98
 -11  -9   2   13.03    5.41
 -13   1  -2   11.08    4.27
  13  -1   2   14.29    3.93
 -13  -1  -2    7.73    4.30
 -13   1  -2    7.13    4.31
 -13   1   2    6.40    5.06
  13   1  -2   13.81    5.80
  13   1   2    7.23    4.36
 -13  -1  -2   12.10    4.03
 -13  -1   2    7.23    5.09
  13  -1  -2    6.46    5.58
 -12 -10   1    4.10    3.48
 -12  10  -1    5.67    4.57
  12 -10   1    1.76    3.04
  12  10   1   12.09    4.91
  12 -10   1    3.90    2.46
 -12 -10  -1    9.24    3.97
  12  10  -1   -1.61    5.15
  12 -10  -1    7.80    3.91
   6  15  -2    0.81    3.63
   6 -15  -2    1.14    3.26
   6 -15  -2    9.82    4.24
   6 -15   2    5.74    3.30
   6  15   2    5.49    4.47
  -6  15  -2    8.64    5.05
  -6  15   2    4.35    2.80
  -6 -15   2    1.75    3.40
  -6 -15  -2   -1.93    4.84
   9 -15   0   42.82    5.93
  -9 -15   0   26.61    4.48
   9 -15   0   37.95    4.93
  -9 -15   0   38.06    8.19
   9  15   0   48.44    8.27
  -9  15   0   60.76    7.69
   0 -19   0    2.72    4.02
   0  19   0    2.05    2.45
   0  19   0    1.90    2.55
  -6   0   4   43.81    7.57
  -6   0  -4   43.43    5.33
   6   0  -4   57.53    7.82
   6   0   4   28.61    4.67
  -6   0  -4   50.70    8.81
  10   5  -3    5.88    4.84
 -10  -5  -3   12.35    5.04
 -10   5   3    1.12    4.58
  10   5   3   11.46    4.42
 -10   5  -3    5.34    5.41
  10  -5  -3    1.94    5.12
 -10  -5   3   10.50    4.84
  10  -5   3    6.75    4.85
   6  -1   4    3.96    2.35
   6   1  -4   -0.81    4.64
  -6  -1  -4    9.10    2.95
  -6   1   4    1.56    5.21
   6   1   4   10.92    3.01
   6  -1  -4   13.91    4.60
  -6   1  -4    2.14    5.48
  -6  -1  -4   13.87    5.35
  -6  -1   4   11.72    4.46
  -6   1  -4    5.19    3.45
  -1  19   0   37.92    5.65
   1  19   0   44.67    6.04
   1  19   0   37.83    5.01
  -1  19   0   34.02    5.14
  -1 -19   0   48.01    8.15
   1 -19   0   52.33    7.90
  12  11   0   16.95    6.11
 -12 -11   0    9.55    3.91
 -12  11   0   18.18    5.74
 -12 -11   0    8.76    3.61
  12 -11   0   12.66    3.35
  12 -11   0   18.26    4.19
 -13   2  -2    1.88    2.89
 -13  -2  -2    2.13    3.39
  13   2  -2    0.55    3.90
  13   2   2    2.06    2.76
  13  -2   2   -2.02    2.63
  13  -2  -2    0.12    3.56
  13  -2   2   -1.44    2.58
 -13  -2   2   -4.05    3.34
 -13   2   2   -0.43    3.36
 -13  -2  -2   -3.19    2.82
   8  16   0   69.67   10.09
   8 -16   0   77.34    8.10
   8 -16   0   82.56    7.12
  -8 -16   0   93.24    9.80
  -8  16   0   96.44    9.90
   4  -6   4    9.95    5.02
   4   6  -4   10.96    3.30
   4  -6  -4    7.60    5.33
   4  -6  -4    5.49    3.56
  -4   6  -4   11.58    4.82
   4   6   4    5.50    4.90
  -4  -6   4    9.59    3.25
 -14  -4  -1    7.67    3.09
 -14   4  -1    6.60    4.30
  14  -4   1    3.63    2.42
 -14   4   1    7.68    3.58
  14  -4  -1    2.26    4.45
 -14  -4   1   11.63    4.08
 -14  -4  -1    3.30    3.22
  14   4  -1   -4.13    5.17
  14  -4   1    2.68    3.50
 -10 -14   0   13.74    4.40
  10 -14   0    7.54    3.08
  10 -14   0    8.77    3.99
  10  14   0   14.75    5.27
 -10 -14   0    6.11    2.47
 -10  14   0    8.76    5.15
 -10 -11  -2   31.65    7.24
 -10 -11   2   33.12    6.38
  10 -11   2   36.60    6.13
  10  11   2   27.15    7.88
 -10  11  -2   39.31    7.92
  10 -11  -2   27.22    7.56
 -10  11   2   29.05    6.51
  10  11  -2   31.22    7.49
   0 -17  -2   -3.50    3.52
   0  17   2    0.60    3.87
   0 -17   2   -2.21    3.80
 -13  -9   0   70.00    7.00
 -13  -9   0   69.64    5.77
  13  -9   0   79.38    7.50
  13   9   0   88.19   11.07
  13  -9   0   67.51    5.22
 -13   9   0   84.53   10.79
   0  -8  -4   50.49    7.76
   0   8   4   53.58    8.55
   0  -8   4   51.53    7.89
  -3  -7   4   29.43    4.88
  -3   7  -4   26.52    6.81
   3  -7  -4   36.01    5.97
  -3   7   4   24.50    4.17
   3  -7  -4   39.09    7.78
   3   7  -4   19.11    3.74
   3  -7   4   25.23    6.17
  -3  -7  -4   36.59    7.19
   3   7   4   27.87    6.29
   4 -13  -3    5.02    4.29
   4 -13   3    5.61    4.51
   4 -13  -3    4.33    4.00
  -4 -13  -3    9.19    3.82
   4  13   3    5.81    4.88
  -4  13  -3   -2.07    5.02
  14   6   0    1.88    4.07
 -14  -6   0    0.10    2.61
 -14   6   0    4.22    3.43
  14  -6   0   -1.05    2.97
   0 -14   3    6.50    3.87
   0 -14  -3   -2.26    4.03
   0  14   3    5.09    4.30
   0  14  -3    1.88    4.53
  -6   2   4    8.44    5.26
  -6   2  -4   23.72    5.05
   6   2   4    6.84    4.07
   6  -2  -4   18.86    5.73
  -6  -2   4   24.58    5.91
   6   2  -4   23.25    5.24
  -1  17  -2    2.43    3.57
   1 -17  -2   -0.42    3.89
  -1 -17   2    3.54    3.41
  -1 -17  -2    4.46    3.92
  -1  17   2   -2.35    3.23
   1 -17   2    3.78    3.55
   1  17  -2   -2.87    3.47
   1  17   2    1.11    3.63
  12   7   2   11.97    5.80
  12  -7  -2   12.62    5.76
 -12  -7   2   14.94    5.31
 -12  -7  -2   17.96    5.73
  12  -7   2   17.91    4.59
 -12   7   2   12.21    5.57
  12   7  -2   12.71    6.47
 -12   7  -2   23.64    6.01
 -11  12  -1   21.26    6.31
  11 -12  -1   12.31    3.42
 -11 -12   1   12.29    4.28
  11  12  -1   17.50    5.92
 -11 -12  -1   22.10    4.98
  11 -12   1   19.12    3.88
 -11  12   1   15.61    6.37
  11 -12  -1   11.02    5.21
 -11 -12   1   12.57    4.21
  11  12   1   17.38    6.55
  -5  18   0   89.00    8.47
  -5 -18   0  133.49   13.12
   5 -18   0  134.64   11.29
  -5  18   0  137.66   10.54
   5  18   0  115.28   11.41
   1  -8   4   10.72    5.18
   1  -8  -4   11.34    4.88
  -1  -8   4   20.68    4.69
   1   8   4    9.98    5.34
  -1  -8  -4   14.23    5.42
  -1   8   4   12.45    5.14
  13   8  -1   33.70    8.22
 -13   8  -1   28.91    7.22
 -13  -8   1   37.08    5.79
  13   8   1   31.20    7.76
  13  -8  -1   31.80    6.46
  13  -8   1   34.06    4.31
 -13  -8  -1   33.25    5.94
 -13  -8  -1   20.97    4.02
  13  -8   1   27.33    4.61
 -13   8   1   34.04    7.26
  -1 -14  -3   26.52    6.71
   1 -14   3   15.35    5.88
  -1  14  -3   25.37    6.70
   1 -14  -3   22.41    6.00
   1  14   3   16.34    6.17
  -1 -14   3   23.36    5.65
  -1  14   3   18.31    6.34
  -5  -5   4    5.14    2.73
   5  -5  -4    1.68    2.75
   5  -5   4    0.75    4.24
  -5   5   4    8.39    3.02
   5   5  -4    0.52    3.26
  -5   5  -4    0.98    4.02
   5  -5  -4    1.99    4.36
   5   5   4    5.77    3.54
   2 -19   0    6.95    5.25
  -2  19   0    5.75    4.37
   2  19   0   10.57    4.69
  -2 -19   0   14.16    5.18
  -2  19   0    7.21    3.07
  13  -3   2    1.68    2.77
  13  -3   2    4.64    3.51
  13   3   2    2.85    3.92
  13  -3  -2    5.76    4.72
 -13  -3  -2    1.19    3.84
 -13  -3   2    7.65    4.27
  13   3  -2    1.04    5.12
 -13   3  -2    0.17    4.08
 -13   3   2   11.09    4.34
  -6  17   1   35.99    6.02
   6 -17   1   37.03    7.06
   6  17  -1   38.14    7.15
   6  17   1   43.32    8.33
  -6  17  -1   44.87    7.32
  -6 -17  -1   30.84    8.68
  -6 -17   1   46.18    6.83
   6 -17  -1   41.49    6.65
  -6  17   1   24.20    6.06
  -9   8   3   48.51    7.56
  -9  -8   3   40.34    8.62
   9   8   3   51.91    9.17
   9  -8  -3   53.05    9.69
  -9   8  -3   62.21    9.51
   9   8  -3   59.29    7.88
  -9  -8  -3   47.70    9.80
   9  -8   3   50.58    7.42
  -4 -18   1   13.41    5.72
  -4  18  -1   14.11    5.65
   4 -18  -1   18.61    5.66
   4 -18   1   12.24    5.28
   4  18   1   14.64    5.78
  -4  18   1   12.84    4.55
  -4 -18  -1   22.00    6.42
  -4  18   1   13.01    3.81
   4  18  -1   14.61    4.68
   6   3   4   25.17    5.27
  -6   3  -4   29.76    5.73
   6  -3   4   17.48    7.27
  -6   3   4   24.49    5.60
  -6  -3   4   25.70    6.95
   6  -3  -4   31.86    6.88
  -2 -17  -2    6.86    5.45
   2 -17   2    1.88    4.71
  -2 -17   2    5.31    4.37
  -2  17  -2    3.57    4.76
   2 -17  -2   10.16    4.68
  -2  17   2    4.98    4.49
   2  17   2    4.36    4.66
  -7  17   0   37.82    6.22
  -7 -17   0   75.91    9.11
   7 -17   0   69.84    7.84
  -7  17   0   69.21    8.65
   7  17   0   57.87    8.74
  -2   8   4   11.23    4.24
  -2  -8   4   20.59    4.48
  -2  -8  -4   12.60    5.49
   2  -8   4   11.42    5.31
  -2   8  -4   13.49    6.00
   2  -8  -4    7.47    4.39
   2   8   4   13.58    5.18
  -2 -14   3   10.84    3.81
  -2 -14  -3   -0.02    4.19
  -2  14  -3    9.72    5.06
   2 -14  -3    0.11    3.95
  -2  14   3    2.24    4.56
   2  14   3    2.87    4.59
   2 -14   3    1.59    4.15
  11 -13   0    9.42    3.51
 -11  13   0   12.83    5.61
  11  13   0   19.05    5.74
 -11 -13   0   14.80    4.35
 -11 -13   0   11.04    3.00
  11 -13   0   16.34    3.91
 -11   0  -3   -0.31    3.59
 -11   0   3    0.80    3.78
  11   0  -3   -0.00    3.93
  11   0   3    3.15    2.57
 -11   0  -3    1.44    2.76
   7 -11   3   21.03    5.73
  -7 -11  -3   12.47    6.34
   7 -11  -3   15.54    6.20
   7  11   3   13.34    6.59
  -7 -11   3    7.38    3.57
   7 -11  -3   29.53    3.34
  -7  11  -3   14.10    6.71
   7  11  -3    6.82    4.77
  -7  11   3   16.16    3.71
 -14  -5  -1   25.35    4.44
  14  -5   1   24.08    5.51
  14   5  -1   31.54    7.49
 -14   5  -1   17.75    6.30
  14  -5  -1   15.53    6.13
  14  -5   1   13.72    3.76
 -14  -5   1   20.14    5.79
  14   5   1   25.60    6.70
 -14   5   1   28.88    6.74
 -10   6   3   26.08    6.30
  10  -6   3   27.38    6.23
  10   6  -3   21.89    6.76
 -10  -6  -3   19.33    7.44
 -10  -6   3   32.78    6.70
 -10   6  -3   24.36    7.00
  10   6   3   30.18    6.53
  10  -6  -3   30.08    7.44
  -5  16   2    9.75    3.49
   5 -16  -2    7.08    4.65
  -5  16  -2   16.23    5.89
  -5 -16  -2   14.61    6.04
   5 -16   2   12.61    5.04
   5  16   2   13.15    5.60
  -5 -16   2   10.55    4.46
   5  16  -2    4.30    3.44
  -5  16   2   11.36    4.57
 -11  -1   3    6.50    4.38
 -11   1  -3    8.78    4.98
 -11  -1  -3    7.35    4.93
  11  -1  -3    1.17    4.83
 -11   1  -3    3.56    3.92
  11  -1   3    8.71    2.97
 -11   1   3    6.07    4.80
  11   1   3    3.85    3.54
  11   1  -3    7.52    5.00
 -11  -1  -3    7.03    3.80
   6  12  -3   30.11    5.23
  -6  12  -3   38.02    8.57
  -6 -12   3   29.34    4.81
  -6 -12  -3   42.77    8.06
   6 -12   3   38.65    7.24
   6 -12  -3   31.61    6.80
  -6  12   3   25.56    4.58
   6 -12  -3   27.17    4.94
   6  12   3   26.42    7.87
  13  -4  -2   41.99    7.12
 -13   4  -2   21.62    6.45
  13   4  -2   23.41    7.71
 -13   4   2   29.11    6.66
  13   4   2   28.56    6.63
  13  -4   2   27.95    5.93
 -13  -4   2   19.92    6.69
  13  -4   2   23.73    4.17
 -13  -4  -2   29.44    4.52
 -13  -4  -2   30.58    6.32
  -3  19   0    1.80    2.47
   3  19   0   -0.45    3.50
   3 -19   0    2.04    4.21
  -3  19   0    9.02    3.20
  -3 -19   0    6.14    4.36
  11   2  -3   16.93    5.97
 -11  -2  -3   23.18    5.95
 -11  -2  -3   10.07    3.64
  11   2   3   10.68    4.31
  11  -2  -3   13.39    5.76
 -11  -2   3   13.68    5.69
 -11   2  -3   12.24    4.84
 -11   2   3   15.54    5.70
  -4   7  -4   21.18    6.11
  -4  -7   4   12.70    4.40
   4   7   4   14.05    5.34
   4  -7   4   21.94    5.37
  -4   7   4   10.64    3.88
  -4  -7  -4   15.91    6.31
   4   7  -4   15.65    4.00
   4  -7  -4   17.68    6.82
  -8  10  -3   68.43   10.26
  -8  10   3   45.11    6.48
  -8 -10  -3   56.25    9.40
   8 -10  -3   67.81    9.65
   8  10   3   61.92    9.75
   8 -10   3   52.62    8.87
   8  10  -3   61.12    7.37
  -6  -4   4   20.05    5.75
  -6  -4  -4   36.74    7.45
   6  -4   4   34.00    7.50
  -6   4   4   20.69    5.99
   6   4  -4   30.64    5.60
  -6   4  -4   30.65    6.27
   6   4   4   27.45    5.71
   6  -4  -4   19.76    6.74
  15   0   0   -0.57    3.77
 -15   0   0    2.50    3.45
 -14   7   0    7.63    4.78
 -14  -7   0    1.44    3.02
  14   7   0    3.72    4.71
  14  -7   0    3.97    4.04
  11  10   2   55.28   10.24
 -11  10   2   54.64    8.93
  11 -10   2   83.09    8.43
 -11 -10  -2   58.61    9.07
  11 -10  -2   71.11   10.31
 -11  10  -2   67.38   10.71
  11  10  -2   71.59    9.62
 -11 -10   2   65.62    8.84
   8  14   2    2.61    4.53
   8  14  -2    2.46    3.34
   8 -14   2    2.39    3.57
   8 -14  -2   -1.08    2.58
  -8 -14  -2    3.27    4.28
  -8 -14   2    0.92    2.76
   8 -14  -2    4.17    3.84
  -8  14  -2    2.04    4.33
  -8  14   2    6.15    3.00
  -5   6   4    8.73    3.62
  -5   6  -4    7.01    5.37
   5   6   4   12.33    4.84
   5  -6  -4   12.49    3.35
   5   6  -4   11.26    4.16
  -5  -6  -4   13.76    5.90
  -5  -6   4    9.16    2.99
   5  -6   4    5.02    5.28
   5  -6  -4   19.87    5.88
  15  -1   0    5.80    5.68
 -15  -1   0   13.70    4.90
 -15   1   0   16.30    5.32
  15   1   0   12.86    5.95
  -3 -17  -2    8.35    6.60
   3 -17  -2   14.71    5.88
  -3  17   2   12.45    5.32
   3  17   2   10.28    6.03
  -3  17  -2   20.20    6.10
   3 -17   2   11.77    5.50
  -3 -17   2   12.91    5.12
  -9 -15   1   31.25    6.19
  -9 -15  -1   35.07    7.50
  -9 -15   1   33.93    5.29
   9 -15  -1   34.99    6.23
   9  15   1   31.60    8.26
  -9  15  -1   39.85    7.84
   9 -15  -1   35.00    5.92
   9  15  -1   28.45    7.15
  -9  15   1   41.56    6.95
   9 -15   1   37.11    6.16
   0  19   1   13.74    5.53
   0 -19   1   28.49    6.61
   0  19  -1   19.21    5.59
   0 -19  -1   21.47    7.31
  -3  -8   4   11.34    4.21
  -3   8  -4    8.24    5.49
  -3   8   4   11.30    3.23
  -3  -8  -4    7.99    5.83
   3  -8   4   13.99    5.85
   3  -8  -4   12.16    4.78
   3   8   4   17.62    5.26
   3  -8  -4   16.38    6.47
   5 -13  -3   14.18    5.57
  -5  13   3   12.11    3.64
  -5 -13  -3   23.08    6.51
  -5  13  -3   21.32    7.06
  -5 -13   3   19.40    4.52
   5  13   3   12.70    6.63
   5 -13  -3   11.65    5.20
   5 -13   3   24.59    5.99
   9  13   2   32.73    8.07
  -9 -13   2   31.24    6.49
  -9  13   2   35.33    6.56
   9 -13   2   40.28    6.34
  -9 -13  -2   38.87    7.59
   9 -13  -2   40.67    7.14
   9  13  -2   30.53    6.89
  -9  13  -2   25.92    7.70
   9 -13  -2   22.00    4.45
  -9 -13   2   28.88    5.20
   3 -14   3    0.15    3.03
  -3 -14  -3   -2.76    3.44
  -3  14  -3   -4.81    3.68
  -3  14   3    2.03    3.36
  -3 -14   3    3.48    3.05
   3 -14  -3   -0.96    2.64
  12   8  -2   33.14    7.28
 -12  -8  -2   13.56    6.32
 -12  -8   2   21.77    6.45
  12  -8  -2   22.49    6.61
  12   8   2   17.80    6.93
  12  -8   2   24.31    5.21
 -12   8   2   25.54    6.08
 -12   8  -2   23.74    7.11
  11   3   3   41.41    7.85
 -11  -3  -3   43.72    9.12
 -11   3   3   50.86    8.52
 -11  -3   3   46.54    8.50
  11  -3   3   44.55    8.50
  11  -3  -3   46.80    8.81
 -11   3  -3   50.64    7.36
  11   3  -3   44.89    8.35
 -11  -3  -3   42.41    5.57
   1  19   1    1.38    3.28
  -1  19   1    4.98    3.08
   1 -19  -1    1.69    3.92
   1  19  -1    1.25    2.82
   1 -19   1    0.15    3.83
  -1 -19  -1   -5.56    4.23
   1  19  -1   -0.26    2.34
  -1  19  -1    3.35    3.13
  -1 -19   1    0.63    3.68
 -12  11   1   10.36    5.47
 -12  11  -1   20.13    6.32
  12 -11   1   19.39    3.95
  12  11   1   13.96    6.83
 -12 -11  -1   11.67    4.81
 -12 -11   1   17.40    4.97
  12  11  -1   19.11    6.80
  12 -11  -1    3.96    4.95
 -15   2   0   19.00    6.04
  15   2   0   14.24    6.69
 -15  -2   0   20.11    5.58
  15  -2   0   19.92    6.41
   0   9   4   -0.80    3.48
   0  -9   4    2.49    3.02
   0  -9  -4   -0.69    3.28
   8 -16   1    6.75    4.35
   8  16   1   15.10    4.86
  -8  16  -1    5.88    5.86
  -8 -16   1    5.29    4.56
   8 -16  -1   10.67    4.55
   8 -16  -1   10.87    4.27
  -8  16   1   16.52    4.62
   8  16  -1    8.80    5.43
  -8 -16  -1   16.34    5.73
   7 -15  -2    2.97    3.14
   7 -15   2    2.03    3.66
   7  15  -2   -2.95    3.30
  -7 -15  -2    1.94    4.27
  -7 -15   2    1.32    2.78
   7  15   2    6.75    4.32
   7 -15  -2    5.76    3.83
  -7  15  -2   -6.18    4.47
 -10  14  -1   10.90    5.91
  10 -14  -1    6.85    3.94
  10 -14  -1    6.56    4.31
 -10 -14   1   13.47    3.87
 -10  14   1    7.42    4.99
 -10 -14  -1   15.59    5.09
  10 -14   1   12.16    4.01
  10  14   1   12.58    6.06
  10  14  -1   16.42    5.56
 -10 -14   1   11.87    4.07
  -7   0  -4   -0.70    4.32
  -7   0   4    4.41    3.54
   7   0   4    1.66    2.17
  -7   0  -4    1.14    2.97
   7   0  -4   -0.68    3.83
   1  -9   4    9.80    3.92
  -1  -9   4    3.07    3.54
   1   9   4   -0.39    4.01
  -1   9   4   -2.75    4.12
   1  -9  -4    2.30    3.95
  -1  -9  -4    3.94    4.20
 -13   9  -1   52.41    8.45
  13  -9   1   38.61    5.24
  13   9   1   34.62    8.71
  13   9  -1   48.55    9.15
 -13  -9  -1   37.12    5.80
 -13  -9   1   40.30    6.36
  13  -9   1   41.03    4.77
 -13   9   1   38.28    8.48
  13  -9  -1   37.87    7.02
  13 -10   0    8.40    3.38
  13 -10   0   11.53    3.93
 -13 -10   0   12.05    3.27
  13  10   0   21.91    6.54
 -13  10   0   16.86    6.07
 -14  -6  -1   11.13    4.06
  14   6   1   22.53    6.17
  14   6  -1   17.98    7.10
 -14   6  -1   15.49    6.15
  14  -6   1   14.14    3.61
  14  -6   1   13.38    5.14
 -14   6   1   17.93    6.34
 -14  -6   1   26.71    5.08
 -14  -6  -1   14.15    4.78
  14  -6  -1   17.91    5.83
  13   5   2    4.71    3.96
  13  -5  -2    1.06    4.27
 -13  -5   2   11.86    3.97
  13  -5   2    1.20    2.41
  13   5  -2    7.16    4.78
 -13  -5  -2   -0.77    3.88
  13  -5   2    0.80    3.17
 -13   5   2    3.83    4.06
 -13   5  -2    0.82    4.10
   7  -1  -4    5.86    5.37
  -7   1  -4   17.11    4.49
  -7   1   4    4.46    5.07
  -7  -1  -4    6.40    5.89
   7   1   4    4.92    3.42
  -7   1  -4   17.98    4.87
  -7  -1  -4    6.89    3.58
  -7  -1   4   14.11    5.14
   7   1  -4    8.58    5.40
  -6 -18   0   13.23    5.15
  -6  18   0    7.56    4.01
   6  18   0   11.98    4.30
  -6  18   0    1.64    2.63
   6 -18   0    3.78    4.22
  -5 -18  -1   21.75    6.45
  -5  18   1   10.42    4.64
   5  18   1   15.50    5.98
  -5 -18   1   15.36    5.85
   5 -18  -1   22.62    5.36
  -5  18  -1   13.31    5.82
   5 -18   1   14.80    5.36
  -5  18   1   14.03    4.35
   5  18  -1    8.00    4.55
 -12  12   0    5.31    4.98
  12 -12   0    7.75    3.00
  12 -12   0    3.51    2.61
 -12 -12   0    3.58    3.24
  12  12   0    3.66    4.19
  10  -7  -3   16.47    6.55
 -10  -7  -3   17.64    5.76
  10   7  -3   11.64    5.45
 -10   7  -3    6.84    6.24
  10   7   3   15.31    5.76
 -10  -7   3    3.35    5.59
 -10   7   3   11.53    4.95
  10  -7   3   15.98    5.09
  -9   9   3    9.60    4.69
  -9   9  -3   16.12    6.92
   9   9   3    4.15    6.39
  -9  -9  -3   22.28    6.92
   9   9  -3   18.26    5.42
   9  -9  -3   23.51    6.14
  -9  -9   3   17.20    6.00
   9  -9   3   23.67    6.07
  -6   5   4   17.72    4.75
   6   5  -4   17.34    5.26
   6  -5  -4   10.99    5.11
   6  -5   4   15.79    5.33
   6   5   4   22.00    5.94
  -6   5  -4   13.37    5.24
  -2 -19  -1   25.72    7.56
   2 -19  -1   22.75    6.29
  -2  19  -1   19.40    7.07
   2 -19   1   30.83    6.61
   2  19   1   17.75    6.27
  -2 -19   1   27.91    6.70
   2  19  -1   17.61    4.58
  -2  19   1   15.07    6.17
 -15  -3   0   22.48    6.42
 -15   3   0   23.21    7.02
  15   3   0   31.49    7.89
  15  -3   0   37.50    7.04
   7   2   4   40.07    5.91
   7   2  -4   47.59    7.47
   7  -2  -4   44.31    7.67
  -7   2  -4   34.58    5.84
  -7   2   4   35.70    7.28
  -7  -2  -4   47.92    9.21
  -7  -2   4   35.81    7.93
  10 -12   2   39.32    6.97
  10 -12  -2   40.68    7.97
 -10 -12  -2   52.57    7.90
  10  12  -2   38.80    8.24
 -10  12   2   38.60    7.33
 -10 -12   2   33.21    7.29
 -10  12  -2   42.28    8.93
  10  12   2   57.67    9.32
   4 -19   0   19.76    5.56
   4  19   0   18.34    6.08
  -4  19   0    9.11    3.97
  -4  19   0   12.08    4.92
  -4 -19   0   16.46    5.98
  11  -4  -3   27.17    6.84
  11   4  -3   23.42    6.47
  11  -4   3   13.70    6.49
 -11   4  -3   12.56    5.90
 -11   4   3   15.29    6.31
 -11  -4   3   11.05    6.31
  11   4   3   29.60    5.78
  -2   9   4   34.07    7.18
  -2  -9  -4   41.45    7.99
   2  -9   4   22.71    7.16
   2  -9  -4   32.71    6.31
  -2   9  -4   34.53    6.17
  -2  -9   4   30.96    6.59
   2   9   4   15.13    7.01
  -7  17   1    3.97    2.95
   7 -17  -1    0.41    3.04
  -7 -17  -1    4.35    4.27
   7 -17   1   -1.97    3.31
   7  17   1   -1.31    4.15
  -7  17  -1    0.81    3.68
  -7 -17   1    3.99    3.40
   7  17  -1    0.25    3.34
  11 -13   1    9.92    3.46
  11  13  -1   11.64    4.96
  11 -13  -1    3.81    3.66
 -11 -13   1    6.52    3.57
  11  13   1   -1.77    5.28
  11 -13  -1    1.23    2.63
 -11  13  -1   17.31    5.37
 -11  13   1    3.60    4.64
 -11 -13  -1    8.78    4.22
   4 -17  -2   51.15    7.84
   4  17   2   42.37    9.18
   4 -17   2   51.25    8.26
  -4  17   2   38.09    8.02
  -4  17  -2   44.10    9.05
  -4 -17  -2   50.60    9.73
  -4 -17   2   46.07    7.87
  -4   8  -4   42.26    8.27
   4   8   4   38.17    7.82
   4  -8   4   42.83    7.74
   4  -8  -4   33.66    5.72
  -4  -8  -4   56.87    9.00
   4  -8  -4   44.17    8.80
  -4  -8   4   36.58    5.66
  -4   8   4   44.53    4.90
  -6 -16  -2   17.20    6.02
  -6  16   2    6.21    3.48
   6 -16  -2   13.31    4.43
   6  16   2    3.75    6.19
   6  16  -2    9.09    3.98
  -6 -16   2    8.68    4.46
   6 -16   2   12.94    5.01
  -6  16  -2   15.80    5.96
   6 -16  -2    8.38    5.49
   5  -7  -4   26.07    4.42
   5   7   4   21.59    6.49
  -5  -7   4   29.12    4.81
  -5   7  -4   37.72    6.92
   5  -7   4   23.60    6.66
  -5  -7  -4   34.96    7.52
  -5   7   4   16.46    4.42
   5  -7  -4   25.05    7.16
   5   7  -4   26.42    5.07
   9 -16   0   20.56    5.00
  -9 -16   0   22.92    6.69
  -9  16   0   28.69    6.45
   9  16   0   24.05    6.95
   9 -16   0   20.76    5.13
  -7   3  -4   11.27    4.08
   7  -3  -4    2.92    5.23
   7   3   4    6.35    4.12
  -7  -3   4   10.67    5.02
   7  -3   4   10.42    5.48
   7   3  -4    6.49    5.18
  -7   3   4   12.37    4.52
  -4 -14  -3    3.05    6.27
   4 -14   3   15.71    5.78
  -4 -14   3   17.90    4.60
  -4  14   3   12.57    5.53
  -4  14  -3   14.82    6.61
   4 -14  -3   13.62    4.75
   4  14   3   16.09    6.28
 -10 -15   0   39.01    7.49
  10 -15   0   34.40    4.96
  10 -15   0   43.52    5.84
 -10  15   0   42.31    8.14
  10  15   0   47.18    8.54
 -14   8   0   85.03   10.10
  14   8   0   73.42   10.81
  14  -8   0   63.96    7.83
 -14  -8   0   62.03    7.82
 -15  -4   0    4.01    3.71
 -15   4   0    4.37    4.49
  15   4   0    8.35    4.77
  15  -4   0    2.74    4.58
   0  15  -3   10.73    6.37
   0 -15   3   24.75    5.73
   0  15   3    5.38    5.79
   0 -15  -3   12.75    6.04
  13   6   2   42.08    7.40
 -13   6  -2   27.36    7.17
  13   6  -2   34.18    8.94
  13  -6  -2   25.51    7.80
 -13  -6  -2   30.99    6.50
 -13  -6   2   30.44    6.88
 -13   6   2   32.57    7.20
  13  -6   2   25.60    6.38
   3 -19  -1    9.87    4.09
   3 -19   1    6.10    4.10
  -3  19  -1    0.89    3.88
  -3 -19   1   -0.65    4.17
   3  19   1    5.90    4.14
  -3 -19  -1    2.20    4.56
  -3  19   1    0.39    3.16
   3  19  -1    0.58    2.72
   7  12   3   15.52    5.88
   7 -12  -3   18.41    5.93
  -7  12   3   10.56    3.51
   7 -12   3    3.50    5.10
  -7  12  -3    9.68    5.12
  -7 -12  -3   13.32    5.66
  -7 -12   3    8.11    3.49
   7 -12  -3    8.44    3.63
  -1 -15  -3   13.72    6.02
  -1  15  -3   16.42    6.53
   1 -15  -3    9.35    5.70
   1 -15   3   18.59    5.61
  -1 -15   3   14.87    5.22
   1  15   3   17.83    5.99
  -1  15   3    9.22    5.94
   8  17   0   63.36    9.84
  -8  17   0   86.81    9.90
   8 -17   0   66.71    8.49
  -8 -17   0   81.33   10.26
  15   0   1    1.96    2.51
  15   0  -1   -2.98    4.11
 -15   0  -1    5.34    3.32
  15   0   1   -3.58    3.52
 -15   0   1    1.59    3.35
 -14   7  -1   15.37    5.31
  14  -7   1    6.77    3.09
 -14   7   1   13.65    5.72
 -14  -7  -1    7.65    3.25
  14   7  -1    8.72    5.81
 -14  -7  -1    6.87    3.77
  14  -7   1    7.70    3.31
  14   7   1   11.77    5.71
 -14  -7   1   11.65    4.47
  14  -7  -1    8.29    4.99
   3  -9   4   19.52    5.93
   3  -9  -4   17.79    6.94
   3   9   4   12.54    5.83
   3  -9  -4   13.92    4.93
  -3   9  -4   18.13    6.23
  -3  -9   4   17.49    5.23
  -3  -9  -4   15.04    6.72
   6  -6   4   22.65    6.21
  -6   6  -4   18.10    5.66
   6   6   4   15.00    5.31
   6  -6  -4    9.63    6.31
   6   6  -4   18.01    4.54
  -6   6   4   14.52    4.71
  11  -5  -3    0.62    5.71
  11   5   3    0.70    4.62
 -11   5   3    3.10    4.80
  11  -5   3   11.63    5.30
 -11   5  -3    8.96    4.74
  11   5  -3    9.81    5.17
 -11  -5   3   17.78    4.37
  15  -1   1   13.86    5.62
  15  -1  -1   15.08    6.62
 -15  -1  -1   13.05    3.95
  15   1   1   21.10    5.90
 -15   1   1   17.87    5.87
  15   1  -1   29.92    7.70
 -15  -1  -1   18.15    5.35
 -15  -1   1   13.96    5.51
 -15   1  -1   20.11    5.57
  -8  11   3    2.98    4.25
  -8 -11  -3    5.98    5.74
   8 -11  -3    1.72    5.41
  -8  11  -3    7.33    5.87
   8  11  -3   17.04    4.72
   8 -11   3   16.99    5.18
   8  11   3    6.09    5.70
  12  -9   2    3.13    3.59
 -12  -9   2    1.32    4.14
 -12   9   2    2.19    4.33
 -12   9  -2    0.63    4.59
  12   9   2    4.74    4.48
  12  -9  -2    5.99    4.15
  12   9  -2    5.53    4.65
  -6 -13  -3   10.27    5.72
   6  13  -3    7.30    3.70
   6 -13   3    2.75    5.29
   6  13   3   16.07    5.83
   6 -13  -3    9.65    5.62
  -6  13   3   11.20    3.65
  -6 -13   3    7.69    3.63
  -6  13  -3    6.90    6.38
  -7   4  -4   26.31    5.42
   7  -4   4   26.72    7.15
  -7   4   4   11.31    5.40
   7  -4  -4   19.98    6.70
   7   4  -4   20.72    5.43
  -7  -4   4   23.22    6.78
   7   4   4   15.13    5.16
  11 -14   0    8.12    4.23
 -11  14   0   20.34    5.82
 -11 -14   0   12.53    4.71
  11  14   0   14.14    6.09
   0 -18  -2   19.36    6.16
   0  18  -2    8.05    5.51
   0  18   2    3.86    5.39
   0 -18   2   10.17    5.13
  11 -11  -2    0.49    3.18
 -11 -11   2    1.97    2.54
 -11  11   2    3.65    2.82
  11  11  -2    0.57    3.09
  11 -11   2    0.47    2.42
 -11 -11  -2   -3.38    2.88
 -11  11  -2   -1.74    3.25
  11  11   2   -4.76    3.38
   0  20   0   64.03    7.65
   0  20   0   87.86    9.50
   0 -20   0  118.20   11.95
  15  -2  -1   13.09    5.21
 -15   2  -1   14.49    5.52
  15   2   1   15.52    5.86
 -15   2   1    7.99    5.50
 -15  -2   1   11.65    5.40
  15   2  -1   11.46    6.39
 -15  -2  -1   14.06    3.79
 -15  -2  -1   10.22    4.67
  15  -2   1    7.69    3.45
  15  -2   1   18.76    4.89
   0 -10  -4   12.92    5.89
   0  10   4   13.12    5.71
   0 -10   4   20.20    5.41
   1  18   2    9.17    5.16
  -1 -18  -2    6.16    5.89
   1  18  -2    7.24    5.03
  -1  18   2   10.20    4.75
   1 -18  -2    3.93    5.54
  -1  18  -2    4.32    5.42
  -1 -18   2    6.74    4.83
   1 -18   2    6.38    4.75
   2 -15  -3   30.93    7.13
  -2  15  -3   21.96    9.21
  -2 -15   3   34.78    6.74
   2 -15   3   41.73    7.65
  -2 -15  -3   44.02    6.92
  -2  15   3   30.00    7.79
   2  15   3   24.30    8.13
 -10  -8   3   27.34    7.47
 -10  -8  -3   35.31    8.33
  10   8  -3   33.72    7.21
  10  -8   3   24.56    6.49
 -10   8  -3   35.40    7.96
 -10   8   3   30.77    7.53
  10   8   3   35.93    7.91
  10  -8  -3   32.34    7.36
  -1  20   0    5.33    3.91
  -1  20   0   17.58    3.81
   1 -20   0    5.40    5.94
  -1 -20   0   23.43    6.25
   1 -10   4   42.99    7.87
  -1 -10  -4   37.23    7.99
   1 -10  -4   40.60    7.41
  -1  10   4   27.20    8.49
   1  10   4   39.88    8.09
  -1 -10   4   35.48    6.80
  13 -10   1   13.33    4.07
 -13 -10   1   17.86    4.79
 -13  10   1   15.16    6.38
 -13  10  -1   11.55    6.56
 -13 -10  -1   17.21    4.98
  13  10  -1   18.88    7.04
  13 -10  -1   17.01    5.28
  13  10   1   20.48    6.96
 -15   5   0   50.69    7.95
  15   5   0   43.94    8.89
  15  -5   0   38.12    7.56
 -15  -5   0   38.04    6.26
   5 -19   0   18.82    5.48
  -5  19   0   19.43    5.29
   5  19   0   15.38    5.35
  -5 -19   0   17.87    6.31
  -5  19   0    9.15    3.72
  -6  18   1    2.08    3.79
  -6 -18  -1   18.29    6.02
  -6  18   1    9.28    4.07
   6  18   1   17.27    5.43
  -6  18  -1    5.62    5.18
   6 -18   1    7.51    4.62
   6 -18  -1    9.49    4.61
   6  18  -1    6.71    4.75
  -6 -18   1    3.81    4.56
 -14   0  -2    8.12    4.41
 -14   0   2   13.72    5.16
  14   0   2    5.77    4.43
 -14   0  -2   13.11    4.49
  14   0  -2    9.30    4.93
  12 -12  -1   14.00    4.84
 -12  12   1   11.38    5.85
 -12 -12  -1   11.25    4.39
  12  12  -1   14.31    6.08
 -12 -12   1    6.12    4.09
 -12  12  -1   12.56    6.00
  12  12   1    6.29    6.13
 -13  11   0   32.50    6.65
 -13 -11   0   31.91    4.96
  13  11   0   36.09    8.63
  13 -11   0   27.23    4.83
 -13 -11   0   39.11    5.02
  13 -11   0   35.97    5.34
  -9 -10  -3   10.05    5.48
  -9  10  -3    7.86    5.92
   9  10  -3    2.36    4.39
   9  10   3   12.56    5.53
   9 -10   3    6.26    4.75
   9 -10  -3   14.76    5.42
  -9 -10   3    6.27    4.92
  -9  10   3    1.62    3.68
 -14  -1  -2   25.18    5.62
 -14   1   2   22.25    7.40
 -14  -1  -2   23.66    5.87
  14  -1   2   24.02    4.85
  14  -1  -2   31.01    7.88
  14   1   2   24.89    5.87
  14   1  -2   33.12    7.81
 -14   1  -2   24.29    5.73
  14  -1   2   26.49    5.94
 -14  -1   2   25.49    7.05
  15  -3   1   -0.12    3.51
 -15  -3  -1    4.51    3.14
  15   3   1    7.56    4.26
  15  -3   1   -1.83    2.53
 -15   3   1    5.81    3.89
  15  -3  -1    1.83    4.21
  15   3  -1    3.21    3.88
 -15  -3  -1    3.99    3.29
 -15   3  -1    1.52    3.56
   2 -18   2   50.76    7.78
  -2  18   2   27.13    7.59
  -2  18  -2   38.24    8.14
   2 -18  -2   40.89    8.81
  -2 -18  -2   47.06    9.86
  -2 -18   2   43.52    7.95
   2  18   2   38.64    8.51
   5 -17  -2    1.72    3.33
  -5 -17  -2   -2.15    2.96
  -5 -17   2   -0.79    2.99
   5  17   2   -0.62    3.48
   5  17  -2   -0.07    2.33
  -5  17   2    0.75    2.91
  -7  18   0    3.03    3.80
  -7 -18   0    3.64    4.67
   7  18   0    4.69    4.00
   7 -18   0    1.14    3.64
  -4  19   1    8.66    4.50
   4 -19   1   10.92    5.34
  -4 -19  -1   17.32    6.43
  -4  19   1    7.33    3.57
   4  19  -1    9.78    3.83
  -4  19  -1   15.15    5.51
   4  19   1   10.22    5.73
  -4 -19   1   12.32    5.66
   4 -19  -1   18.68    5.52
  -5   8  -4   19.94    7.25
   5   8   4   28.87    6.63
  -5  -8  -4   22.66    5.69
  -5  -8   4   23.43    4.25
  -5   8   4   20.13    4.20
   5  -8   4   16.50    6.37
   5  -8  -4   21.00    5.31
   5  -8  -4   45.23    7.84
   5   8  -4   17.85    4.09
  -2  20   0   26.76    4.99
   2  20   0   41.28    6.38
  -2  20   0   37.49    6.05
   2 -20   0   56.87    8.87
  -2 -20   0   47.14    9.16
   5 -14  -3   27.09    5.83
   5  14   3   20.67    8.02
   5 -14  -3   18.25    8.01
  -5  14  -3   40.45    8.72
  -5 -14   3   29.16    5.60
   5 -14   3   35.32    7.33
  -5 -14  -3   28.52    7.85
   9 -14  -2   12.10    3.85
   9 -14  -2   11.30    5.52
  -9 -14   2   14.22    4.10
  -9 -14  -2   17.99    6.12
  -9  14   2   14.09    4.76
   9 -14   2   14.59    5.30
   9  14  -2   13.44    5.48
  -9  14  -2   20.52    6.72
   9  14   2   21.69    7.08
  -9 -14   2   14.20    4.25
  -2  10   4   13.72    5.18
  -2 -10   4    7.92    4.34
  -2 -10  -4    3.59    5.41
   2 -10  -4    5.44    4.78
   2  10   4    6.56    4.98
   2 -10   4   10.50    4.96
  -2  10  -4    8.56    5.19
   8 -15  -2    9.07    5.41
   8  15   2   12.35    6.19
   8 -15   2   11.20    4.72
   8 -15  -2   11.04    3.90
  -8  15  -2   16.37    6.13
  -8  15   2    8.53    4.28
  -8 -15   2   14.30    4.24
  -8 -15  -2    0.15    6.48
   8  15  -2    8.17    4.74
 -13   7  -2   12.76    5.85
  13  -7  -2   13.07    5.68
 -13  -7   2   12.15    5.41
 -13   7   2   13.42    5.49
  13  -7   2   10.10    4.40
  13   7  -2   16.22    6.46
  13   7   2   13.31    5.92
 -13  -7  -2    7.31    5.04
   7   5  -4   10.98    3.78
   7  -5  -4    5.23    4.95
  -7  -5   4    5.37    5.11
   7   5   4    3.65    4.19
  -7   5   4    0.40    4.11
   7  -5   4   10.24    5.46
   8   0  -4   43.17    7.86
  -8   0  -4   38.75    5.54
  -8   0  -4   43.28    9.05
  -8   0   4   40.28    7.93
  14  -2   2    5.67    3.57
  14  -2  -2    9.78    4.88
  14   2  -2    3.88    3.92
 -14  -2  -2    2.39    3.97
  14  -2   2    6.91    3.42
  14   2   2   -0.00    4.08
 -14  -2   2    1.60    4.54
 -14  -2  -2    2.40    3.10
 -14   2  -2   -2.08    4.16
 -11   6   3   25.67    7.06
  11  -6   3   32.21    6.37
  11   6  -3   26.03    7.01
 -11  -6  -3   23.11    7.60
 -11   6  -3   24.88    6.88
  11   6   3   22.76    6.91
  11  -6  -3   31.39    6.49
 -11  -6   3   15.41    7.25
  -4   9  -4   16.48    6.74
   4   9   4   17.35    5.92
  -4  -9   4   12.15    4.22
   4  -9  -4   11.72    4.30
   4  -9  -4   16.09    6.68
   4  -9   4   15.12    6.10
  -4  -9  -4   18.35    7.17
   8   1   4   10.41    4.39
  -8   1  -4   11.88    4.88
   8  -1  -4   21.29    6.23
  -8   1  -4   23.43    6.85
   8   1  -4   17.25    5.70
  -8  -1  -4   10.67    3.85
  -8  -1   4   12.97    5.82
  -8   1   4   16.40    5.82
  -3  15   3   15.65    5.93
   3 -15   3   11.71    5.74
   3 -15  -3   11.02    5.25
  -3  15  -3   14.30    6.53
   3  15   3   14.04    5.07
  -3 -15  -3   14.05    6.51
  -3 -15   3   13.72    4.93
 -14   9   0   24.08    7.88
  14   9   0   29.72    6.52
  14  -9   0   24.52    5.18
   6  -7  -4   19.63    6.49
   6   7  -4   11.14    4.04
  -6   7   4   12.20    4.09
   6  -7   4   13.32    5.57
  -6  -7  -4    9.63    5.39
  -6   7  -4   13.04    5.79
   6   7   4   15.38    5.26
 -12 -13   0    3.66    2.49
  12 -13   0    1.83    2.83
  12 -13   0   -0.41    2.88
 -12  13   0    1.77    4.34
  12  13   0   13.93    4.61
 -12 -13   0   -0.22    3.49
  -9  16  -1   16.84    6.24
   9  16  -1   14.08    5.83
   9  16   1   21.91    6.39
  -9 -16   1   12.60    5.08
   9 -16  -1    8.25    4.73
  -9 -16  -1   17.33    6.13
   9 -16   1   12.75    4.84
  -9 -16   1   11.29    4.00
  -9  16   1   13.52    5.16
  12   0  -3   29.41    8.03
 -12   0   3   26.63    7.64
 -12   0  -3   34.07    5.57
 -10  15  -1   14.28    5.14
  10 -15  -1    5.34    3.62
 -10 -15  -1    7.23    4.59
  10  15  -1    2.20    4.70
 -10 -15   1    6.19    4.33
  10 -15  -1    5.26    3.56
  10  15   1    5.22    5.02
  10 -15   1    1.31    3.70
 -10  15   1    3.19    4.26
 -14  -8  -1   27.10    5.18
 -14   8   1   39.05    8.29
  14   8  -1   36.09    8.13
 -14   8  -1   47.04    7.75
  14  -8  -1   32.25    6.73
 -14  -8  -1   34.69    6.06
  14  -8   1   24.16    4.70
 -14  -8   1   30.34    6.25
  14   8   1   32.65    8.48
  14  -8   1   31.43    4.77
 -12  -1   3    3.83    4.35
 -12   1  -3    0.01    4.22
  12   1  -3    1.89    4.57
 -12   1   3    5.84    4.21
 -12  -1  -3    2.42    3.10
 -12   1  -3    4.45    3.90
  12  -1  -3    1.68    4.59
 -10  13  -2   16.35    5.55
  10 -13  -2    7.29    4.32
 -10 -13  -2    5.78    4.68
  10  13   2    1.88    5.45
 -10 -13   2    0.55    3.94
  10  13  -2    3.05    4.43
  10 -13   2    4.14    4.17
   8   2   4   27.74    5.36
  -8  -2   4   32.23    7.56
  -8   2   4   39.56    7.45
   8  -2   4   25.38    6.87
   8  -2  -4   43.04    8.20
   8   2  -4   29.34    7.00
  15  -4  -1   22.12    6.30
  15   4  -1   23.84    7.12
 -15   4   1   14.33    6.31
 -15  -4   1   16.10    5.59
 -15   4  -1   21.47    5.84
  15  -4   1   15.57    5.10
 -15  -4  -1   21.32    4.82
 -15  -4  -1   11.10    4.48
  15  -4   1   11.34    3.23
  15   4   1   16.24    6.14
 -14  -3   2   35.20    7.59
  14  -3   2   27.24    6.01
 -14   3   2   32.80    7.65
  14  -3   2   30.13    6.25
 -14  -3  -2   40.76    7.72
  14  -3  -2   31.98    8.02
 -14  -3  -2   24.71    5.10
  14   3  -2   34.29    8.49
  14   3   2   30.95    8.12
 -14   3  -2   35.85    6.79
   7 -16   2    0.25    3.17
   7  16   2    3.89    4.81
   7 -16  -2    2.42    3.20
   7 -16  -2    2.73    4.10
   7  16  -2    2.07    3.37
  -7  16   2    1.82    2.88
  -7  16  -2   -0.38    4.83
  -7 -16  -2    6.69    4.69
  -7 -16   2    3.89    3.22
  15  -6   0   33.79    6.67
 -15  -6   0   28.49    6.34
  15   6   0   32.74    8.61
 -15   6   0   30.82    6.30
   3 -18   2    2.93    4.26
  -3 -18  -2    4.90    4.09
   3 -18  -2    1.26    4.26
  -3 -18   2    1.11    3.91
  -3  18  -2    7.50    4.68
   3  18   2    2.84    4.45
  -3  18   2   -2.05    4.24
 -12  -2  -3   -1.59    2.81
 -12   2  -3    4.99    4.25
 -12  -2   3    6.60    4.05
  12  -2   3    1.38    4.17
 -12   2   3   14.09    4.29
  12   2  -3    5.35    4.83
  12  -2  -3    1.58    4.92
  12   2   3    1.42    3.59
  -3 -20   0   87.16   11.47
   3 -20   0   84.01   10.29
  -3  20   0   64.85    8.41
   3  20   0   61.41    9.00
  -8  17  -1    7.69    5.29
   8  17  -1    4.22    4.44
   8 -17   1    6.53    4.32
   8 -17  -1   15.48    4.40
  -8 -17   1    1.95    4.46
  -8 -17  -1    8.09    5.52
   8 -17  -1    3.33    4.23
   8  17   1    5.59    5.59
   3  10   4   18.43    6.54
  -3 -10   4   19.79    5.88
   3 -10  -4   13.39    5.19
  -3  10  -4   23.84    6.91
   3 -10   4   16.90    6.47
  -3 -10  -4   19.46    7.15
  -3  10   4   17.71    5.39
  12  10  -2   24.74    6.72
 -12  10  -2   15.24    6.72
  12 -10   2    3.39    5.18
  12  10   2   14.21    6.60
 -12 -10   2   15.74    5.44
  12 -10  -2   16.90    6.07
 -12 -10  -2   21.59    5.69
 -12  10   2   18.30    6.03
  -8  -3   4    6.15    4.68
  -8   3  -4   11.31    4.25
   8   3  -4   13.58    4.43
   8  -3  -4    3.14    5.53
  -8   3   4    3.30    4.79
  -8  -3  -4    2.46    5.91
   8  -3   4   15.46    5.58
   8   3   4   -0.48    4.03
  11 -14  -1    8.69    3.42
 -11  14  -1   17.17    6.32
 -11 -14   1    8.88    3.94
  11  14  -1   15.13    5.84
 -11  14   1   15.28    5.65
 -11 -14  -1   15.15    5.60
 -11 -14   1   12.59    4.07
  11 -14   1   12.16    4.01
  11  14   1   14.72    5.11
  11 -14  -1   14.39    4.64
 -10   9  -3   -1.09    4.28
 -10  -9  -3   -3.37    4.10
 -10  -9   3   -3.92    3.65
  10   9   3    0.82    4.18
 -10   9   3    3.19    3.07
  10  -9   3   10.11    3.62
  10  -9  -3    2.44    4.15
  10   9  -3   -1.03    3.72
   0 -20   1    0.30    3.58
   0  20   1    0.32    2.81
   0 -20  -1   -2.31    3.97
   0  20  -1   -0.25    2.81
   7   6  -4    3.27    4.07
  -7  -6   4    8.97    4.53
  -7   6   4    5.44    4.29
  -7   6  -4    8.00    5.16
   7   6   4   11.28    4.84
   7  -6  -4   23.77    5.86
   7  -6   4   15.68    5.23
  12  -3  -3   -5.17    4.37
  12   3   3    2.01    3.23
 -12   3   3    5.26    4.26
  12  -3   3    4.58    3.83
 -12  -3  -3    3.23    4.18
  12   3  -3    3.11    4.18
 -12  -3   3    2.71    4.03
 -12   3  -3   -0.37    3.38
 -14  -4  -2    9.27    4.46
 -14  -4   2    5.51    4.79
 -14  -4  -2    9.66    3.74
  14   4   2    5.96    4.67
  14  -4   2    2.01    3.82
  14  -4  -2    3.83    4.26
 -14   4   2   10.15    4.73
  14  -4   2    3.98    3.47
  14   4  -2    5.43    6.23
  -7  13  -3   25.68    7.17
   7 -13   3   14.22    5.88
  -7 -13  -3   17.48    6.68
  -7 -13   3   12.49    4.02
   7 -13  -3   19.00    6.20
   7  13   3   12.22    6.46
   7 -13  -3    9.40    3.77
  -7  13   3   13.57    4.11
  -1 -20  -1   18.62    7.28
   1  20   1   14.16    5.16
  -1  20  -1   16.54    5.30
  -1 -20   1   19.24    6.47
  -1  20   1   15.07    5.04
   1 -20  -1   16.21    6.82
   1  20  -1   13.58    5.63
   1 -20   1   16.86    6.37
  -8  12   3    6.51    3.79
  -8  12  -3   18.17    6.01
   8 -12  -3   -0.67    5.76
  -8 -12  -3    6.33    5.92
   8 -12   3   18.73    5.13
   8  12   3    7.59    5.81
   8  12  -3    6.14    4.36
  -4 -15  -3   15.05    6.46
   4  15   3    9.52    6.51
   4 -15   3   13.72    5.76
  -4  15   3   15.22    6.18
  -4  15  -3   15.19    6.75
   4 -15  -3   17.49    5.08
  -4 -15   3   13.79    4.85
 -11  -7  -3   33.90    8.17
 -11  -7   3   37.99    8.08
 -11   7   3   31.13    7.45
  11   7  -3   43.02    8.02
  11  -7  -3   39.19    8.78
  11   7   3   29.40    7.75
 -11   7  -3   47.98    8.45
  11  -7   3   34.78    7.13
  -6 -19   0   21.52    6.38
   6  19   0   13.49    5.29
  -6  19   0    5.14    3.49
   6 -19   0   18.74    5.17
  15  -5   1    0.61    2.24
 -15   5  -1    4.64    3.94
  15   5  -1   -3.41    4.81
 -15  -5  -1    1.89    2.75
  15  -5  -1    3.93    3.89
  15  -5   1    1.13    3.18
 -15  -5  -1   -0.49    2.79
  15   5   1    9.39    4.22
 -15  -5   1    1.63    3.65
 -15   5   1    1.40    4.33
   0 -11   4    2.21    3.28
   0 -11  -4    2.53    3.38
   0  11   4   -2.24    3.83
  -5  19  -1   72.16   10.56
   5  19  -1   57.53    8.15
  -5 -19  -1   67.12   12.07
   5  19   1   78.53   10.65
  -5 -19   1   76.45   10.67
   5 -19   1   72.10    9.72
  -5  19   1   56.44    8.75
   5 -19  -1   86.71    9.76
  -5  19   1   72.30    7.47
 -11 -12  -2    4.99    3.76
 -11  12  -2    0.55    4.36
  11  12  -2   -0.48    3.81
  11 -12  -2   -1.24    3.68
 -11 -12   2   -0.58    3.31
  11 -12   2    3.30    3.09
 -11  12   2    0.34    3.50
  11  12   2    1.61    3.60
  13  -8  -2    0.01    4.69
 -13  -8   2    4.41    4.09
  13  -8   2    1.51    3.60
 -13  -8  -2    5.48    4.64
 -13   8   2    9.96    4.56
  13   8  -2    1.01    5.29
 -13   8  -2    4.11    4.87
  13   8   2    7.58    5.04
  -1  11   4   14.99    6.58
   1 -11   4   12.58    5.80
   1  11   4   17.14    6.28
  -1 -11  -4   15.82    5.95
  -1 -11   4   19.95    5.55
   1 -11  -4   14.30    5.53
  13  11  -1    8.51    4.50
  13  11   1    1.07    4.67
 -13 -11   1   -0.09    2.97
  13 -11  -1   -0.31    3.46
 -13 -11  -1    2.67    3.07
  13 -11   1    2.01    2.66
 -13  11  -1    1.20    4.37
 -13  11   1    1.00    3.24
   5  -9  -4    6.66    2.86
  -5  -9   4    3.04    2.82
  -5   9  -4   11.86    4.93
   5  -9   4   -1.25    4.79
  -5   9   4    1.22    2.68
  -5  -9  -4    6.97    5.06
   5  -9  -4    4.38    5.22
   5   9   4   -0.69    4.40
 -10 -16   0   69.14    9.83
  10 -16   0   70.25    7.74
 -10  16   0   65.99   10.34
  10  16   0   67.89   11.19
  -8   4   4    2.67    4.72
   8  -4  -4    9.45    4.60
   8   4  -4    7.56    3.87
   8   4   4    1.38    3.59
  -8  -4   4    0.67    4.66
   8  -4   4    2.99    4.90
  -8   4  -4    0.27    3.98
  -6  17   2    3.52    3.10
  -6  17   2    5.43    3.61
  -6  17  -2   17.42    5.91
   6 -17   2   13.20    4.75
   6  17   2    5.93    5.56
   6 -17  -2    8.84    4.40
  -6 -17   2    9.98    5.15
   6  17  -2    5.29    4.26
  -6 -17  -2    0.77    4.85
   9  17   0   19.81    7.00
  -9 -17   0   32.53    7.15
   9 -17   0   13.99    5.61
  -9  17   0   31.32    6.90
   7  18  -1    5.63    3.83
  -7 -18  -1    7.19    5.39
  -7  18   1    1.88    3.82
   7  18   1    1.34    4.97
  -7  18  -1    4.71    4.70
   7 -18   1    4.94    4.15
  -7 -18   1    4.75    4.44
  -7  18   1    3.71    3.42
   7 -18  -1    4.60    3.87
   0  16  -3    4.16    4.57
   0 -16  -3    1.59    4.26
   0  16   3    4.74    4.63
   0 -16   3    0.31    4.08
  -6   8   4   27.28    6.60
  -6  -8  -4   49.30    9.18
   6  -8  -4   41.52    8.89
   6   8  -4   43.27    6.29
   6   8   4   42.30    7.94
  -6   8  -4   48.39    8.51
   6  -8   4   40.87    8.00
   2 -20   1    4.06    5.21
   2  20   1    7.83    4.90
  -2  20   1    2.31    4.19
  -2 -20   1   11.80    5.23
  -2  20  -1    7.62    4.90
   2 -20  -1   14.18    5.37
  -2 -20  -1    9.10    5.90
   6  14   3    8.11    5.62
   6 -14  -3    2.64    4.01
  -6  14  -3    6.09    5.94
  -6 -14  -3    5.72    5.41
  -6 -14   3    9.23    3.66
   6 -14  -3    3.07    5.81
   6 -14   3    5.00    5.05
  -4  18   2   12.93    5.89
   4 -18  -2   15.64    5.64
   4  18   2    7.97    6.46
   4 -18   2   10.78    5.65
  -4  18  -2   25.32    6.75
  -4 -18   2    8.72    5.47
  -4 -18  -2   15.28    6.90
  -9 -11   3   49.59    8.80
  -9  11   3   37.72    6.27
   9 -11   3   50.06    8.29
   9  11  -3   47.33    7.70
  -9 -11  -3   45.64    8.94
   9  11   3   36.89    9.50
  -9  11  -3   37.35    8.30
   9 -11  -3   54.90    8.95
 -15  -7   0    4.64    2.52
  15   7   0   -5.09    3.23
 -15   7   0   -3.08    3.99
  15  -7   0    2.03    2.96
  -1 -16  -3   -1.37    5.32
  -1  16   3   13.37    5.03
   1  16   3    4.60    5.34
  -1 -16   3    6.67    4.80
  -1  16  -3   11.91    5.65
   1 -16   3    4.72    5.00
   1 -16  -3    3.77    4.98
  -4 -20   0   31.20    7.93
  -4  20   0   18.64    5.25
  -4  20   0   41.03    6.56
   4  20   0   34.96    6.76
   4 -20   0   31.88    7.28
  12   4  -3   12.76    5.89
  12  -4  -3   14.15    5.94
 -12  -4   3    2.89    5.76
 -12   4   3   10.47    5.74
  12  -4   3   16.72    5.72
 -12   4  -3    6.80    5.24
  12   4   3   11.67    5.06
  -4  10  -4   12.69    6.36
   4  10   4   11.65    5.85
  -4 -10  -4    8.89    6.24
  -4 -10   4   12.04    4.03
   4 -10   4   22.08    5.79
   4 -10  -4   15.15    6.62
   4 -10  -4    6.41    4.44
  13 -12   0   45.95    5.38
 -13  12   0   69.00   10.03
  13  12   0   68.22   10.20
 -13 -12   0   58.73    7.10
  11  15   0   33.08    7.54
  11 -15   0   26.43    4.68
 -11  15   0   29.80    7.04
  11 -15   0   15.44    4.46
 -11 -15   0   20.79    5.82
   2  11   4    8.99    5.22
  -2  11   4   16.96    5.44
  -2 -11  -4   10.40    5.45
   2 -11  -4    5.22    4.38
  -2 -11   4   -1.41    5.28
  -2  11  -4   10.92    5.63
   2 -11   4   10.26    5.05
  14  -9  -1   11.25    5.33
 -14   9  -1   15.31    6.13
 -14   9   1   16.08    6.24
  14  -9   1   13.13    4.26
  14   9  -1   22.50    6.79
 -14  -9   1    9.33    5.06
  14   9   1   14.39    6.81
  14 -10   0   -1.52    2.53
 -14 -10   0    0.13    2.58
 -14  10   0    2.46    3.95
  14  10   0   -2.33    3.95
  14   5   2   20.54    6.36
 -14   5  -2   17.99    6.51
 -14  -5   2   25.04    6.06
  14  -5  -2   16.01    6.96
 -14  -5  -2   11.28    4.28
  14   5  -2   36.85    7.93
  14  -5   2   21.56    4.94
 -14   5   2   19.40    6.37
  12  13   1   47.75    9.50
 -12 -13   1   37.92    5.94
 -12  13   1   43.97    8.44
 -12  13  -1   44.26    9.62
  12 -13  -1   47.28    7.42
  12  13  -1   44.84    8.95
 -12 -13  -1   43.63    7.25
  12 -13   1   41.31    6.33
  16   0   0   13.60    6.00
 -16   0   0   15.66    5.76
 -16   1   0    0.20    4.08
  16   1   0    1.18    4.14
  16  -1   0    0.82    3.94
 -16  -1   0    2.48    3.50
   8 -18   0  101.11   10.47
   8  18   0  111.23   12.49
  -8  18   0   96.01   11.87
  -8 -18   0  109.16   12.29
   2  16   3   18.92    5.60
   2 -16  -3    4.29    5.09
   2 -16   3   14.50    5.63
  -2  16   3    3.49    5.45
  -2 -16  -3    6.33    6.08
  -2 -16   3    8.29    5.69
  -2  16  -3   11.24    6.33
   7   7  -4    6.96    3.91
   7  -7   4   14.03    5.35
   7   7   4    5.12    5.01
  -7   7   4    7.72    3.96
  -7  -7  -4    5.79    6.26
  -7   7  -4    4.59    5.19
  15  -6   1    7.83    3.18
  15   6  -1    8.54    6.55
  15  -6   1    2.83    4.76
 -15  -6  -1    7.97    3.84
 -15   6   1   13.46    5.54
 -15  -6   1   14.38    4.83
  15   6   1   22.86    5.86
  15  -6  -1   12.98    5.41
 -15   6  -1    6.71    5.27
   8  -5   4   11.93    4.88
   8   5  -4    9.88    5.05
   8  -5  -4   16.05    6.39
  -8  -5   4   15.65    5.92
  -8   5  -4   10.25    5.47
   8   5   4   10.59    5.00
  -8   5   4   13.01    5.31
  16   2   0    1.72    5.64
 -16   2   0   14.54    5.14
 -16  -2   0    7.07    4.60
  16  -2   0    4.07    5.07
   3 -20   1    4.55    5.26
  -3  20   1    4.92    4.06
   3  20   1   10.31    4.78
   3 -20  -1    9.23    5.30
  -3  20  -1    7.93    4.76
  -3 -20  -1    9.03    5.90
  -3 -20   1   -1.01    5.54
 -12   5   3    2.61    4.61
  12  -5   3    2.48    4.09
  12   5  -3   -0.81    4.84
 -12  -5   3    7.10    4.87
  12   5   3    4.91    4.35
 -12   5  -3    2.89    4.53
  12  -5  -3    6.99    4.89
  -5 -15  -3   15.86    6.96
  -5  15  -3   20.95    7.26
  -5 -15   3   11.74    4.72
   5 -15  -3   12.04    4.78
   5  15   3   13.86    6.83
  -5  15   3    8.10    4.92
   5 -15   3   19.92    5.96
   9  15  -2   12.42    5.44
  -9  15  -2   20.95    7.15
  -9 -15   2   19.19    4.57
   9  15   2   15.22    7.42
  -9 -15  -2   18.28    7.14
   9 -15  -2   20.57    6.02
  -9  15   2   17.51    5.05
   9 -15   2   16.67    5.26
  -9 -15   2    6.71    4.22
   0  19  -2   -1.65    4.28
   0 -19  -2    3.67    4.81
   0 -19   2    7.67    4.18
   0  19   2    0.75    4.40
 -11  -8  -3    0.96    4.85
  11  -8   3   -2.00    4.17
  11   8  -3    2.89    4.66
 -11  -8   3    4.74    4.79
 -11   8   3    8.30    4.09
 -11   8  -3   15.08    5.37
  11  -8  -3    2.40    5.12
  11   8   3    3.31    4.94
  -9   0  -4    0.13    2.08
   9   0  -4   -0.23    3.31
  -9   0  -4    2.51    3.52
  -9   0   4   -1.78    3.26
   3  11   4   10.47    5.12
  -3 -11  -4    3.60    5.17
  -3  11   4    1.60    5.18
   3 -11   4    5.41    5.00
  -3 -11   4    5.98    3.90
   3 -11  -4    6.63    4.36
  -3  11  -4    7.91    5.31
 -10  10  -3    6.96    4.69
  10  10   3   -1.74    4.33
  10  10  -3    3.59    3.80
  10 -10   3    2.43    4.03
 -10 -10   3    3.21    3.92
 -10  10   3   -0.73    3.37
  10 -10  -3    2.80    4.29
 -10 -10  -3    1.13    3.99
  -9   1  -4   11.36    4.54
  -9  -1  -4   22.99    6.95
   9  -1  -4   20.98    6.80
  -9  -1   4   15.41    6.29
  -9   1   4   19.88    6.09
   9   1   4    8.40    3.95
   9   1  -4   22.27    6.28
 -12 -14   0   10.85    4.39
  12 -14   0    9.80    3.43
  12  14   0    7.56    5.79
  12 -14   0    8.70    3.48
 -12  14   0   10.00    5.96
  -1  19  -2   34.26    8.95
   1  19  -2   34.79    8.05
   1 -19   2   46.87    8.81
   1 -19  -2   52.25    9.61
  -1 -19  -2   57.87    9.33
  -1  19   2   28.08    8.36
  -1 -19   2   54.80    8.46
   1  19   2   31.73    8.61
 -12 -11   2   -1.23    3.31
  12 -11   2    3.23    3.63
 -12  11   2   -2.45    3.62
  12  11  -2    0.62    4.12
 -12  11  -2    4.32    4.08
 -12 -11  -2    2.40    3.51
  12  11   2    4.35    4.22
  12 -11  -2   -2.69    3.75
  -8  16   2   -0.19    3.08
   8  16  -2    2.86    2.88
   8 -16   2    4.72    3.33
  -8 -16  -2   -0.85    3.97
   8  16   2   -2.11    4.30
   8 -16  -2    0.34    4.00
   8 -16  -2   -0.82    2.98
  -8 -16   2   -0.70    2.89
  -8  16  -2    1.13    4.31
 -16  -3   0   15.80    5.36
 -16   3   0   14.34    5.30
  16  -3   0   18.49    6.28
  16   3   0   13.58    6.71
  10 -14   2    1.96    4.22
 -10  14   2    2.68    4.14
  10  14  -2    6.14    4.38
  10  14   2    7.84    5.74
 -10 -14   2    4.20    4.26
 -10  14  -2   -0.20    5.68
 -10 -14  -2   15.23    5.09
  10 -14  -2    7.01    4.47
  13  -9   2    6.46    4.52
 -13   9   2   10.86    5.27
 -13  -9  -2   11.60    5.21
  13   9   2    7.72    5.70
 -13   9  -2    7.86    6.12
 -13  -9   2    7.89    4.66
  13  -9  -2   10.98    5.29
  13   9  -2    9.28    6.19
  14  -6  -2   15.73    6.12
 -14   6  -2   13.55    6.10
 -14  -6   2   12.60    5.71
  14   6  -2    9.64    7.32
  14  -6   2    7.87    4.50
 -14   6   2   19.01    5.92
  14   6   2   20.94    5.97
  -6 -19   1   15.45    5.36
   6  19  -1    7.29    4.39
   6 -19   1    7.14    5.06
  -6  19   1   10.81    4.17
   6  19   1    6.38    5.92
  -6  19  -1    9.43    5.46
  -6  19   1    6.53    3.93
  -6 -19  -1    9.45    5.96
   3  16   3   14.98    6.07
  -3  16  -3   13.32    6.74
  -3  16   3   11.20    6.23
   3 -16  -3   12.43    5.50
  -3 -16  -3   16.72    6.87
  -3 -16   3   11.28    5.32
   3 -16   3   14.28    5.84
   9   2   4    6.32    3.72
   9   2  -4    7.02    5.11
   9  -2  -4   20.45    5.95
  -9   2  -4    9.43    5.05
   9  -2   4    7.35    4.82
  -9  -2   4    1.36    5.43
  -9   2   4   12.37    5.26
   0 -21   0    6.38    5.60
   5  18   2   -1.26    4.52
   5 -18  -2   -2.66    3.72
  -5 -18   2   -0.55    3.83
  -5 -18  -2    2.95    4.92
  -5  18   2    4.47    3.84
  -5  18  -2    0.06    4.44
   5 -18   2    8.63    4.00
 -15   8   0   -2.16    3.77
  15   8   0    1.71    3.78
  -5  20   0   -1.32    2.90
  -5 -20   0    2.37    3.78
   5  20   0    1.66    3.56
   5 -20   0   -2.46    3.15
   6   9  -4    9.48    4.17
   6   9   4   14.58    5.87
  -6   9  -4    9.16    6.17
   6  -9  -4   22.50    6.53
   6  -9   4   14.32    6.02
  -6   9   4    7.01    4.41
  -6  -9  -4   17.48    6.60
  10 -16  -1    5.66    4.38
 -10  16  -1   18.75    6.31
  10  16   1   11.59    6.49
  10 -16  -1    7.83    4.47
 -10 -16   1   11.13    3.94
 -10  16   1   14.09    5.25
 -10 -16  -1   13.24    5.76
  10  16  -1   14.00    5.51
 -10 -16   1    9.84    5.35
  10 -16   1   11.60    4.65
  -1  21   0    7.71    3.61
  -1 -21   0   16.60    6.11
   1 -21   0   14.71    6.39
   1  21   0    9.46    4.23
   5 -10   4   23.47    7.02
   5  10   4   16.59    7.01
  -5  10  -4   19.74    7.51
   5 -10  -4   18.50    4.69
  -5 -10   4   13.30    5.21
   5 -10  -4   21.05    7.89
  -5 -10  -4   28.84    7.89
  -2 -19  -2   22.70    6.77
   2 -19  -2    4.44    5.66
   2  19   2    7.73    5.82
  -2 -19   2    9.11    5.59
  -2  19  -2    3.92    5.67
  -2  19   2   11.18    5.33
   2 -19   2   12.94    5.66
   7 -19   0   -3.29    2.94
  -7  19   0    0.90    3.17
   7  19   0    0.23    3.21
  -7 -19   0    6.16    3.74
   9 -17  -1   98.90   10.30
  -9 -17  -1  124.04   12.97
   9 -17  -1  104.44    9.90
  -9 -17   1  102.16   13.35
  -9  17  -1  113.82   13.55
   9  17  -1  104.22   11.83
  -9 -17   1   91.50    9.91
   9  17   1  104.90   13.68
  -9  17   1  115.26   11.45
   9 -17   1  112.20   10.75
   8  -6   4   31.50    6.33
  -8   6   4   29.41    7.80
   8  -6  -4   35.79    8.19
   8   6  -4   34.18    6.15
  -8  -6   4   20.37    8.21
   0 -12  -4   15.54    5.64
   0 -12   4   10.64    5.53
   0  12   4   14.80    6.21
  15  -7   1   21.83    5.23
 -15   7   1   25.36    7.30
  15   7  -1   29.46    8.13
 -15  -7   1   24.27    5.80
  15   7   1   18.10    7.64
 -15  -7  -1   12.25    4.23
 -15  -7  -1   13.41    4.45
  15  -7  -1   31.34    6.21
 -15   7  -1   17.19    6.77
  15  -7   1   24.29    3.91
  -8 -13  -3    3.62    4.37
  -8  13  -3    5.31    4.50
   8 -13   3   -0.38    3.88
   8  13   3    3.72    4.44
  -8  13   3   -2.68    2.73
   8  13  -3    1.81    2.98
   8 -13  -3    1.87    4.00
   4 -20   1   20.54    6.12
   4 -20  -1   18.93    6.61
   4  20  -1   14.16    5.17
  -4  20   1   11.52    4.94
   4  20   1   12.10    7.56
  -4  20  -1   13.39    6.24
  -4 -20   1   20.05    6.69
  -4 -20  -1   20.44    7.27
   9   3  -4   16.86    5.48
   9  -3   4   23.30    6.41
  -9   3   4    8.15    5.41
  -9   3  -4   11.80    4.88
  -9  -3   4    3.24    6.07
   9  -3  -4    9.31    6.67
 -16  -4   0   10.75    4.79
 -16   4   0   11.09    5.91
  16  -4   0   13.50    5.77
  16   4   0   10.22    6.02
  -1  12   4   -0.86    4.35
   1 -12   4    0.16    3.60
   1 -12  -4    4.77    3.61
  -1 -12   4   -1.68    3.51
  -1 -12  -4   -0.24    3.80
   1  12   4    6.52    4.18
  -7  17  -2    8.41    5.91
  -7  17   2    2.67    3.59
   7 -17  -2    3.21    5.50
   7  17  -2    8.97    4.09
   7  17   2    6.37    6.29
  -7 -17  -2    3.25    6.16
   7 -17   2   19.34    4.86
   7 -17  -2    4.63    4.37
  -7 -17   2    9.97    4.44
 -13  12  -1    0.66    4.05
  13 -12  -1    5.67    4.48
  13  12   1   -0.56    5.50
 -13 -12  -1   -0.76    3.59
 -13 -12   1    3.91    3.34
 -13  12   1    2.70    5.02
  13  12  -1    5.97    5.20
  13 -12   1    8.36    2.90
  12   6  -3    5.11    5.64
  12  -6   3    4.80    4.85
 -12   6  -3   11.43    5.69
 -12   6   3    5.76    5.60
  12  -6  -3    5.25    6.11
 -12  -6   3   16.73    5.70
  12   6   3   12.41    4.88
  11 -15   1   12.43    3.95
  11  15   1    4.98    5.32
 -11  15  -1   -0.81    4.95
 -11  15   1    4.08    4.47
  11  15  -1   15.87    4.84
  11 -15  -1    1.78    4.17
 -11 -15  -1    1.66    4.77
 -11 -15   1    0.28    3.59
 -11 -15   1    0.48    3.29
   7   8  -4    8.22    3.77
  -7  -8  -4   16.94    6.26
   7   8   4   12.36    5.66
   7  -8  -4   12.59    5.50
  -7   8   4    3.98    3.99
   7  -8   4    7.31    5.14
  -7   8  -4    4.92    5.41
 -11 -13  -2    3.85    4.30
  11  13   2    3.83    5.14
 -11  13  -2    1.29    4.70
  11 -13  -2   -1.89    4.15
  11  13  -2    3.41    4.54
 -11  13   2    7.63    3.87
 -11 -13   2    2.70    3.64
  11 -13   2    1.61    3.70
   7  14   3    1.58    5.25
   7 -14  -3   16.77    5.47
   7 -14   3    6.49    4.94
  -7 -14  -3    2.78    5.23
  -7  14  -3   -3.49    5.73
   7 -14  -3    3.77    3.10
  -7 -14   3    3.76    3.76
   2 -21   0    5.20    4.66
  -2  21   0    2.99    3.08
  -2  21   0    1.18    2.79
  -2 -21   0    3.89    4.86
   2  21   0    1.92    3.43
  14 -10   1   16.71    4.07
 -14  10   1   19.20    7.00
  14  10  -1   27.00    7.48
 -14 -10  -1   20.14    5.12
 -14  10  -1   28.12    7.14
  14  10   1   20.91    7.32
  14 -10  -1   21.23    5.82
  16   0   1    5.96    4.50
 -16   0   1    1.29    4.51
 -16   0  -1    5.40    4.30
  16   0  -1    0.12    5.58
   4 -11  -4   12.51    5.68
   4 -11   4   15.17    6.32
  -4 -11  -4   13.85    6.62
  -4  11  -4   21.97    6.57
   4  11   4   11.65    6.31
   4 -11  -4    9.72    5.37
  -4 -11   4    7.31    4.49
  -9  12  -3   -1.77    5.83
  -9 -12   3    4.50    4.22
   9 -12  -3    1.58    5.29
  -9 -12  -3   15.74    5.40
   9  12   3   12.61    5.75
  -9  12   3    1.71    3.82
   9 -12   3    7.77    4.81
   9  12  -3    3.83    4.27
  16   1  -1   41.02    9.23
 -16   1   1   39.88    6.35
 -16  -1   1   28.47    7.20
  16  -1   1   43.37    7.96
  16  -1  -1   40.56    9.50
 -16  -1  -1   37.66    7.18
  16   1   1   33.58    7.80
 -16   1  -1   34.09    7.34
 -14 -11   0   -0.15    2.63
  14  11   0    0.71    3.44
  14 -11   0   -2.02    2.77
 -14  11   0    0.24    3.87
  -8  18  -1   24.99    7.09
   8  18  -1   17.89    5.99
  -8 -18  -1   24.96    7.65
   8  18   1   30.66    7.68
   8 -18  -1   15.70    6.63
  -8 -18   1   21.49    6.09
   8 -18   1   23.77    6.04
   3 -19  -2   13.90    6.23
   3 -19   2    9.57    5.78
  -3  19   2   16.70    5.76
  -3 -19   2    4.99    5.63
   3  19   2   12.82    6.15
  -3 -19  -2   18.37    7.27
   2  12   4   17.99    6.81
   2 -12  -4    8.38    5.30
  -2 -12   4   21.56    5.33
   2 -12   4   14.93    6.47
  -2 -12  -4   13.71    6.15
  -2  12   4   11.33    6.83
  -2  12  -4   19.37    7.37
  -4 -16   3   -1.58    3.14
   4 -16   3    0.79    3.75
   4  16   3    0.89    4.10
   4 -16  -3   -1.93    3.24
  -4 -16  -3   -2.95    4.18
  -4  16   3    4.61    3.78
  -4  16  -3   -4.02    4.23
 -16   2   1   16.71    6.08
  16  -2  -1   17.77    6.93
 -16   2  -1   12.76    5.91
  16  -2   1   13.01    5.61
 -16  -2  -1   19.42    5.55
 -16  -2   1    4.34    5.79
  16   2  -1   23.11    7.45
  16   2   1   16.66    6.20
 -13  13   0   44.97    7.88
  13 -13   0   35.37    6.22
  13  13   0   34.54    8.69
 -13 -13   0   22.76    5.44
  13 -13   0   24.07    4.83
   9  -4   4    5.75    5.22
  -9   4   4    4.91    4.78
   9   4   4    3.75    3.99
  -9   4  -4    2.57    4.41
   9  -4  -4    4.09    5.57
   9   4  -4    7.45    4.39
  -9  -4   4    8.35    5.07
  13   0  -3    7.73    3.25
 -13   0  -3   -0.79    2.32
 -13   0   3   -3.65    3.20
 -13   0  -3   -2.15    3.13
  15   0   2    3.00    3.51
  15   0  -2   -2.20    4.70
 -15   0  -2    0.73    3.19
 -15   0   2    3.06    4.21
  14   7  -2   -0.36    6.45
 -14   7   2    9.44    5.14
  14  -7   2    2.22    3.95
 -14  -7   2    3.47    4.80
  14   7   2   10.35    5.47
  14  -7  -2    6.62    5.33
 -14  -7  -2   14.52    4.83
 -14   7  -2    7.87    5.51
  11   9   3    2.50    3.72
 -11  -9   3    0.03    3.40
  11  -9   3   -1.75    3.25
 -11   9  -3   -5.55    3.99
  11  -9  -3    0.63    4.16
  11   9  -3   -0.86    3.44
 -11  -9  -3    0.09    3.87
 -11   9   3    1.30    2.98
  13  -1  -3    4.83    5.57
  13   1   3   -1.92    3.90
 -13  -1   3   18.64    5.43
 -13   1   3    3.34    5.46
 -13  -1  -3   10.03    3.57
 -13  -1  -3    7.11    5.02
  13   1  -3    1.16    5.46
 -15  -1   2   31.35    7.17
  15   1   2   18.20    6.08
  15  -1  -2   30.00    8.00
 -15   1  -2   18.84    6.00
 -15   1   2   26.01    7.43
  15   1  -2   34.87    8.41
  15  -1   2   20.29    5.58
  15  -1   2   24.96    5.93
 -15  -1  -2   23.93    6.86
 -15  -1  -2   16.54    6.28
   6 -15  -3   10.34    5.96
   6 -15   3    5.90    4.84
  -6 -15  -3    3.85    5.96
  -6 -15   3    6.33    3.87
   6  15   3    5.61    4.94
   6 -15  -3    7.27    3.83
  -6  15  -3    3.96    6.31
  16   5   0    3.15    4.66
 -16  -5   0    2.64    3.14
 -16   5   0    1.89    4.31
  16  -5   0   -0.66    3.73
  -3 -21   0   33.58    8.03
   3 -21   0   31.38    7.48
   3  21   0   18.08    6.26
  -3  21   0   18.63    6.18
 -12  14   1    3.91    4.86
  12  14   1    0.78    5.76
  12 -14  -1    6.16    3.77
 -12 -14   1    2.85    3.38
  12  14  -1    4.41    5.01
 -12  14  -1    9.06    5.52
 -12 -14  -1    3.41    4.89
  12 -14   1    4.54    3.40
  13  -2   3   19.03    5.04
 -13   2  -3   16.76    4.90
 -13   2   3    6.75    5.99
  13  -2  -3   11.17    5.93
  13   2  -3    8.99    5.93
 -13  -2  -3    2.98    3.71
 -13  -2   3    2.14    5.49
  13   2   3    7.06    4.61
  10  17   0    7.38    6.32
  10 -17   0   11.89    4.57
 -10 -17   0    9.32    5.48
 -10  17   0   14.50    6.15
 -15  -2  -2   -1.06    3.89
  15   2  -2    4.28    5.31
  15  -2   2    4.28    3.46
 -15  -2   2    2.38    4.41
 -15   2  -2    3.17    4.06
  15  -2  -2   11.91    5.22
  15   2   2   -2.39    4.13
 -15   2   2    2.24    4.77
  15  -2   2    6.02    3.55
 -15  -2  -2    3.39    3.18
  -8  -7   4    3.86    5.75
   8   7  -4    7.16    4.12
  -8  -7  -4   12.62    4.88
  -8   7   4    2.86    4.10
   8   7   4    7.89    5.00
   8  -7   4    6.65    4.75
  -8   7  -4    6.95    5.42
   8  -7  -4    8.18    5.71
  16  -3  -1   25.07    8.04
  16  -3   1   28.54    6.39
 -16   3  -1   23.60    6.93
 -16  -3   1   23.57    6.73
 -16  -3  -1   26.06    5.94
  16   3  -1   35.80    8.75
  16   3   1   30.30    7.91
 -16   3   1   25.65    7.74
  10  11   3    5.41    5.56
 -10  11  -3    3.07    5.63
  10 -11  -3   -0.25    5.34
 -10 -11  -3   10.10    5.18
 -10 -11   3   -0.03    5.00
 -10  11   3    8.59    3.85
  10 -11   3    7.88    5.00
   0  17   3   24.69    9.36
   0  17  -3   42.00    9.38
   0 -17   3   44.86    8.27
   0 -17  -3   51.68    8.72
  15  -9   0   12.78    4.66
 -15   9   0   11.36    7.10
 -15  -9   0   14.03    4.13
  15   9   0   17.81    6.99
  13 -10  -2   -5.13    4.14
  13  10   2   -1.14    4.38
 -13 -10  -2    2.23    3.94
  13 -10   2    1.30    3.20
 -13  10  -2    3.61    3.74
 -13  10   2    3.60    4.16
 -13 -10   2    3.92    3.69
  13  10  -2    4.97    4.79
  11 -16   0    0.29    2.91
 -11 -16   0    3.58    3.87
 -11  16   0    1.33    4.34
  11  16   0    3.98    4.59
  -6 -18  -2   23.32    8.42
  -6  18   2   18.23    5.90
   6 -18  -2   19.75    6.11
  -6 -18   2   18.09    6.01
   6  18   2   23.17    8.24
  -6  18  -2   22.82    7.68
   6 -18   2   22.58    6.63
   0 -21   1   14.99    5.88
   0 -21  -1   14.91    6.55
   0  21  -1    5.63    4.87
   0  21   1    8.10    5.48
  -3  12  -4   -3.18    5.35
   3 -12  -4    1.32    4.15
   3 -12   4    0.40    4.59
  -3  12   4    7.99    5.00
  -3 -12   4    7.87    3.55
   3  12   4    3.22    4.67
  -3 -12  -4    3.22    4.66
   1  17   3    5.54    4.29
   1 -17  -3    7.63    3.92
  -1 -17  -3   -4.34    4.04
  -1 -17   3    0.54    3.65
  -1  17   3   -1.25    3.84
   1 -17   3   -2.99    3.69
  -1  17  -3    0.95    4.07
 -12   7   3   19.04    5.78
  12  -7   3   12.92    5.36
  12   7  -3    5.40    5.87
 -12  -7   3    3.64    6.07
  12  -7  -3   18.00    6.82
  12   7   3   11.55    5.75
 -12   7  -3    6.91    6.36
 -12  -7  -3   14.43    6.17
  -9  18   0   49.62   10.16
   9 -18   0   47.04    7.55
  -9 -18   0   54.45    9.99
  -6 -20   0    4.12    5.59
   6  20   0    5.48    4.61
  -6  20   0    4.01    4.43
   6 -20   0    8.35    4.55
 -15  -8   1   -0.82    4.65
 -15   8   1    9.19    5.59
 -15   8  -1    3.93    5.44
  15  -8   1    5.06    3.86
  15   8  -1    8.05    6.50
  15   8   1   12.58    5.91
  15  -8  -1   17.84    4.91
 -15  -8  -1    9.04    3.62
   5  20  -1   21.28    4.71
   5  20   1   22.60    6.48
   5 -20   1   14.03    5.94
  -5  20  -1   13.53    6.32
  -5  20   1    7.38    4.88
  -5 -20   1    3.30    6.36
  -5 -20  -1   10.62    7.09
   5 -20  -1   16.94    5.98
 -12 -12  -2   11.18    5.76
  12 -12   2   13.75    4.94
  12  12  -2   15.66    6.39
 -12  12   2   11.52    5.67
 -12  12  -2   19.08    7.18
  12  12   2   14.60    6.71
  12 -12  -2   14.31    6.09
 -12 -12   2    6.13    5.12
  -6  10  -4   17.75    7.29
   6  10   4   23.48    6.84
  -6 -10  -4   15.98    8.00
   6 -10  -4   17.46    7.74
   6 -10   4   15.85    6.41
   1  21   1    8.86    5.73
  -1 -21   1   18.99    6.90
  -1 -21  -1   15.25    7.54
  -1  21   1   13.98    5.39
   1  21  -1   16.17    5.18
   1 -21   1   27.14    7.17
  -1  21  -1   20.85    5.65
   1 -21  -1   26.57    7.52
  -9   5   4    7.16    5.02
  -9  -5   4   12.02    5.96
   9  -5  -4   16.33    5.87
  -9   5  -4    8.24    6.27
   9   5   4    5.75    4.87
   9   5  -4    6.71    5.74
   9  -5   4    7.38    6.50
 -13   3   3    4.69    6.60
  13  -3   3   14.19    6.11
  13   3  -3   21.34    6.92
 -13  -3   3   15.40    6.46
 -13   3  -3   19.37    5.67
  13   3   3   16.90    5.26
  13  -3  -3    3.50    6.52
 -15   3   2   34.69    8.67
  15  -3   2   35.25    7.34
  15   3  -2   43.55   10.01
 -15  -3  -2   42.31    7.82
  15  -3   2   41.11    6.00
 -15  -3  -2   39.81    6.97
 -15   3  -2   52.38    7.97
  15   3   2   44.69    8.38
 -15  -3   2   42.11    8.72
  15  -3  -2   48.58    9.97
  -7  19  -1   14.14    5.89
  -7 -19  -1   11.64    6.85
   7  19  -1    8.01    4.65
   7 -19   1   12.99    5.16
  -7 -19   1    4.90    5.51
   7 -19  -1   17.71    5.15
  -7  19   1    8.22    4.35
   7  19   1   11.74    6.52
   4  19   2   20.88    7.66
   4 -19  -2   19.83    6.67
  -4 -19   2   19.95    6.42
   4 -19   2   27.80    6.78
  -4  19   2   12.18    6.57
  -4  19  -2   22.34    7.20
  -4 -19  -2   11.27    7.90
   5  11   4    1.41    5.44
   5 -11  -4    2.66    4.30
  -5 -11   4   11.88    3.81
  -5 -11  -4    9.22    6.26
  -5  11  -4   10.85    6.05
   5 -11   4    7.85    5.47
   5 -11  -4    4.82    6.19
   7  -9   4    9.49    5.41
  -7   9   4    2.72    3.64
  -7  -9  -4   14.85    6.11
   7   9  -4    4.07    3.62
   7  -9  -4   14.14    5.87
   7   9   4    6.25    5.60
  -7   9  -4   10.38    5.65
 -16  -4   1   14.99    6.24
  16   4   1   14.93    7.36
  16   4  -1   15.39    7.61
  16  -4   1   28.58    5.78
 -16   4   1   17.76    7.09
  16  -4  -1   23.27    6.82
 -16   4  -1   21.00    6.63
  -2  17   3    0.26    4.58
   2  17   3    4.29    4.80
  -2 -17   3    4.03    3.93
  -2  17  -3    1.78    5.46
   2 -17   3    0.93    4.35
  -2 -17  -3    4.92    4.90
  16  -6   0   18.80    5.20
 -16   6   0    7.07    6.16
  16   6   0   15.57    6.74
 -16  -6   0   10.93    4.80
  -2 -21  -1   26.66    7.95
   2  21   1   21.44    6.51
  -2  21   1   12.88    5.80
   2 -21  -1   24.14    7.74
  -2  21  -1   17.92    6.28
   2 -21   1   34.28    6.98
  -2 -21   1   27.06    6.36
  12 -15   0    0.96    2.47
 -12 -15   0    4.14    3.12
  12  15   0   -1.68    4.12
 -12  15   0   -1.43    3.35
  -5 -16   3    5.21    4.07
  -5  16  -3    2.68    5.85
   5 -16  -3    7.89    4.17
  -5 -16  -3    6.27    4.76
  -5  16   3    2.51    5.01
   5 -16   3    8.64    5.12
   5  16   3    0.35    5.79
  -9  16  -2    0.74    3.71
   9  16   2   -1.54    4.72
  -9 -16   2    2.04    2.95
   9 -16  -2   -1.97    3.85
  -9  16   2    3.17    3.11
   9  16  -2    2.62    3.49
  -9 -16  -2   -1.76    4.44
   9 -16   2    3.12    3.64
   4  21   0    0.18    3.98
   4 -21   0    7.09    4.84
  -4 -21   0    8.19    4.93
  -4  21   0    1.05    4.19
  10  15  -2    8.59    5.94
 -10 -15  -2   25.14    6.18
  10  15   2   17.84    6.90
 -10  15  -2    9.29    5.41
  10 -15   2    7.80    4.86
 -10  15   2    6.62    5.18
 -10 -15   2    6.09    5.00
  10 -15  -2   12.59    5.47
 -14   8   2    9.18    6.73
 -14   8  -2   14.31    5.59
  14  -8  -2   15.10    6.46
 -14  -8  -2    8.30    5.42
  14  -8   2   14.67    4.99
  14   8   2   11.92    6.82
  14   8  -2   19.11    7.34
 -14  -8   2   22.90    5.71
   8  19   0    5.83    5.20
  -8 -19   0    3.41    5.14
   8 -19   0    1.09    4.07
  -8  19   0   12.07    4.75
 -10   0   4    3.07    5.07
 -10   0  -4    5.39    3.88
  14 -11  -1   14.38    4.73
 -14  11   1    4.97    5.62
  14  11   1   11.24    6.17
  14 -11   1    2.26    3.20
  14  11  -1    6.45    6.45
 -14 -11  -1   11.84    4.76
 -14 -11   1   14.54    4.38
  13  -4  -3   14.81    6.82
 -13   4   3   16.09    6.64
  13  -4   3   17.60    6.15
 -13   4  -3   16.81    5.73
  13   4   3   17.81    5.61
  13   4  -3   15.66    6.97
 -13  -4  -3    8.08    6.39
 -13  -4   3    8.11    5.18
 -15   4   2   14.25    7.32
  15   4  -2   12.89    8.69
  15  -4   2   17.10    5.73
 -15  -4   2   13.75    7.09
 -15  -4  -2   32.26    6.09
  15   4   2   31.58    6.60
 -15   4  -2   15.46    6.62
  15  -4  -2   26.70    6.16
 -15  -4  -2   15.51    5.20
 -10  -1  -4   39.06    8.87
 -10  -1   4   25.69    8.23
 -10   1  -4   26.65    6.06
  10  -1  -4   33.55    8.37
 -10   1   4   30.79    8.11
  10   1  -4   30.04    7.87
   0 -13   4   -0.45    3.51
   0  13   4   -2.07    3.98
   0 -13  -4   -0.24    3.57
   0   0   5   -2.67    3.49
   0   0   5   -0.97    2.55
   0   1   5    7.12    3.59
   0  -1   5   12.25    5.17
  -1 -13   4    3.15    4.19
  -1  13   4   12.13    5.43
  -1 -13  -4    4.87    4.81
   1 -13  -4    7.38    4.54
   1 -13   4    3.10    4.83
   1  13   4    1.38    4.35
  13  13   1   11.64    6.70
 -13 -13   1    7.27    4.37
  13  13  -1    9.89    6.73
 -13  13   1   17.95    6.29
  13 -13  -1    3.81    5.04
 -13 -13  -1   10.81    4.53
 -13  13  -1   14.85    6.40
  13 -13   1   10.55    4.12
  -1   0   5   -1.04    2.94
  -1   0   5   -0.35    2.31
  -4 -12  -4    7.79    6.01
   4  12   4    9.08    6.15
  -4 -12   4   10.80    4.33
   4 -12  -4    6.17    4.16
  -4  12  -4    9.69    5.99
   4 -12   4    8.64    5.37
  -4  12   4    4.62    4.47
   8 -17  -2   13.52    5.34
  -8 -17   2   14.94    5.58
   8  17  -2   22.51    5.91
  -8  17  -2   20.82    8.22
   8 -17   2   19.14    6.39
  -8 -17  -2   25.54    7.76
  -8  17   2   15.88    5.09
   8  17   2   32.46    8.22
   8 -17  -2   30.47    6.84
  -8   8  -4    1.37    4.66
   8  -8  -4    4.97    4.66
   8  -8   4    4.54    4.35
  -8  -8  -4   -2.20    4.71
  -8  -8   4   -2.81    4.45
   8   8   4   15.77    4.90
   8   8  -4   -1.43    3.61
  -8   8   4    0.94    3.20
 -11 -10   3   -0.02    4.88
  11  10   3    7.13    5.07
  11  10  -3    6.39    4.74
  11 -10   3   -2.36    4.47
 -11  10   3    3.47    3.86
 -11  10  -3    7.90    5.40
  11 -10  -3    8.80    4.82
 -11 -10  -3    1.35    5.23
  -1  -1   5   11.52    5.22
  -1   1   5   11.10    4.64
   1   1   5    9.26    3.85
  -1  -1  -5   23.53    6.37
  -1   1   5   11.27    4.13
   8  14  -3    4.05    3.64
   8 -14   3    7.07    4.94
  -8  14   3    3.83    3.42
   8  14   3    8.07    5.54
  -8 -14  -3    0.96    4.26
   8 -14  -3    7.42    5.30
  -8  14  -3    3.89    6.26
 -10   2  -4    8.94    3.88
 -10  -2   4    2.00    4.86
 -10   2   4   -3.00    4.69
  10  -2   4    7.87    5.18
  10   2   4   -1.59    3.13
  10  -2  -4    9.66    5.11
  10   2  -4    3.11    4.61
  -9  -6   4   -0.97    3.99
   9   6  -4    2.31    3.14
   9  -6   4    2.25    4.16
   9  -6  -4    2.01    3.62
   9   6   4    0.05    3.43
  -9   6  -4    2.09    3.97
  -9   6   4   -0.98    3.48
  14 -12   0   26.30    6.18
 -14  12   0   30.33    8.61
  14  12   0   35.77    8.91
   3  17   3    2.46    5.10
   3 -17  -3   13.04    4.66
   3 -17   3    5.96    5.36
  -3  17   3    1.96    5.18
  -3 -17  -3    3.63    5.57
  -3 -17   3    2.97    4.41
  -3  17  -3    5.87    5.84
 -16   5   1   16.98    5.82
  16  -5  -1   17.24    5.67
 -16  -5  -1    8.47    4.63
  16   5  -1    3.54    6.62
  16   5   1   11.87    5.93
 -16  -5   1    4.96    5.06
 -16   5  -1    6.81    5.51
  16  -5   1    5.54    4.63
   0  -2  -5   -0.61    3.42
   0  -2   5   -0.48    3.30
   0   2   5    1.37    2.76
  -9  13   3    4.95    4.51
  -9  13  -3   17.20    7.49
  -9 -13  -3   14.43    6.54
   9  13   3   16.04    7.47
   9 -13   3   13.46    5.81
   9  13  -3   14.03    5.08
   9 -13  -3   17.86    6.35
 -11  14   2   44.80    7.69
 -11 -14   2   31.40    7.36
  11  14   2   42.76   10.14
 -11 -14  -2   34.61    8.53
  11 -14  -2   30.68    7.77
 -11  14  -2   38.26    9.62
  11  14  -2   38.54    8.14
  11 -14   2   46.14    7.51
 -12   8  -3    2.39    5.66
 -12   8   3    9.87    4.91
  12   8  -3    2.67    5.64
  12  -8   3    8.53    4.51
 -12  -8   3    7.85    5.31
  12  -8  -3   10.86    6.28
  12   8   3    1.99    5.64
 -12  -8  -3   14.45    5.75
   3 -21  -1   26.46    6.93
  -3  21  -1   22.33    6.52
   3 -21   1   33.13    7.50
  -3 -21  -1   18.08    7.92
   3  21   1   15.23    6.94
  -3  21   1   12.05    6.58
  -3 -21   1   25.15    8.05
   0 -20   2   72.50   11.01
   0 -20  -2   90.86   13.14
   0  20   2   68.73   12.42
   0  20  -2   63.85   11.00
  -1   2   5    3.83    3.40
  -1  -2  -5   12.16    5.13
   1  -2   5    3.02    4.87
  -1   2   5    2.08    3.43
   1   2   5    4.22    3.20
 -10 -17   1   14.30    5.56
  10  17   1   17.46    7.93
  10 -17   1   23.19    6.53
  10 -17  -1   23.53    5.68
 -10 -17  -1   27.66    7.53
  10 -17  -1   20.49    5.91
 -10 -17   1   14.24    7.18
 -10  17   1   24.83    6.12
 -10  17  -1   20.33    7.79
  10  17  -1   29.21    7.14
   7  15   3   17.41    7.56
   7 -15  -3   25.67    8.11
  -7 -15  -3   26.38    7.91
   7 -15   3   21.36    6.96
  -7  15  -3   18.98    8.49
  -2  13   4   -4.50    4.70
  -2 -13   4    3.62    3.74
  -2  13  -4    7.17    5.02
   2 -13  -4   -3.02    3.83
  -2 -13  -4   -1.57    4.35
   2 -13   4    6.01    4.21
   2  13   4    8.90    4.75
  -2   0   5   57.24    8.36
   1 -20  -2    6.69    5.25
   1  20  -2   -0.69    4.57
   1  20   2    9.06    4.81
  -1 -20   2   -1.69    4.72
  -1 -20  -2   -3.69    5.70
   1 -20   2    2.96    4.55
  -1  20   2    6.88    4.72
 -15   9  -1    2.73    5.07
  15   9  -1    9.88    5.36
 -15  -9   1    2.99    3.65
  15  -9   1    4.98    2.73
  15   9   1   -1.12    5.08
 -15  -9  -1    0.18    3.46
  15  -9  -1    1.60    4.08
  10  -3  -4   20.52    6.66
  10   3   4    5.54    4.45
  10   3  -4   19.31    5.41
 -10  -3   4    2.24    6.08
 -10   3  -4   13.57    5.20
 -10   3   4    4.78    5.77
  10  -3   4    5.40    6.26
  -2  -1   5   14.78    5.44
  -2  -1  -5   17.91    6.85
  -2   1   5   14.05    5.20
  -2   1   5   18.66    4.93
 -15  10   0    9.01    5.23
 -15 -10   0    0.59    3.63
  15  10   0    6.67    5.60
  15 -10   0    3.72    3.62
  13  -5  -3    9.48    5.97
  13   5  -3    6.17    5.76
 -13   5  -3   -1.50    4.93
 -13  -5   3    7.84    5.36
  13  -5   3   11.25    4.59
  13   5   3    7.87    4.91
 -13   5   3    4.50    5.28
  15   5  -2    9.53    6.24
 -15   5   2   15.01    5.04
 -15  -5   2    4.41    4.92
  15   5   2   -0.09    4.91
  15  -5  -2   -2.41    5.15
 -15  -5  -2    1.42    4.31
  15  -5   2    6.25    3.48
 -15   5  -2    4.50    4.72
 -11  16   1    2.42    4.00
  11  16   1    3.65    5.37
 -11 -16   1    0.16    3.48
  11 -16  -1    0.43    3.55
 -11  16  -1    5.90    5.09
 -11 -16  -1    2.62    4.46
  11 -16   1    0.49    3.38
  11  16  -1    6.82    4.41
 -11 -16   1    5.74    3.58
   5 -19  -2    1.39    4.59
   5 -19   2    6.72    4.82
  -5 -19  -2   18.87    6.15
  -5 -19   2    5.22    4.74
   5  19   2    4.69    5.97
  -5  19  -2    4.41    5.72
  -5  19   2    2.39    4.72
 -16  -7   0    1.31    3.63
  16   7   0   16.97    5.64
  16  -7   0    3.94    4.19
 -16   7   0    5.47    5.70
  -9 -18   1   14.01    5.19
   9  18   1    4.06    6.67
   9 -18  -1   14.82    4.73
   9 -18   1    9.70    4.92
  -9  18   1   13.03    4.74
   9  18  -1    2.83    5.44
  -9 -18  -1    3.60    6.38
  -9  18  -1    7.98    5.90
   9 -18  -1    9.49    4.52
   0   3   5   11.30    4.67
   0  -3   5   19.62    5.41
  -6  20   1    2.23    3.44
   6 -20   1    6.72    4.23
   6  20  -1    1.93    3.62
  -6 -20   1    4.40    4.61
  -6  20   1    5.86    3.44
  -6 -20  -1    0.19    5.35
   6  20   1   -2.02    4.77
  -6  20  -1   -0.52    4.66
   6 -20  -1    5.10    4.18
 -13 -14   0   32.22    5.87
  13  14   0   20.62    9.15
 -13  14   0   36.43    8.82
 -13  11  -2    6.28    5.25
  13  11   2    1.90    5.06
  13  11  -2    2.18    4.98
  13 -11  -2    1.94    5.09
 -13 -11   2    3.25    4.14
 -13  11   2   -3.26    4.72
  13 -11   2    5.12    3.59
 -13 -11  -2    6.24    4.15
  -1   3   5   32.42    6.35
   1  -3   5   35.66    8.52
   2   2   5    6.20    4.13
   2   2  -5   13.13    4.57
   2  -2   5   19.41    6.54
  -2  -2   5   27.49    4.98
  -2   2   5   11.95    3.97
  -2   2   5   10.43    4.66
 -10 -12   3   20.02    6.60
  10 -12   3   12.91    6.23
  10  12  -3   13.62    6.17
  10 -12  -3   19.28    7.25
 -10  12   3   17.19    5.46
  10  12   3    7.04    7.55
 -10 -12  -3   27.72    7.24
 -10  12  -3   20.04    7.55
   7  18  -2   14.50    4.98
   7  18   2    6.05    7.79
  -7  18  -2   24.44    7.53
   7 -18  -2   15.22    5.52
  -7 -18  -2   22.42    7.93
   7 -18   2   19.13    6.03
  -7  18   2   16.65    4.78
  -2 -20  -2    1.44    6.23
  -2  20   2    2.89    4.77
   2 -20  -2    2.21    5.67
   2 -20   2    6.29    4.40
  -2 -20   2    6.80    5.26
  -2  20  -2    2.85    5.28
   2  20   2   15.37    5.48
   6 -11  -4   -3.30    3.79
   6 -11   4   -1.26    3.42
  -6  11  -4   -7.37    3.86
   6  11   4    1.19    3.47
  -6 -11  -4   11.11    3.99
  -7 -20   0    9.44    4.15
  -7  20   0    2.06    3.46
   7 -20   0   -4.43    3.52
   7  20   0   -1.05    3.73
  -5 -21   0    0.07    3.95
   5 -21   0   -4.84    3.34
  -5  21   0    2.32    3.01
   5  21   0    2.66    3.07
  -7  10   4    3.87    4.18
  -7 -10  -4   22.48    6.30
   7 -10   4   14.04    6.45
   7 -10  -4   19.97    6.66
  -7  10  -4   15.69    6.87
   7  10   4   16.45    6.65
   0 -22   0   -3.26    5.32
  16  -6  -1    4.69    4.38
 -16   6  -1    0.63    4.41
 -16   6   1    6.72    4.98
  16  -6   1    0.15    3.24
 -16  -6   1    2.48    4.12
  16   6   1    0.71    4.76
  16   6  -1    3.36    5.36
 -16  -6  -1    3.26    3.07
  10  -4   4    3.41    5.23
  10   4   4    3.53    4.96
 -10   4  -4    9.36    4.80
 -10  -4   4   10.48    5.46
  10  -4  -4    5.81    6.26
 -10   4   4    4.66    5.18
   3  13   4   21.18    6.90
  -3  13   4   14.21    6.84
   3 -13   4   21.39    6.86
  -3  13  -4   26.80    8.14
  -3 -13   4    9.76    5.57
  -3 -13  -4   16.11    6.64
   3 -13  -4   10.53    6.11
  -3   0   5   -3.01    3.17
  -3   0   5    1.92    3.17
   3   0  -5   -2.48    3.71
  -4 -17   3    2.66    4.86
   4  17   3   22.16    6.17
  -4 -17  -3   20.61    6.28
  -4  17   3    3.11    5.63
   4 -17   3    8.35    5.70
   4 -17  -3    3.57    5.02
  17   0   0   -1.98    4.11
 -17   0   0    0.39    4.41
 -14  -9  -2    6.48    4.61
  14   9  -2    8.58    6.38
  14  -9   2    3.43    3.97
 -14   9   2   -0.39    5.70
  14   9   2    8.06    5.85
 -14   9  -2    4.07    5.83
 -14  -9   2   14.70    4.93
  14  -9  -2   12.80    5.48
  12  15  -1    0.32    4.57
 -12 -15   1    3.91    3.66
  12 -15  -1    5.63    3.43
  12  15  -1    4.21    4.51
  12  15   1    2.14    4.14
 -12 -15  -1    2.46    4.02
  12 -15   1    0.68    3.06
 -12  15   1   -2.56    4.26
 -12  15  -1    0.79    4.13
   6  16   3    3.20    5.99
  -6 -16  -3    5.54    6.12
   6 -16   3   14.40    5.42
  -6 -16   3    4.40    4.28
  -6  16  -3   20.56    6.71
   6 -16  -3    4.63    4.23
  -2   3   5   20.98    4.80
   2  -3  -5   19.28    5.76
  -2   3   5   10.03    4.47
   2  -3   5   32.68    7.18
   2   3   5   13.39    4.70
   1  22   0    3.52    4.00
   1 -22   0   12.87    6.26
  -1 -22   0   10.42    5.96
   9   7   4    2.31    5.51
  -9   7  -4   18.25    6.07
   9  -7   4    8.62    5.85
   9  -7  -4   13.55    6.81
  -9   7   4    3.30    4.96
   9   7  -4   16.28    4.95
  -9  -7   4   12.44    5.33
   0   4   5    0.18    3.48
   0  -4   5    1.19    3.20
  12 -13  -2    5.50    4.07
  12  13  -2    4.27    4.68
 -12  13   2   -0.26    3.83
  12  13   2   -2.46    4.50
 -12  13  -2    4.63    4.86
 -12 -13   2    0.32    3.80
  12 -13   2    2.54    3.58
 -12 -13  -2    1.10    4.08
   3  -1   5   -4.52    3.60
  -3   1   5    1.44    2.64
   3   1  -5    0.13    2.59
  -3   1   5    2.45    2.51
  -3  -1   5   -0.65    2.77
  17  -1   0   14.62    7.52
 -17   1   0   23.69    6.75
  17   1   0   24.54    7.19
 -17  -1   0   14.00    6.69
  -4 -21  -1    3.01    5.35
   4 -21   1    4.96    5.03
  -4  21   1    6.97    4.57
   4  21   1    1.63    4.79
  -4  21  -1    2.11    4.95
   4 -21  -1    5.93    4.95
  -4 -21   1    4.90    5.16
  -5 -12  -4    0.87    5.06
  -5  12  -4    1.51    5.14
   5  12   4    2.29    5.00
   5 -12   4    3.41    4.70
   5 -12  -4    3.31    3.19
  -5 -12   4    3.87    3.22
   5 -12  -4   -0.32    4.32
  -8 -19   1    3.46    4.27
   8 -19  -1   -0.85    4.27
  -8  19  -1    5.96    4.52
  -8 -19  -1   -1.62    4.77
  -8  19   1    0.37    3.02
   8 -19   1    2.03    3.72
  -8  19   1    2.46    3.83
   8  19  -1    4.20    3.77
   8  19   1    6.34    4.89
   1  -4   5   -0.03    3.58
   1   4   5   -2.38    3.16
  13  -6  -3   15.48    4.71
  13   6   3    0.77    4.99
  13  -6   3    5.73    4.60
 -13  -6   3    5.44    5.46
 -13   6  -3    5.66    5.58
  13   6  -3    2.83    5.85
 -15  -6  -2   15.59    5.92
  15   6  -2   30.35    8.88
 -15   6   2   11.24    6.51
 -15   6  -2   24.43    6.91
  15  -6  -2   18.05    7.39
 -15  -6   2   16.43    6.85
  15   6   2   20.90    6.87
  -3   2   5    1.25    4.01
   3  -2  -5    6.86    4.21
  -3  -2   5    4.37    3.22
  -3  -2  -5    2.48    5.32
  17   2   0    3.79    5.22
 -17  -2   0    3.50    4.24
  17  -2   0    0.74    4.90
 -17   2   0    3.95    4.78
  -8   9  -4    1.38    4.12
   8  -9  -4   -0.43    4.00
   8  -9   4    1.41    4.00
   8   9  -4   -0.93    3.12
   8   9   4   -0.41    3.63
  -8   9   4    2.06    3.14
  -3  20  -2    3.56    6.00
  -3 -20   2    7.31    5.58
   3 -20  -2   15.81    6.04
  -3  20   2    3.19    5.42
  -3 -20  -2   16.74    7.10
   3 -20   2   11.57    5.62
   3  20   2    5.43    6.21
   2 -22   0    4.16    4.22
   2  22   0    1.89    3.61
  -2 -22   0    1.94    5.21
  14 -12   1   11.26    4.16
 -14  12  -1   17.41    7.12
  14  12   1    1.91    7.02
  14 -12  -1   16.16    5.27
 -14 -12  -1   13.05    5.40
 -14  12   1   16.13    6.83
 -14 -12   1   14.41    4.90
  14  12  -1   11.95    7.26
  10 -18   0   16.53    6.21
 -10 -18   0   21.34    7.16
 -10  18   0   24.18    7.17
  10  18   0   22.70    7.32
  12  -9   3    6.13    5.99
  12  -9  -3   13.84    7.26
 -12   9  -3   19.13    6.69
  12   9  -3   17.77    6.50
 -12  -9   3   17.71    6.30
  12   9   3    3.20    6.65
 -12  -9  -3    7.47    6.15
  11  17   0   17.23    7.08
  11 -17   0   13.90    4.83
 -11 -17   0   21.98    6.17
 -11  17   0   14.53    6.87
  -2   4   5    3.89    3.81
   2  -4  -5    4.17    4.32
   2  -4   5    4.20    4.72
   2   4   5    2.74    3.45
   0  18   3   -1.90    5.21
   0 -18  -3   -6.18    5.24
   0  18  -3    1.43    5.33
   0 -18   3   -5.03    4.73
 -11  11   3    2.57    3.67
  11  11   3   -3.48    4.98
 -11  11  -3   18.21    5.28
  11 -11  -3   -0.76    4.85
 -11 -11   3    5.15    4.54
  11  11  -3   -1.96    4.56
  11 -11   3   -1.02    4.42
 -11 -11  -3    6.13    5.03
  10  -5   4   42.57   10.29
  10   5  -4   37.85    8.06
  10   5   4   35.99    8.21
 -10   5  -4   51.97    8.57
 -10   5   4   39.60    8.89
  10  -5  -4   58.05   10.70
 -10  -5   4   37.12    9.46
 -16  -8   0    1.80    2.96
  16  -8   0    1.15    3.85
  16   8   0   -1.90    4.06
 -16   8   0    5.69    4.42
  -3  -3   5    6.34    3.55
  -3   3   5    4.73    4.42
   3   3   5    4.86    4.30
   3  -3  -5   10.54    5.09
   3  -3  -5    3.66    4.08
 -17  -3   0   -1.55    3.57
  17   3   0    0.44    4.22
 -17   3   0    1.86    3.84
  17  -3   0    2.44    3.84
  -1 -18  -3    8.32    5.83
  -1 -18   3    7.86    5.23
  -1  18  -3    6.74    6.18
  -1  18   3    8.48    5.76
   1  18   3    3.20    6.28
   1 -18   3    7.35    5.49
   0  -5   5    3.61    4.21
   0   5   5    6.70    4.15
 -15  10   1   29.41    8.07
 -15  10  -1   24.82    8.28
  15 -10  -1   20.14    6.50
 -15 -10  -1   39.05    6.93
 -15 -10   1   21.89    6.15
  15  10   1   26.49    8.89
  15  10  -1   20.51    8.45
   1   5   5    0.84    3.45
  -1   5   5    2.15    3.53
   1  -5  -5   -0.29    3.72
   1  -5   5    3.13    3.71
   4  13   4   28.75    9.70
  -4 -13   4   38.45    6.91
   4 -13  -4   40.82    6.80
  -4  13   4   37.44    9.59
   4 -13   4   40.27    8.78
  -4  13  -4   35.67   11.08
  -4 -13  -4   36.11    9.69
  -6 -19   2    3.04    4.33
   6 -19   2    6.75    4.62
  -6  19   2   -0.63    4.28
  -6 -19  -2    0.52    5.81
   6  19   2    3.06    5.57
  -6  19  -2    9.29    5.16
   6 -19  -2    2.61    4.24
   0 -14   4    2.58    4.87
   0  14   4   -1.13    5.26
   0 -14  -4   19.11    5.43
  -4   0   5   13.92    5.82
   4   0  -5   16.96    5.25
   9 -19   0    5.60    4.14
  -9 -19   0   13.96    5.21
  -9  19   0    0.38    5.00
   9  19   0   -2.02    5.20
 -16  -7   1    4.18    4.21
  16   7  -1    0.09    5.28
  16  -7  -1    8.99    4.52
 -16   7  -1    6.85    4.76
  16  -7   1    2.16    3.24
  16   7   1    1.09    5.09
 -16   7   1   -3.17    5.01
 -12  16   0    6.28    4.82
  12  16   0    5.20    5.02
 -12 -16   0    0.32    4.08
  -4  -1   5   -3.91    3.39
   4  -1  -5    2.05    3.30
  -4   1   5   -1.72    2.95
   4   1  -5    5.01    3.08
 -14  13   0   10.88    5.75
  14  13   0    2.70    6.46
 -14   0  -3    1.35    4.07
  14   0  -3    8.33    4.44
 -14   0  -3   -1.68    3.25
 -14   0   3   -0.01    4.34
   1  14   4   22.26    7.35
   1 -14  -4   27.65    6.73
  -1 -14   4   20.83    6.18
   1 -14   4   14.62    6.86
  -1 -14  -4   22.18    7.17
  -1  14   4   15.72    7.68
 -13 -14   1   -0.84    3.10
  13  14   1    6.61    5.01
 -13 -14  -1    4.39    3.52
 -13  14  -1   -1.15    4.77
 -13  14   1    6.02    4.43
  13 -14  -1    2.23    3.48
  13  14  -1   -2.03    4.90
  13 -14   1    1.04    2.88
 -15  11   0   11.77    6.23
  15  11   0    4.82    6.33
  15 -11   0    7.49    3.78
  10 -16  -2    7.55    5.16
 -10  16   2    8.22    4.85
 -10 -16   2    5.56    5.08
  10  16  -2   11.14    5.45
  10  16   2    3.95    7.02
 -10  16  -2   19.83    6.98
  10 -16   2   17.50    5.29
 -10 -16  -2    8.44    6.40
  -3 -22   0   -1.63    3.68
   3 -22   0    2.83    3.56
   3  22   0   -0.65    2.67
 -14   1   3    1.07    4.43
  14  -1  -3    8.69    4.84
  14   1   3    0.29    3.34
 -14  -1   3    4.43    4.47
 -14   1  -3    2.36    3.56
 -14  -1  -3   -4.19    4.27
  14   1  -3   -0.20    4.78
  -2 -18   3    1.70    4.86
   2  18   3    3.94    5.85
  -2  18  -3    5.81    6.54
   2 -18   3    8.95    5.60
   2 -18  -3    8.09    5.54
  -2  18   3    5.62    5.54
  -2 -18  -3   14.88    5.91
   5 -17   3   16.43    6.45
   5 -17  -3    9.55    4.92
   5  17   3    1.78    6.79
  -5 -17   3    6.57    4.94
  -5  17  -3   17.83    7.23
  -5  17   3    6.15    6.02
  -5 -17  -3   17.48    7.12
   9 -17  -2    7.73    5.33
   9 -17   2    6.02    5.24
  -9  17  -2   14.69    6.78
  -9 -17   2    6.26    4.18
   9  17   2   10.49    6.63
  -9  17   2    5.48    4.32
  -9 -17  -2    8.12    6.32
  -9   8  -4   10.28    6.53
   9   8   4    3.59    6.01
  -9  -8   4    2.78    6.28
   9  -8   4   22.29    5.67
   9   8  -4    4.46    4.64
  -9   8   4   17.92    4.90
   9  -8  -4   16.61    6.57
  -4   2   5   17.61    4.98
   4   2  -5   10.39    4.90
   4  -2  -5   15.76    6.00
   4  -2   5   20.12    6.89
  -4  -2   5   14.78    4.94
   3  -4   5   29.51    6.77
  -3  -4   5   14.00    4.86
   3  -4  -5   15.76    5.24
   3  -4  -5   19.82    6.40
   3   4   5   10.14    5.09
  -7  20  -1    6.34    6.52
   7  20   1   15.18    6.54
   7 -20   1   15.30    5.27
   7 -20  -1   11.89    5.53
   7  20  -1   10.26    4.94
  -7 -20  -1   12.68    7.28
  -7  20   1    7.14    4.41
  -7 -20   1   13.51    5.86
  -9  14  -3   -2.10    5.53
   9 -14   3    3.85    4.23
   9  14  -3    0.59    3.65
  -9  14   3    6.05    3.45
   9  14   3   -4.14    5.38
  -9 -14  -3    1.93    5.28
   9 -14  -3    7.07    4.70
  17  -4   0    7.64    5.24
 -17  -4   0    5.87    5.32
 -17   4   0    6.88    5.51
  17   4   0    2.39    6.02
  -6 -21   0   10.41    6.37
   6  21   0   13.54    5.33
  -6  21   0    7.17    5.41
   6 -21   0    7.58    5.43
   8 -15   3    4.93    3.53
   8  15   3    0.88    4.07
   8 -15  -3   -2.57    3.27
  -8 -15  -3   -0.38    3.86
  -8  15  -3   -1.72    4.68
  -2   5   5   -0.24    4.04
   2  -5  -5    2.14    3.91
   2  -5   5    5.56    4.26
  -2  -5   5    5.05    3.61
  -5  21   1   -2.23    3.71
   5 -21   1   -1.78    4.27
   5  21  -1    5.88    3.27
   5  21   1    4.55    4.52
   5 -21  -1    5.07    4.40
  -5 -21   1    2.24    4.52
  -5  21  -1    0.93    4.38
  -5 -21  -1    0.37    5.62
  13  -7  -3    0.17    4.50
 -13   7   3    6.39    3.92
  13   7  -3   -1.28    4.42
 -13  -7   3   -1.13    4.40
  13  -7   3    3.83    3.43
 -13   7  -3    2.70    4.28
  13   7   3   -4.76    3.88
  15  -7  -2   34.73    8.31
 -15  -7  -2   35.43    6.97
  15   7   2   28.68    7.79
  15   7  -2   28.67   10.13
 -15   7  -2   33.66    7.65
  15  -7   2   20.15    5.89
 -15  -7   2   20.24    7.55
 -15   7   2   26.87    8.34
  -4  20  -2    7.21    6.24
   4  20   2    8.99    6.43
  -4  20   2    4.94    5.53
   4 -20   2   13.90    5.57
  -4 -20   2    9.95    5.76
  -4 -20  -2   10.00    7.25
  14  -2  -3   -1.60    4.07
  14   2   3   -1.39    3.10
 -14  -2   3   13.95    4.24
 -14   2  -3   -2.08    3.52
 -14   2   3   -3.38    4.06
  14   2  -3    5.54    4.64
   0 -22   1   -3.30    4.13
   0 -22  -1   -0.52    4.74
   0  22  -1    0.94    3.45
 -13  12  -2   20.87    6.49
  13 -12  -2   11.34    5.54
  13  12  -2    1.86    6.10
 -13  12   2   15.10    5.37
  13 -12   2    3.92    4.45
 -13 -12  -2    6.44    5.16
  13  12   2    1.22    6.15
 -13 -12   2    2.74    4.88
 -11  15   2   -0.73    5.16
  11 -15   2   12.88    4.96
  11  15  -2   15.85    5.12
 -11  15  -2   15.74    6.28
  11 -15  -2   13.27    5.07
 -11 -15   2    5.77    4.68
 -11 -15  -2    2.69    5.93
  11  15   2    0.28    6.77
  -2 -14  -4   11.09    7.23
  -2 -14   4   16.20    6.27
  -2  14  -4   23.95    7.87
   2 -14  -4   27.58    6.23
   2  14   4   16.54    7.24
   2 -14   4   17.24    6.62
  -2  14   4   15.54    7.16
 -11   0   4   -1.52    4.09
  11   0  -4   -0.66    4.32
  17   0   1   -1.49    3.96
  17   0  -1   -0.48    4.55
 -17   0   1   -1.44    4.01
  -7 -11  -4   10.77    7.19
  -7  11  -4    3.34    6.62
   7 -11   4   13.27    6.27
   7  11   4    3.89    6.56
   7 -11  -4   14.17    6.57
 -14  10   2    3.19    5.86
  14  10   2    5.36    6.21
 -14  10  -2    4.99    6.21
 -14 -10   2   12.61    4.93
  14  10  -2    4.36    6.35
  14 -10   2   11.58    4.36
  14 -10  -2   10.60    5.78
 -14 -10  -2    3.90    4.91
   1  22  -1   10.85    4.09
  -1  22   1   -0.39    4.42
  -1  22  -1    2.46    4.93
   1 -22  -1   28.90    6.50
  -1 -22   1    8.73    5.75
   1 -22   1    2.49    5.83
   1  22   1    2.91    4.77
  -1 -22  -1   -1.49    6.57
  10   6   4   12.55    5.61
 -10   6  -4   15.62    6.59
  10  -6  -4    6.45    7.00
 -10  -6   4   12.05    6.56
  10   6  -4   15.86    5.77
  10  -6   4   28.74    6.47
 -10   6   4    3.25    6.14
  11  -1  -4   19.44    7.08
 -11   1   4   19.21    6.79
  11   1  -4   18.95    6.83
 -11  -1   4    8.02    6.88
 -11   1  -4   14.28    5.08
 -16   0   2    6.36    5.93
  16   0   2    9.58    4.81
  16   0  -2   16.66    6.79
  16   0   2    3.96    4.52
 -16   0  -2    8.20    4.56
 -17   1   1    1.64    5.27
 -17  -1  -1    6.39    5.10
  17   1  -1    3.94    6.75
  17   1   1   10.63    5.59
  17  -1   1    2.71    5.34
 -17  -1   1    3.62    5.24
 -17   1  -1   20.10    5.66
  17  -1  -1    4.93    6.01
   6 -12  -4   45.63   10.63
  -6 -12  -4   40.77   10.29
   6 -12   4   40.83    9.61
  -6  12  -4   41.59    9.91
   6  12   4   26.87    9.97
   4  -3  -5    8.45    4.64
   4   3  -5    4.50    4.09
  -4   3   5    2.44    3.87
   4   3   5    4.20    3.48
   0  -6  -5    1.95    3.49
   0   6   5   -0.64    3.56
  16  -1   2    7.20    5.12
  16  -1  -2    0.39    6.62
  16   1   2    6.42    5.29
 -16  -1  -2    4.13    5.09
 -16  -1  -2    4.13    4.68
 -16  -1   2   10.49    5.87
  16   1  -2   15.40    6.55
  16  -1   2   13.84    4.78
 -16   1   2   11.10    5.85
 -16   1  -2   14.59    5.04
 -10 -13   3    6.67    6.11
 -10  13  -3   18.68    7.26
  10 -13  -3   12.51    6.10
  10 -13   3    9.00    5.85
 -10  13   3    1.98    4.48
  10  13  -3    9.03    5.95
 -10 -13  -3    4.03    5.80
  10  13   3   17.84    5.74
  -8 -18  -2   13.00    7.69
   8  18  -2   11.35    5.21
   8 -18  -2    6.90    5.34
  -8 -18   2   23.82    5.53
  -8  18  -2   15.71    7.66
   8  18   2   19.47    8.08
   8 -18  -2   13.46    6.11
   8 -18   2   18.06    6.29
  14  -3   3   -3.69    3.60
  14   3  -3   -3.21    3.90
  14  -3  -3   -1.09    3.76
  14   3   3    4.85    3.15
 -14   3  -3   -0.54    3.30
 -14   3   3   -0.35    3.95
  -7 -16   3    5.19    4.38
   7  16   3   20.35    6.94
  -7 -16  -3    9.33    6.91
   7 -16   3    7.15    5.94
   7 -16  -3    7.22    6.36
  -7  16  -3    7.42    7.29
  -8 -20   0   11.84    5.96
   8 -20   0    7.86    4.95
  -8  20   0    5.92    5.21
   8  20   0    7.54    5.54
  -1  -6   5    2.45    4.79
  -1   6   5    4.45    4.34
   1   6   5    0.62    4.21
   1  -6  -5    2.72    4.52
   1  -6   5    6.35    4.16
  11   2  -4   12.64    5.38
 -11   2  -4    7.17    4.21
  11  -2  -4    3.24    5.48
 -11  -2   4   -3.00    5.34
 -11   2   4    6.25    5.37
 -17  -2  -1    9.34    5.61
  17   2  -1    6.98    6.68
 -17   2  -1   15.62    5.41
  17  -2  -1   12.80    6.46
  17  -2   1    4.85    5.10
  17   2   1    6.46    5.47
 -17  -2   1    4.69    5.46
 -17   2   1   10.79    6.07
  -8 -10  -4   -0.15    4.81
   8  10   4    6.28    4.56
   8 -10  -4    1.31    4.69
   8 -10   4   -1.65    4.56
  -8  10   4    0.62    2.94
  -8  10  -4    3.30    4.88
   3 -18   3    1.29    5.05
   3  18   3    2.31    5.77
  -3 -18   3    3.49    4.78
  -3 -18  -3    2.57    6.05
  -3  18  -3   13.90    5.21
   3 -18  -3    4.55    4.98
  -3  18   3    5.28    5.16
 -13  15   0    1.90    3.94
 -13 -15   0   -1.67    2.68
  13  15   0    1.95    3.14
 -16   2   2    6.33    4.12
  16   2   2   -0.52    3.48
  16  -2   2    3.62    3.27
 -16  -2   2    3.65    4.49
 -16   2  -2   -0.08    3.73
 -16  -2  -2    4.28    3.43
 -16  -2  -2   -3.95    3.21
  16   2  -2   -1.37    4.70
  16  -2  -2    3.64    4.73
  16  -2   2   -0.70    3.25
   2  22   1   20.43    6.33
  -2  22   1    8.11    5.46
   2 -22   1   17.61    6.97
  -2  22  -1    7.83    5.91
  -2 -22   1   25.25    7.91
  -2 -22  -1   27.20    7.70
   2 -22  -1   28.49    7.82
   3  -5  -5    6.37    4.25
   3   5   5    6.11    4.79
  -3  -5   5    3.08    3.79
   3  -5   5    8.87    5.05
 -17   5   0    5.15    4.85
 -17  -5   0    4.79    3.67
  17  -5   0    1.15    4.35
  17   5   0   -0.60    5.09
  10 -18  -1   18.15    7.00
 -10 -18   1   34.48    7.02
 -10  18  -1   45.80    8.72
  10 -18   1   29.18    6.42
 -10 -18  -1   26.92    8.52
  10  18  -1   30.55    7.97
  10 -18  -1   15.07    6.29
  10  18   1   31.04    8.65
 -10  18   1   29.17    7.95
 -16  -9   0    3.47    3.68
  16   9   0   12.54    6.40
  16  -9   0    5.49    4.03
 -16   9   0    3.19    5.87
   4 -22   0    5.18    5.57
  -4 -22   0    3.71    6.00
   4  22   0    6.86    4.28
 -12  10   3    0.53    2.92
 -12 -10   3   -2.50    3.55
  12  10   3   -0.78    3.76
 -12  10  -3   -0.94    4.12
  12  10  -3    1.70    4.23
  12 -10  -3   -2.23    4.23
 -12 -10  -3    2.95    3.76
  12 -10   3    2.02    3.36
 -11  17  -1    9.51    6.65
  11 -17  -1    6.55    4.12
  11  17  -1    5.79    5.74
 -11 -17   1   10.32    5.62
  11  17   1    7.15    6.73
  11 -17   1   13.20    5.33
 -11 -17  -1   11.80    5.87
 -11  17   1   10.07    5.35
  -5  13  -4   11.43    7.60
  -5 -13  -4    7.45    6.41
   5  13   4    4.80    6.62
   5 -13   4   13.48    6.17
   3  14   4    5.76    5.17
   3 -14  -4    0.92    4.15
   3 -14   4   17.64    4.86
  -3  14  -4    0.44    5.92
  -3 -14  -4    1.94    5.52
  -3 -14   4    1.53    4.36
  -3  14   4    1.82    5.47
  -5   0   5    0.21    3.04
   5   0  -5    0.11    3.36
 -16   8  -1    1.66    5.50
  16  -8  -1    8.32    4.82
 -16  -8   1    2.92    4.68
  16   8  -1    2.58    6.27
  16   8   1   15.02    5.84
 -16   8   1    5.19    5.48
   2   6   5   -2.38    3.28
   2  -6  -5   -0.59    3.45
  -2   6   5   -0.57    3.46
   2  -6   5    5.26    3.67
  -2  -6   5    2.30    3.12
   4  -4  -5   15.21    5.68
   4   4   5    7.07    4.43
 -11   3   4   13.70    6.61
  11  -3  -4   19.13    7.23
  11   3  -4   19.65    6.33
 -11  -3   4   14.54    6.92
 -11   3  -4    3.67    6.46
   5  -1   5    4.23    5.62
  -5  -1   5   10.79    5.04
  -5   1   5    0.12    4.66
   5  -1  -5    7.06    5.11
   5   1  -5    6.32    5.01
 -12  14  -2   11.47    8.18
  12 -14  -2   29.53    6.59
 -12 -14   2   11.94    5.97
  12  14   2   23.71    8.02
 -12 -14  -2   21.94    6.73
 -12  14   2   12.95    5.98
  12  14  -2   13.17    8.08
  17  -3  -1   -1.35    4.06
 -17  -3   1    2.74    3.31
  17   3  -1   -3.32    4.76
 -17   3  -1    2.35    3.53
  17  -3   1    1.48    3.73
 -17  -3  -1   -4.16    3.50
 -17   3   1   -2.08    4.10
  17   3   1   -0.77    3.83
 -16  -3   2    3.29    3.52
  16   3   2    6.66    3.53
  16   3  -2    2.64    4.73
  16  -3   2   -0.06    2.61
  16  -3  -2    0.26    3.95
 -16   3   2   -0.55    3.78
 -16  -3  -2   -2.12    3.19
 -16   3  -2   -4.41    3.32
 -14   4  -3    5.20    4.55
 -14  -4   3   14.11    5.07
  14   4  -3    2.36    5.39
  14  -4   3    2.83    4.66
 -14   4   3   -2.61    4.77
  14   4   3   -0.18    4.14
  14  -4  -3    3.98    5.30
  -9  19  -1    4.49    5.52
   9  19   1    0.93    5.71
   9  19  -1    5.94    4.89
  -9  19   1    5.73    4.32
   9 -19   1    5.92    4.48
   9 -19  -1    4.68    4.97
  -9 -19  -1    8.52    5.50
  -9 -19   1    0.85    4.75
   5   2  -5    9.66    5.16
   5  -2  -5    7.48    5.52
  -5  -2   5   10.31    5.69
  -5   2   5   13.47    5.03
   0  21   2   -1.48    3.66
   0 -21   2    3.31    4.04
   0 -21  -2    1.42    4.61
   0  21  -2   -0.38    3.90
  11 -12   3   -0.31    4.01
 -11  12   3    2.94    3.82
 -11 -12   3    1.13    4.16
  11 -12  -3   -0.38    4.52
 -11 -12  -3    4.99    4.58
  11  12   3    4.31    5.17
  11  12  -3   -0.12    4.32
 -11  12  -3    4.00    4.93
  12 -16  -1    3.31    3.89
  12 -16   1    3.72    4.00
  12  16   1    8.87    5.68
 -12  16   1    7.23    5.10
 -12 -16  -1    7.97    4.94
  12  16  -1    2.52    5.49
 -12  16  -1    4.84    6.06
 -14  13  -1   -1.60    4.02
  14 -13  -1    5.14    2.91
 -14 -13  -1    2.28    2.73
  14  13   1   -2.78    3.62
 -14 -13   1   -0.79    2.51
 -14  13   1   -5.56    3.54
  14  13  -1   -4.68    3.75
  14 -13   1    1.13    2.24
 -13   8  -3    1.50    4.98
  13   8   3    1.60    4.60
  13  -8  -3   -2.19    5.00
 -13  -8   3    6.40    4.75
  13  -8   3    3.79    4.38
 -13   8   3   -1.85    4.04
 -13  -8  -3   11.32    4.69
  13   8  -3    0.35    5.05
  15  -8   2   35.04    6.78
  15   8  -2   41.81   11.34
  15  -8  -2   52.05    9.05
 -15   8  -2   40.43    9.67
 -15  -8  -2   35.81    7.70
 -15  -8   2   35.15    8.38
 -15   8   2   40.54   10.14
  15   8   2   36.14    9.49
   5  20   2   -2.14    5.51
  -5  20  -2   -0.80    5.10
   5 -20   2    9.43    4.55
  -5 -20  -2    1.47    5.81
  -5 -20   2    1.61    4.23
   5 -20  -2    3.32    4.35
  -5  20   2    1.49    4.01
 -15 -11   1   12.30    5.22
  15  11   1   12.21    7.48
 -15  11  -1   14.76    7.11
 -15  11   1   18.20    7.42
  15  11  -1   18.74    7.15
  15 -11  -1   11.29    5.52
 -10   7  -4   -3.67    4.27
 -10   7   4    1.09    4.09
 -10  -7  -4   -1.65    4.42
  10  -7  -4    0.94    4.28
 -10  -7   4    0.67    3.95
  10   7  -4   -5.43    3.76
  10  -7   4    3.36    3.87
   9  -9   4   -0.74    4.10
  -9   9   4    0.77    3.42
   9   9   4   -1.78    4.33
   9   9  -4    3.58    3.19
  -9  -9  -4   -1.35    4.42
   9  -9  -4    3.82    4.56
  -9   9  -4    1.76    4.59
  -1 -21   2    8.73    5.85
  -1  21  -2   17.02    5.67
  -1 -21  -2    2.48    6.55
   1 -21   2    9.16    5.49
  -1  21   2    1.06    5.59
   1  21   2    0.66    5.43
   1 -21  -2    7.33    6.35
  -3 -22   1    4.55    6.06
  -3  22   1    3.20    4.11
  -3 -22  -1    4.67    6.16
   3  22   1    5.90    5.17
  -3  22  -1   -2.42    5.01
   3 -22   1    6.74    5.12
   3 -22  -1   14.84    5.57
  -7 -19  -2    5.61    5.40
  -7  19   2    2.37    3.80
   7  19   2    1.21    5.28
   7 -19  -2    0.80    4.06
  -7 -19   2    5.56    4.77
  -7  19  -2   -1.88    5.11
   7 -19   2    0.78    4.37
   6 -17  -3   13.24    5.73
   6  17   3   26.08    8.06
   6 -17   3   22.11    6.70
  -6 -17  -3   19.74    8.31
  -6  17   3   16.43    7.11
  -6  17  -3   17.43    8.59
  -6 -17   3   17.05    5.92
   0  -7   5   34.04    7.93
   0   7   5   35.47    9.41
 -11   4   4    1.90    4.36
 -11  -4   4   -1.65    4.80
  11  -4  -4    1.64    5.10
 -11   4  -4    6.12    4.20
  11   4  -4    2.09    4.36
  11  -4   4    3.07    4.88
  11   4   4   -0.01    3.57
 -17  -4   1   -0.05    3.21
  17   4   1   -1.83    3.92
  17   4  -1    0.67    4.09
 -17   4   1    1.60    3.13
 -17   4  -1    2.13    3.33
  17  -4  -1   -0.43    3.70
  17  -4   1    1.68    3.69
 -17  -4  -1   -3.92    2.87
   4 -18  -3    1.10    4.12
   4  18   3    0.58    4.63
  -4 -18  -3    4.39    5.37
  -4  18  -3   -3.40    4.81
   4 -18   3    6.52    4.63
  -4 -18   3    2.67    3.94
  -4  18   3   -0.16    4.51
  -6  21  -1    2.84    3.40
  -6  21   1   -4.70    2.77
  -6 -21  -1   -3.35    3.59
   6  21   1    0.41    3.35
   6 -21  -1    2.52    3.25
   6 -21   1   -1.56    3.30
   6  21  -1    2.03    2.96
  -6 -21   1    2.54    3.49
   1  -7  -5   26.23    6.92
   1  -7   5   25.99    7.45
  -1  -7  -5   28.25    7.83
   1   7   5   19.26    6.86
  -1   7   5   16.45    7.22
  -1  -7   5   26.16    7.57
   5  -3  -5    7.95    5.30
  -5   3   5   10.67    4.24
  -5  -3   5    1.62    5.15
   5   3  -5    4.38    3.87
 -16  -4   2    7.62    5.60
  16   4  -2    8.46    7.03
 -16   4   2   23.48    6.32
  16  -4   2    2.51    4.51
  16  -4  -2    2.66    5.87
 -16   4  -2    8.86    5.30
  16   4   2   14.09    5.53
 -16  -4  -2    3.48    4.67
   3  -6  -5    2.89    3.69
   3   6   5    4.99    3.67
  -3   6   5   -1.76    3.32
 -17  -6   0   12.76    4.92
  17  -6   0   13.11    5.60
  17   6   0   15.83    7.30
 -17   6   0    7.96    6.82
  15  12   0   -0.70    5.50
 -15  12   0    6.06    5.20
   4  -5  -5    1.63    3.84
   4   5   5    1.30    3.14
   4  -5   5   -1.50    3.86
  -2  21   2    2.63    4.39
   2 -21  -2    0.51    4.61
  -2 -21  -2    0.08    5.24
  -2  21  -2    5.59    4.85
   2  21   2   -2.45    4.27
   2 -21   2    1.44    4.21
  -2 -21   2    1.11    4.33
  14   5   3    2.66    5.04
  14  -5  -3    8.80    5.79
 -14  -5   3    7.34    5.51
 -14   5   3    5.74    5.29
  14  -5   3    2.92    4.60
  14   5  -3    6.26    6.21
 -14   5  -3    9.28    5.18
  -7  21   0    3.07    4.71
   7  21   0    2.05    4.82
  -7 -21   0    1.76    5.95
   7 -21   0   11.22    4.66
  -4 -14   4    7.54    5.11
  -4  14  -4   22.05    7.57
   4  14   4   10.41    6.98
   4 -14   4    8.05    6.65
  -4 -14  -4   15.88    6.97
  -4  14   4    8.85    6.68
   4 -14  -4   13.48    5.07
 -14  14   0   -3.42    4.69
  14  14   0   -0.44    5.30
 -14 -11  -2    2.49    4.93
  14  11  -2    1.81    5.70
  14  11   2    7.33    5.68
  14 -11   2    3.60    3.84
 -14  11  -2    5.35    5.71
 -14  11   2   -0.36    4.95
  14 -11  -2   10.18    4.97
  -2  -7   5   -2.64    3.23
   2  -7  -5    1.52    3.29
   2   7   5    3.68    3.41
  -2   7   5    1.46    3.60
   2  -7   5   -0.97    3.66
   0  15   4   -1.82    3.71
   0 -15  -4   -0.58    4.12
   0 -15   4    1.43    3.48
   5  22   0   -5.16    3.35
  -5 -22   0    2.46    4.17
  -5  22   0    0.36    3.66
   5 -22   0    5.08    3.74
   8 -20  -1    6.95    4.80
   8  20   1    7.92    5.99
  -8 -20   1    4.31    6.24
   8 -20   1    6.76    4.82
  -8  20   1    4.99    3.80
  -8  20   1    5.16    4.64
  -8 -20  -1    7.05    6.17
   7 -12   4   37.34    9.99
   7 -12  -4   47.77   10.81
  -7  12  -4   40.91   10.41
  -7 -12  -4   55.03   11.37
   7  12   4   39.41   10.28
 -11 -18   0    2.82    4.78
  11  18   0   -2.24    4.99
 -11  18   0    2.65    4.83
  11 -18   0    5.66    3.59
   1 -15   4    1.45    4.38
  -1  15   4    5.66    4.52
  -1 -15   4    3.83    4.30
  -1 -15  -4   -2.68    4.81
   1 -15  -4    4.64    4.38
   1  15   4    0.77    5.39
 -13 -15   1    1.16    2.38
  13  15   1    0.34    3.26
 -13 -15  -1    2.45    2.91
  13  15  -1    4.24    3.75
 -13  15  -1   -3.68    3.98
 -13  15   1   -1.96    3.39
  13 -15  -1   -3.33    2.65
  -5   4   5   -0.52    2.90
  -5  -4   5   -0.52    3.31
   5  -4   5    6.51    4.37
   5   4   5    2.05    2.85
   5  -4  -5   -3.26    3.95
 -13  13  -2    0.69    6.66
 -13  13   2    8.47    6.31
 -13 -13  -2   20.36    5.64
 -13 -13   2    2.51    5.27
  13 -13  -2    7.69    5.28
  13  13   2   13.01    6.93
  13 -13   2    6.26    4.69
  11   5   4   14.86    4.93
  11   5  -4    8.81    5.62
 -11   5   4   10.93    6.11
 -11  -5   4   16.00    7.10
  11  -5   4   10.00    6.04
  11  -5  -4    9.10    7.49
 -11   5  -4    7.76    6.16
  10  19   0    0.71    4.59
 -10 -19   0   -0.14    4.39
 -10  19   0   10.69    4.50
  10 -19   0   -2.76    3.38
 -17  -5   1   18.09    6.62
 -17   5  -1   15.31    7.24
  17   5  -1   23.23    8.38
  17  -5   1   16.42    5.74
  17   5   1   23.18    7.85
  17  -5  -1   18.22    7.51
 -17   5   1   28.32    7.59
 -17  -5  -1   18.14    5.47
   0 -23   0    1.60    4.84
  -8  11  -4   16.00    7.46
  -8 -11  -4   11.48    8.19
   8 -11  -4   15.66    7.45
   8 -11   4   17.39    6.87
   8  11   4    4.54    7.07
 -16   9  -1   19.09    6.99
  16   9  -1   19.18    7.90
  16   9   1   13.76    7.59
 -16   9   1    9.50    7.17
 -16  -9   1   12.75    5.68
  16  -9  -1   18.54    6.13
  -4  22   1    9.65    4.42
   4 -22   1    4.10    5.26
  -4 -22  -1    8.33    6.49
  -4  22  -1    3.47    5.60
  -4 -22   1   -3.93    5.89
   4  22   1    6.72    5.47
   4 -22  -1    9.34    5.59
  16  10   0    5.19    6.09
  16 -10   0    5.14    3.70
 -16  10   0    2.52    5.66
 -16  -5  -2   16.82    6.25
 -16   5   2   19.08    7.93
 -16  -5   2   19.47    7.24
  16  -5   2   13.30    5.07
  16  -5  -2   25.96    7.91
  16   5   2   23.50    7.76
 -16   5  -2   20.17    7.36
  16   5  -2   42.12    9.56
  -9 -15  -3   23.45    7.35
   9 -15  -3   13.34    7.45
  -9  15  -3   18.03    8.13
   9 -15   3   15.94    6.52
   9  15   3    4.86    8.06
   0  19  -3    6.94    5.98
   0 -19   3    3.67    5.13
   0 -19  -3    5.96    5.66
   0  19   3   -0.46    5.85
  -6 -13  -4    1.70    4.41
  -6  13  -4   -6.73    4.52
   6  13   4    0.06    4.49
   6 -13  -4    2.27    4.52
   6 -13   4    0.21    4.07
   6   0  -5   -2.71    3.55
  -6   0   5    2.87    3.35
   1 -23   0    3.12    5.24
  -1 -23   0    1.87    5.45
  12 -17   0   15.45    4.69
 -12 -17   0   14.29    6.89
 -12  17   0   14.63    6.77
  -3 -21  -2   37.21   10.54
  -3  21  -2   27.59    8.49
  -3 -21   2   34.24    8.44
   3 -21   2   31.90    8.48
   3 -21  -2   46.35    9.08
  -3  21   2   21.64    8.17
   3  21   2   15.57    8.92
   6   1  -5    4.64    3.92
  -6  -1   5    6.64    4.65
   6  -1  -5    2.92    4.35
  -6   1   5    2.63    4.33
   6  -1   5   -4.79    5.63
   1  19   3    0.37    5.42
   1 -19  -3    5.36    5.36
  -1  19   3    7.90    5.43
  -1 -19  -3    2.59    5.62
   1 -19   3    4.88    5.16
  -1  19  -3    7.12    5.60
  -1 -19   3   -0.71    4.91
 -12 -11  -3   28.81    8.50
 -12  11   3   25.10    6.83
  12 -11  -3   23.65    7.63
 -12 -11   3   15.38    7.67
 -12  11  -3   27.41    8.97
  12 -11   3   22.90    7.23
  12  11   3   20.84    8.34
  12  11  -3   10.34    9.07
  10 -17   2   11.93    4.98
 -10 -17  -2    4.63    6.46
  10  17  -2    2.56    5.74
 -10 -17   2   12.72    4.73
 -10  17  -2   15.30    6.28
  10 -17  -2    6.32    5.39
  10  17   2    1.58    6.77
 -10  17   2    0.96    4.55
  -2  15   4   18.54    7.76
  -2  15  -4   18.41    8.51
   2 -15   4   23.79    6.86
   2  15   4   21.01    7.53
   2 -15  -4   19.90    6.72
  -2 -15  -4   24.23    7.66
  -2 -15   4   11.29    6.26
   8 -16  -3    2.32    5.70
  -8  16  -3    6.10    5.96
   8 -16   3    1.65    4.76
  -8 -16  -3   -2.71    5.58
   8  16   3   12.98    6.16
  10  -8   4   17.69    6.06
  10   8  -4   13.05    5.79
 -10  -8  -4    7.26    7.39
 -10   8   4    0.06    5.25
 -10  -8   4   10.34    6.73
  10  -8  -4   13.43    5.63
 -10   8  -4   19.03    6.38
  10   8   4    4.81    6.24
   4  -6   5    6.76    5.21
   4   6   5    4.52    4.36
   4  -6  -5    4.00    5.28
 -10  14  -3    2.91    6.76
 -10 -14   3    4.00    5.46
 -10  14   3    1.29    4.21
  10 -14  -3   13.89    5.42
  10 -14   3    4.26    5.13
  10  14   3   13.76    6.52
  10  14  -3    2.50    4.80
 -10 -14  -3    5.91    5.84
 -13  -9  -3    2.27    5.17
 -13   9   3    3.93    4.57
  13  -9   3    2.03    4.36
 -13   9  -3    7.03    5.13
  13   9   3    2.74    5.23
  13  -9  -3    9.00    5.75
  13   9  -3    4.38    5.42
 -13  -9   3   -0.49    5.04
   0   8   5   -1.34    4.13
   0  -8   5    3.99    4.10
 -15   9  -2    1.74    5.09
 -15  -9   2    2.09    4.77
  15   9   2    8.88    5.05
 -15   9   2   -2.45    5.25
  15   9  -2   -0.33    5.57
 -15  -9  -2    4.74    4.28
  15  -9   2    4.68    3.62
   3  -7  -5    2.99    4.65
  -3   7   5    5.39    5.30
   3   7   5   16.58    5.29
  17   7   0    1.09    5.20
 -17  -7   0    1.60    4.05
 -17   7   0    5.51    5.23
  17  -7   0    3.26    4.12
 -14   6  -3   -0.04    3.76
  14   6   3   -1.59    3.85
  14  -6  -3   -3.69    4.33
 -14   6   3    1.68    3.91
 -14  -6   3    2.27    3.81
  14   6  -3    0.37    4.35
  14  -6   3    2.94    3.35
 -11 -16  -2   -1.80    4.32
  11  16  -2   -1.80    3.99
 -11 -16   2   -2.01    3.50
  11 -16   2    2.76    3.59
  11 -16  -2   -5.28    4.22
  11  16   2    1.19    5.05
 -11  16  -2   -1.24    4.67
  -6  -2   5    5.33    4.00
   6   2  -5   -3.82    3.22
   6  -2  -5    2.78    3.87
  -6   2   5    2.51    3.78
  -5 -18  -3   15.23    5.39
  -5 -18   3    1.00    3.67
  -5  18  -3   -4.71    5.70
   5 -18   3   -0.48    4.88
  -5  18   3    0.74    4.55
   5 -18  -3    4.35    4.29
   5  18   3    0.74    4.48
  -9  18  -2    8.53    6.52
   9  18   2    7.92    6.58
   9 -18   2   14.75    5.02
  -9 -18   2    1.88    4.28
   9  18  -2    6.03    4.49
  -9 -18  -2   -3.63    6.18
   9 -18  -2    6.73    5.22
  -1  -8   5    3.50    4.44
   1   8   5    1.83    4.63
   1  -8  -5    6.18    4.48
  -1   8   5    4.52    4.67
   1  -8   5    3.45    4.66
  -1  -8  -5    3.67    5.13
   6 -20  -2    0.02    3.99
  -6  20  -2    2.46    5.66
  -6 -20   2    7.86    5.28
  -6  20   2    6.07    4.47
   6 -20   2   16.33    4.96
   6  20   2   -0.17    5.88
  -6 -20  -2   -2.61    6.53
   2 -23   0   -0.66    3.99
  -2 -23   0    0.07    4.23
  -9  20   0    3.03    3.35
  -9 -20   0    2.23    3.68
   9  20   0   -1.63    3.69
   9 -20   0   -2.30    2.94
  -9 -10   4   16.41    7.27
  -9  10   4   11.22    4.81
  -9 -10  -4   12.83    7.27
   9  10   4   15.83    7.21
   9  10  -4    8.33    4.94
   9 -10   4   12.37    7.08
  -9  10  -4   33.87    7.66
   9 -10  -4   19.00    7.15
   5  -5  -5    1.43    4.36
   2 -19   3    5.26    5.45
   2 -19  -3    0.20    5.36
  -2  19   3    3.59    5.16
  -2 -19   3    2.95    4.82
   2  19   3    8.08    5.58
  -2  19  -3    2.71    6.30
  -2 -19  -3    8.61    6.18
  -5 -14   4   14.63    6.48
  -5  14  -4   22.07    8.99
   5  14   4   12.74    8.36
  -5 -14  -4   16.31    8.04
  -5  14   4   21.48    7.72
   5 -14   4   27.13    7.67
  -6  -3   5   -0.38    5.39
   6  -3  -5    5.87    5.29
   6   3  -5    9.09    4.46
  13  16   0   -1.14    5.13
 -13  16   0    6.33    4.98
 -11  -6   4    8.73    6.11
 -11   6   4    5.21    5.59
  11   6  -4   13.99    5.46
  11  -6  -4   -4.02    6.62
 -11   6  -4   18.02    6.82
  11   6   4    2.97    5.97
  17  -6  -1    1.46    4.40
 -17   6  -1    3.40    4.55
 -17  -6   1    1.21    4.03
  17   6   1    1.92    5.01
  17   6  -1    2.33    5.46
 -17   6   1    2.59    4.86
   7  17   3   14.50    7.66
  -7 -17   3    8.67    5.41
  -7  17  -3   20.84    8.18
  -7 -17  -3   12.53    7.48
   7 -17   3   13.87    6.56
  15  12  -1   10.93    5.74
 -15  12   1    3.47    5.50
 -15 -12   1    3.91    4.12
  15  12   1    5.27    5.65
 -15  12  -1    6.05    5.31
  15 -12  -1   -3.75    4.33
  -2  -8   5    0.32    3.77
   2  -8   5    0.45    4.58
   2   8   5   -0.32    4.47
  -2   8   5    4.20    4.65
   2  -8  -5    6.79    4.05
  -2  -8  -5    5.23    4.73
  -3  15   4   18.14    7.23
   3 -15   4   21.15    6.74
  -3 -15   4   19.15    6.00
  -3  15  -4   17.03    8.10
   3  15   4   15.37    7.36
  -3 -15  -4    9.16    7.17
   3 -15  -4   12.85    6.05
  16   6  -2    4.95    5.91
 -16   6  -2   -0.62    4.53
 -16  -6   2    0.23    4.41
  16  -6   2   -1.46    3.18
  16  -6  -2   10.34    4.80
  16   6   2    5.69    4.69
 -16   6   2    4.47    4.59
 -16  -6  -2   -1.31    3.62
 -11 -13   3   14.06    7.58
  11 -13   3   23.33    7.33
 -11  13   3   19.07    6.63
 -11 -13  -3   39.17    8.55
  11  13   3   29.20    9.53
  11 -13  -3   26.01    8.08
 -11  13  -3   22.46    9.86
  11  13  -3   22.34    8.67
  12 -15   2    3.77    4.13
  12 -15  -2    9.04    4.76
 -12  15   2    6.49    4.88
  12  15  -2    5.63    5.38
  12  15   2   -1.28    5.60
 -12 -15  -2    7.56    5.23
 -12 -15   2    1.14    4.45
 -12  15  -2    9.61    6.01
   7  21  -1    4.91    5.41
  -7  21  -1   19.26    6.14
   7 -21  -1    9.35    5.18
  -7 -21   1    6.10    5.56
  -7 -21  -1    7.92    7.00
   7  21   1    3.87    6.09
  -7  21   1    5.42    4.27
   7 -21   1    2.73    5.25
 -12   0   4    8.61    8.11
  12   0  -4   30.96    7.90
   4 -21   2   33.48    7.47
   4  21   2   14.76    8.78
   4 -21  -2   25.55    7.91
  -4 -21   2   23.20    7.57
  -4  21   2   12.54    7.20
  -4  21  -2   31.34    8.72
  12  -1  -4   -1.41    4.28
  12  -1   4   -1.80    3.39
  12   1  -4    5.87    4.19
  -8 -19   2    3.47    4.08
   8 -19  -2   -4.37    4.39
  -8  19  -2    8.52    5.34
   8 -19   2    2.08    4.57
  -8  19   2    5.73    3.93
   8  19   2   -0.88    5.46
 -14 -14  -1    5.79    4.48
  14  14  -1   16.53    6.01
 -14  14  -1    8.60    6.36
 -14  14   1   -0.17    5.40
  14 -14  -1    5.74    4.42
  14 -14   1    3.65    4.06
  14  14   1    5.62    6.07
  18   0   0   43.87   10.39
 -18   0   0   37.73    8.94
  -3 -23   0    8.61    6.28
   3  23   0    4.94    4.44
   3 -23   0    5.80    6.27
  -6 -22   0    3.81    4.93
  -6  22   0    0.63    4.91
   6  22   0    1.36    3.84
  -5 -22  -1    6.28    7.56
   5 -22  -1   15.45    5.88
  -5 -22   1   15.44    5.92
  -5  22  -1    5.53    6.72
  -5  22   1    4.65    4.38
   5 -22   1    7.13    5.83
   5  22   1    0.17    5.81
  18  -1   0    0.46    5.46
  18   1   0    6.32    5.41
  -3  19  -3   15.54    5.94
  -3  19   3    4.02    4.73
  -3 -19   3    0.27    5.35
   3  19   3   -6.80    5.33
   3 -19   3    5.82    5.06
   4  -7   5    1.09    3.97
   4   7   5   -0.67    3.29
   4  -7  -5    2.07    4.28
 -11  18  -1   17.00    7.24
  11  18  -1    7.19    7.34
  11 -18   1   12.33    5.03
  11  18   1   16.79    7.33
 -11  18   1   12.21    6.26
  -6  -4   5    1.21    4.80
  -6   4   5    0.82    3.57
   6  -4  -5    4.99    4.65
  12  -2  -4    6.23    5.85
  12   2  -4    2.14    5.24
  15  13   0    0.07    4.01
  15   0  -3   -0.58    4.59
  14  -7  -3    0.46    5.42
  14   7  -3    2.27    5.36
 -14   7  -3   -0.74    4.93
  14   7   3    1.87    5.58
 -14  -7  -3    9.32    4.73
  14  -7   3    2.80    4.01
  10  19   1    2.08    5.47
 -10  19  -1   11.40    5.44
  10 -19   1    2.57    4.15
 -10  19   1    4.62    4.60
  10  19  -1    1.05    4.83
   0 -23   1   16.82    6.03
   0  23   1    1.54    4.96
   5  -6  -5    3.56    5.13
   5   6   5    1.52    3.77
  15   1  -3    2.57    4.81
  15  -1  -3    2.22    4.52
 -15   1  -3   -0.70    3.64
  18  -2   0   -1.72    4.30
  18   2   0    3.46    4.46
  14  12  -2    2.18    4.75
  14 -12  -2    5.69    4.39
 -14  12  -2   -4.82    5.06
  14  12   2    1.32    5.20
   8  21   0   -2.17    4.69
   8 -21   0    7.68    4.30
  16 -10  -1    4.95    4.69
  16  10   1    8.65    6.14
  16  10  -1    4.77    6.29
;
_shelx_hkl_checksum     78051
_shelx_res_file
;
TITL User-defined
CELL  0.71075 14.46520 18.74210 4.32304 90.000 90.000 90.000
ZERR  4 0.00300 0.00380 0.00089 0.000 0.000 0.000
LATT -1
SYMM .50-X, .50+Y, .50+Z
SYMM .50+X, .50-Y,    +Z
SYMM    -X,    -Y, .50+Z
SFAC N C H
UNIT 28 44 44
SHEL 99999.000000 0.000000
L.S. 10
FMAP 2
PLAN -10
WPDB -2
HTAB
BOND $H
CONF
LIST 4
EQIV $1 -x+1, -y, z+1/2
HTAB C1 N7_$1
EQIV $2 -x+3/2, y-1/2, z-1/2
HTAB C2 N6_$2
EQIV $3 -x+2, -y, z+1/2
HTAB C5 N2_$3
EQIV $4 x, y, z-1
HTAB C9 N4_$4
HTAB C10 N1_$1
EQIV $5 -x+1, -y, z-1/2
HTAB C11 N7_$5
TEMP -100.0
ACTA
SIZE 0.620 0.130 0.150
WGHT    0.042000    0.041500
FVAR       0.69891
N1    1    0.746928   -0.173879    0.373744    11.00000    0.05178    0.04449 =
         0.07817    0.00322    0.00266   -0.00755
N2    1    0.879415   -0.114104    0.450399    11.00000    0.03680    0.04598 =
         0.05855   -0.00347    0.01036    0.00766
N3    1    0.809403   -0.083865    0.612463    11.00000    0.03020    0.03661 =
         0.03631    0.00517    0.00256    0.01026
N4    1    0.753191    0.065013    0.458698    11.00000    0.03293    0.03286 =
         0.03128    0.00136   -0.00261    0.00116
N5    1    0.583357    0.134157    0.298413    11.00000    0.03544    0.02773 =
         0.03602    0.00274   -0.00396    0.00539
N6    1    0.543350    0.190337    0.443309    11.00000    0.03808    0.03318 =
         0.05167   -0.00441    0.00278    0.00663
N7    1    0.464082    0.089222    0.535540    11.00000    0.03237    0.03803 =
         0.07549    0.00693   -0.00316    0.00027
C1    2    0.732573   -0.120012    0.562409    11.00000    0.03252    0.04916 =
         0.07640    0.00610    0.00946    0.00489
AFIX  43
H1    3    0.674368   -0.108576    0.651299    11.00000   -1.20000
AFIX   0
C2    2    0.837559   -0.168074    0.314217    11.00000    0.06015    0.03303 =
         0.04670    0.00371    0.01200    0.00717
AFIX  43
H2    3    0.869342   -0.200547    0.183217    11.00000   -1.20000
AFIX   0
C3    2    0.823804   -0.020528    0.799467    11.00000    0.05944    0.04913 =
         0.03512   -0.00290   -0.00999    0.01751
AFIX  23
H3A   3    0.881478   -0.026272    0.920221    11.00000   -1.20000
H3B   3    0.772034   -0.015787    0.947839    11.00000   -1.20000
AFIX   0
C4    2    0.830285    0.046242    0.610557    11.00000    0.04068    0.03685 =
         0.03358   -0.01102   -0.00271    0.00843
C5    2    0.910541    0.086424    0.592431    11.00000    0.03361    0.05398 =
         0.06339   -0.02169   -0.00960    0.00634
AFIX  43
H5    3    0.964931    0.071343    0.696805    11.00000   -1.20000
AFIX   0
C6    2    0.910621    0.147888    0.423062    11.00000    0.03881    0.05253 =
         0.08365   -0.01697    0.01016   -0.01188
AFIX  43
H6    3    0.965019    0.176135    0.410266    11.00000   -1.20000
AFIX   0
C7    2    0.831586    0.168745    0.270997    11.00000    0.05064    0.03220 =
         0.06088   -0.00409    0.01548   -0.00237
AFIX  43
H7    3    0.829887    0.211643    0.154071    11.00000   -1.20000
AFIX   0
C8    2    0.754486    0.125124    0.293928    11.00000    0.03575    0.03166 =
         0.03579   -0.00250    0.00703    0.00372
C9    2    0.666990    0.142295    0.114610    11.00000    0.04868    0.04330 =
         0.03968    0.00996    0.00424    0.00952
AFIX  23
H9A   3    0.670649    0.192018    0.038295    11.00000   -1.20000
H9B   3    0.663173    0.110454   -0.067667    11.00000   -1.20000
AFIX   0
C10   2    0.471732    0.160460    0.580713    11.00000    0.03408    0.03927 =
         0.05591   -0.00160    0.00410    0.00557
AFIX  43
H10   3    0.428898    0.186843    0.701816    11.00000   -1.20000
AFIX   0
C11   2    0.535700    0.075127    0.357812    11.00000    0.04300    0.02775 =
         0.05802   -0.00601   -0.01089    0.00164
AFIX  43
H11   3    0.551185    0.029046    0.282353    11.00000   -1.20000
AFIX   0
HKLF 4
REM  User-defined
REM R1 =  0.0467 for    1895 Fo > 4sig(Fo)  and  0.0620 for all    2381 data
REM    163 parameters refined using      1 restraints
END
WGHT      0.0420      0.0415
REM Instructions for potential hydrogen bonds
HTAB C1 N7_$1
HTAB C2 N6_$2
HTAB C5 N2_$3
HTAB C9 N4_$4
HTAB C10 N1_$1
HTAB C11 N7_$5
REM Highest difference peak  0.127,  deepest hole -0.139,  1-sigma level  0.036
Q1    1   0.7798 -0.1057  0.1033  11.00000  0.05    0.13
Q2    1   0.8206  0.7176  0.0008  11.00000  0.05    0.13
Q3    1   0.6846  0.0476 -0.1587  11.00000  0.05    0.13
Q4    1   0.6467  0.1769 -0.0625  11.00000  0.05    0.12
Q5    1   0.3997  0.0564  0.8249  11.00000  0.05    0.12
Q6    1   0.6805 -0.0924  0.3171  11.00000  0.05    0.12
Q7    1   0.6238  0.0688  0.6505  11.00000  0.05    0.12
Q8    1   0.5417  0.4711  0.0995  11.00000  0.05    0.12
Q9    1   0.7026  0.0468  0.6143  11.00000  0.05    0.12
Q10   1   0.7822  0.1517  0.4118  11.00000  0.05    0.12
;
_shelx_res_checksum     24183
_shelxl_version_number        2.013
data_II
_database_code_depnum_ccdc_archive 'CCDC 1040608'
_audit_creation_method     SHELXL-2013
_chemical_name_systematic
;\
1,1-[Pyridine-2,6-diylbis(methylene)]bis(4-methyl-1<i>H</i>-1,2,4-triazol-4-\
ium) iodide triiodide
;
_chemical_name_common     ?
_chemical_formula_moiety     'C13 H17 N7 2+, I3 -, I -'
_chemical_formula_sum     'C13 H17 I4 N7'
_chemical_formula_iupac     'C13 H17 N7 2+, I3 -, I -'
_chemical_formula_weight     778.94
_chemical_melting_point     ?
_shelx_space_group_comment
;
The symmetry employed for this shelxl refinement is uniquely defined
by the following loop, which should always be used as a source of
symmetry information in preference to the above space-group names.
They are only intended as comments.
;
_space_group_crystal_system     monoclinic
_space_group_name_H-M_alt     'C 2/m'
_space_group_name_Hall     '-C 2y'
loop_
    _space_group_symop_operation_xyz
    'x, y, z'
    '-x, y, -z'
    'x+1/2, y+1/2, z'
    '-x+1/2, y+1/2, -z'
    '-x, -y, -z'
    'x, -y, z'
    '-x+1/2, -y+1/2, -z'
    'x+1/2, -y+1/2, z'
_cell_length_a     13.784(3)
_cell_length_b     10.010(3)
_cell_length_c     16.709(4)
_cell_angle_alpha     90
_cell_angle_beta     102.648(7)
_cell_angle_gamma     90
_cell_volume     2249.5(10)
_cell_formula_units_Z     4
_cell_measurement_reflns_used     10090
_cell_measurement_theta_min     3.02
_cell_measurement_theta_max     27.54
_cell_measurement_temperature     173(2)
_exptl_crystal_description     prism
_exptl_crystal_colour     brown
_exptl_crystal_size_max     0.340
_exptl_crystal_size_mid     0.140
_exptl_crystal_size_min     0.090
_exptl_crystal_density_diffrn     2.300
_exptl_crystal_density_meas     ?
_exptl_crystal_density_method     'not measured'
_exptl_crystal_F_000     1424
_exptl_absorpt_coefficient_mu     5.551
_exptl_absorpt_correction_type     multi-scan
_exptl_absorpt_process_details
;
(<i>REQAB</i>; Rigaku, 1998)
;
_shelx_estimated_absorpt_T_min     0.254
_shelx_estimated_absorpt_T_max     0.635
_exptl_absorpt_correction_T_min     0.322
_exptl_absorpt_correction_T_max     0.607
_exptl_special_details     ?
_diffrn_ambient_temperature     173(2)
_diffrn_radiation_type     MoK\a
_diffrn_radiation_wavelength     0.71075
_diffrn_measurement_device_type     'Rigaku XtaLAB mini'
_diffrn_measurement_method     \w
_diffrn_detector_area_resol_mean     6.849
_diffrn_reflns_number     11638
_diffrn_reflns_av_R_equivalents     0.0368
_diffrn_reflns_theta_min     3.013
_diffrn_reflns_theta_max     27.483
_diffrn_reflns_theta_full     25.242
_diffrn_measured_fraction_theta_max     0.999
_diffrn_measured_fraction_theta_full     0.997
_diffrn_reflns_limit_h_min     -17
_diffrn_reflns_limit_h_max     17
_diffrn_reflns_limit_k_min     -12
_diffrn_reflns_limit_k_max     12
_diffrn_reflns_limit_l_min     -21
_diffrn_reflns_limit_l_max     21
_refine_special_details     ?
_reflns_number_total     2712
_reflns_number_gt     2303
_reflns_threshold_expression     I>2\s(I)
_refine_ls_structure_factor_coef     Fsqd
_refine_ls_matrix_type     full
_refine_ls_R_factor_all     0.0446
_refine_ls_R_factor_gt     0.0359
_refine_ls_wR_factor_gt     0.0766
_refine_ls_wR_factor_ref     0.0799
_refine_ls_goodness_of_fit_ref     1.107
_refine_ls_restrained_S_all     1.107
_refine_ls_number_reflns     2712
_refine_ls_number_parameters     126
_refine_ls_number_restraints     0
_refine_ls_hydrogen_treatment     constr
_refine_ls_weighting_scheme     calc
_refine_ls_weighting_details
             'w=1/[\s^2^(Fo^2^)+(0.0241P)^2^+14.4966P] where P=(Fo^2^+2Fc^2^)/3'
_atom_sites_solution_hydrogens     geom
_atom_sites_solution_primary     ?
_atom_sites_solution_secondary     ?
_refine_ls_shift/su_max     0.001
_refine_ls_shift/su_mean     0.000
_refine_diff_density_max     1.089
_refine_diff_density_min     -1.110
_refine_ls_extinction_method     none
_refine_ls_extinction_coef     .
loop_
    _atom_type_symbol
    _atom_type_description
    _atom_type_scat_dispersion_real
    _atom_type_scat_dispersion_imag
    _atom_type_scat_source
    'I' 'I' -0.4742 1.8119
                         'International Tables Vol C Tables 4.2.6.8 and 6.1.1.4'
    'N' 'N' 0.0061 0.0033
                         'International Tables Vol C Tables 4.2.6.8 and 6.1.1.4'
    'C' 'C' 0.0033 0.0016
                         'International Tables Vol C Tables 4.2.6.8 and 6.1.1.4'
    'H' 'H' 0.0000 0.0000
                         'International Tables Vol C Tables 4.2.6.8 and 6.1.1.4'
_computing_data_collection
;
<i>CrystalClear-SM Expert</i> (Rigaku, 2011)
;
_computing_cell_refinement
;
<i>CrystalClear-SM Expert</i> (Rigaku, 2011)
;
_computing_data_reduction
;
<i>CrystalClear-SM Expert</i> (Rigaku, 2011)
;
_computing_structure_solution
;
SHELXS97 (Sheldrick, 2008)
;
_computing_structure_refinement
;
SHELXL2013 (Sheldrick, 2008)
;
_computing_molecular_graphics
;
CrystalStructure (Rigaku, 2010)
;
_computing_publication_material
;
CrystalStructure (Rigaku, 2010)
;
loop_
    _atom_site_type_symbol
    _atom_site_label
    _atom_site_fract_x
    _atom_site_fract_y
    _atom_site_fract_z
    _atom_site_U_iso_or_equiv
    _atom_site_adp_type
    _atom_site_calc_flag
    _atom_site_occupancy
    _atom_site_disorder_assembly
    _atom_site_disorder_group
    I I1 0.64670(4) 0.5000 0.08917(4) 0.04623(16) Uani d 0.9761(9) A 1
    I I2 0.60699(4) 0.5000 0.25579(3) 0.03549(14) Uani d 0.9761(9) A 1
    I I3 0.55437(5) 0.5000 0.41333(4) 0.05505(18) Uani d 0.9761(9) A 1
    I I1' 0.6681(18) 0.5000 0.0437(17) 0.04623(16) Uani d 0.0239(9) A 2
    I I2' 0.6331(15) 0.5000 0.2138(16) 0.03549(14) Uani d 0.0239(9) A 2
    I I3' 0.577(2) 0.5000 0.3681(17) 0.05505(18) Uani d 0.0239(9) A 2
    I I4 0.62747(3) 0.0000 0.39551(3) 0.03401(13) Uani d 1 . .
    N N1 0.8485(3) 0.2640(4) 0.3182(2) 0.0330(9) Uani d 1 . .
    N N2 0.7994(4) 0.1816(5) 0.1944(3) 0.0497(12) Uani d 1 . .
    N N3 0.8876(3) 0.2471(4) 0.2021(2) 0.0338(9) Uani d 1 . .
    N N4 0.9323(4) 0.5000 0.1270(3) 0.0324(12) Uani d 1 . .
    C C1 0.8505(4) 0.2959(7) 0.4053(3) 0.0487(14) Uani d 1 . .
    H H1A 0.8496 0.2128 0.4362 0.058 Uiso calc 1 . .
    H H1B 0.7921 0.3498 0.4086 0.058 Uiso calc 1 . .
    H H1C 0.9110 0.3461 0.4288 0.058 Uiso calc 1 . .
    C C2 0.9165(4) 0.2969(5) 0.2765(3) 0.0360(11) Uani d 1 . .
    H H2 0.9752 0.3472 0.2965 0.043 Uiso calc 1 . .
    C C3 0.7785(4) 0.1942(6) 0.2659(3) 0.0443(13) Uani d 1 . .
    H H3 0.7205 0.1583 0.2798 0.053 Uiso calc 1 . .
    C C4 0.9370(5) 0.2575(6) 0.1327(3) 0.0510(15) Uani d 1 . .
    H H4A 0.9171 0.1807 0.0953 0.061 Uiso calc 1 . .
    H H4B 1.0099 0.2534 0.1535 0.061 Uiso calc 1 . .
    C C5 0.9101(4) 0.3866(5) 0.0855(3) 0.0366(11) Uani d 1 . .
    C C6 0.8671(4) 0.3811(5) 0.0021(3) 0.0391(12) Uani d 1 . .
    H H6 0.8522 0.2978 -0.0251 0.047 Uiso calc 1 . .
    C C7 0.8468(6) 0.5000 -0.0403(4) 0.0421(18) Uani d 1 . .
    H H7 0.8192 0.5000 -0.0976 0.051 Uiso calc 1 . .
loop_
    _atom_site_aniso_label
    _atom_site_aniso_U_11
    _atom_site_aniso_U_22
    _atom_site_aniso_U_33
    _atom_site_aniso_U_12
    _atom_site_aniso_U_13
    _atom_site_aniso_U_23
    I1 0.0523(3) 0.0345(3) 0.0584(4) 0.000 0.0263(3) 0.000
    I2 0.0342(3) 0.0255(2) 0.0439(3) 0.000 0.0023(2) 0.000
    I3 0.0775(4) 0.0464(3) 0.0400(3) 0.000 0.0100(3) 0.000
    I1' 0.0523(3) 0.0345(3) 0.0584(4) 0.000 0.0263(3) 0.000
    I2' 0.0342(3) 0.0255(2) 0.0439(3) 0.000 0.0023(2) 0.000
    I3' 0.0775(4) 0.0464(3) 0.0400(3) 0.000 0.0100(3) 0.000
    I4 0.0302(2) 0.0402(3) 0.0309(2) 0.000 0.00506(17) 0.000
    N1 0.040(2) 0.029(2) 0.030(2) -0.0001(17) 0.0069(17) 0.0043(17)
    N2 0.067(3) 0.038(3) 0.038(2) -0.017(2) -0.001(2) -0.006(2)
    N3 0.048(2) 0.027(2) 0.0266(19) 0.0058(19) 0.0082(17) 0.0040(17)
    N4 0.038(3) 0.039(3) 0.022(3) 0.000 0.010(2) 0.000
    C1 0.063(4) 0.055(4) 0.028(3) 0.007(3) 0.012(3) -0.003(2)
    C2 0.035(2) 0.034(3) 0.038(3) 0.001(2) 0.006(2) 0.000(2)
    C3 0.047(3) 0.040(3) 0.043(3) -0.019(3) 0.004(2) 0.002(2)
    C4 0.079(4) 0.049(3) 0.032(3) 0.023(3) 0.028(3) 0.011(3)
    C5 0.041(3) 0.037(3) 0.036(3) 0.011(2) 0.018(2) 0.005(2)
    C6 0.053(3) 0.032(3) 0.035(3) 0.004(2) 0.016(2) -0.005(2)
    C7 0.059(5) 0.043(4) 0.025(3) 0.000 0.012(3) 0.000
_geom_special_details
;
All e.s.d.'s (except the e.s.d. in the dihedral angle between two l.s. planes)
are estimated using the full covariance matrix. The cell e.s.d.'s are taken
into account individually in the estimation of e.s.d.'s in distances, angles
and torsion angles; correlations between e.s.d.'s in cell parameters are only
used when they are defined by crystal symmetry. An approximate (isotropic)
treatment of cell e.s.d.'s is used for estimating e.s.d.'s involving l.s.
planes.
;
loop_
    _geom_bond_atom_site_label_1
    _geom_bond_atom_site_label_2
    _geom_bond_site_symmetry_2
    _geom_bond_distance
    _geom_bond_publ_flag
    I1 I2 . 2.9524(10) ?
    I2 I3 . 2.8796(10) ?
    I1' I2' . 2.98(3) ?
    I2' I3' . 2.85(4) ?
    N1 C2 . 1.326(6) ?
    N1 C3 . 1.347(6) ?
    N1 C1 . 1.485(6) ?
    N2 C3 . 1.295(7) ?
    N2 N3 . 1.362(6) ?
    N3 C2 . 1.317(6) ?
    N3 C4 . 1.471(6) ?
    N4 C5 6_565 1.331(6) ?
    N4 C5 . 1.331(6) ?
    C1 H1A . 0.9800 ?
    C1 H1B . 0.9800 ?
    C1 H1C . 0.9800 ?
    C2 H2 . 0.9500 ?
    C3 H3 . 0.9500 ?
    C4 C5 . 1.517(7) ?
    C4 H4A . 0.9900 ?
    C4 H4B . 0.9900 ?
    C5 C6 . 1.391(7) ?
    C6 C7 . 1.381(6) ?
    C6 H6 . 0.9500 ?
    C7 C6 6_565 1.381(6) ?
    C7 H7 . 0.9500 ?
loop_
    _geom_angle_atom_site_label_1
    _geom_angle_atom_site_label_2
    _geom_angle_atom_site_label_3
    _geom_angle_site_symmetry_1
    _geom_angle_site_symmetry_3
    _geom_angle
    _geom_angle_publ_flag
    I3 I2 I1 . . 176.19(2) ?
    I3' I2' I1' . . 173.8(10) ?
    C2 N1 C3 . . 106.0(4) ?
    C2 N1 C1 . . 126.8(4) ?
    C3 N1 C1 . . 127.2(4) ?
    C3 N2 N3 . . 103.9(4) ?
    C2 N3 N2 . . 110.5(4) ?
    C2 N3 C4 . . 128.4(5) ?
    N2 N3 C4 . . 121.1(4) ?
    C5 N4 C5 6_565 . 117.2(6) ?
    N1 C1 H1A . . 109.5 ?
    N1 C1 H1B . . 109.5 ?
    H1A C1 H1B . . 109.5 ?
    N1 C1 H1C . . 109.5 ?
    H1A C1 H1C . . 109.5 ?
    H1B C1 H1C . . 109.5 ?
    N3 C2 N1 . . 107.5(4) ?
    N3 C2 H2 . . 126.3 ?
    N1 C2 H2 . . 126.3 ?
    N2 C3 N1 . . 112.1(5) ?
    N2 C3 H3 . . 123.9 ?
    N1 C3 H3 . . 123.9 ?
    N3 C4 C5 . . 111.6(4) ?
    N3 C4 H4A . . 109.3 ?
    C5 C4 H4A . . 109.3 ?
    N3 C4 H4B . . 109.3 ?
    C5 C4 H4B . . 109.3 ?
    H4A C4 H4B . . 108.0 ?
    N4 C5 C6 . . 123.7(5) ?
    N4 C5 C4 . . 117.0(5) ?
    C6 C5 C4 . . 119.3(5) ?
    C7 C6 C5 . . 118.3(5) ?
    C7 C6 H6 . . 120.9 ?
    C5 C6 H6 . . 120.9 ?
    C6 C7 C6 6_565 . 118.9(7) ?
    C6 C7 H7 6_565 . 120.5 ?
    C6 C7 H7 . . 120.5 ?
loop_
    _geom_torsion_atom_site_label_1
    _geom_torsion_atom_site_label_2
    _geom_torsion_atom_site_label_3
    _geom_torsion_atom_site_label_4
    _geom_torsion_site_symmetry_1
    _geom_torsion_site_symmetry_2
    _geom_torsion_site_symmetry_3
    _geom_torsion_site_symmetry_4
    _geom_torsion
    _geom_torsion_publ_flag
    C3 N2 N3 C2 . . . . -0.3(6) ?
    C3 N2 N3 C4 . . . . -179.2(5) ?
    N2 N3 C2 N1 . . . . 0.5(6) ?
    C4 N3 C2 N1 . . . . 179.3(5) ?
    C3 N1 C2 N3 . . . . -0.4(6) ?
    C1 N1 C2 N3 . . . . 178.6(5) ?
    N3 N2 C3 N1 . . . . 0.0(6) ?
    C2 N1 C3 N2 . . . . 0.3(6) ?
    C1 N1 C3 N2 . . . . -178.8(5) ?
    C2 N3 C4 C5 . . . . -84.4(7) ?
    N2 N3 C4 C5 . . . . 94.3(6) ?
    C5 N4 C5 C6 6_565 . . . 1.0(10) ?
    C5 N4 C5 C4 6_565 . . . 179.1(4) ?
    N3 C4 C5 N4 . . . . 59.2(7) ?
    N3 C4 C5 C6 . . . . -122.7(5) ?
    N4 C5 C6 C7 . . . . 0.4(9) ?
    C4 C5 C6 C7 . . . . -177.6(6) ?
    C5 C6 C7 C6 . . . 6_565 -1.8(11) ?
loop_
    _geom_hbond_atom_site_label_D
    _geom_hbond_atom_site_label_H
    _geom_hbond_atom_site_label_A
    _geom_hbond_site_symmetry_A
    _geom_hbond_distance_DH
    _geom_hbond_distance_HA
    _geom_hbond_distance_DA
    _geom_hbond_angle_DHA
    C3 H3 I4 . 0.95 3.00 3.844(5) 149
    C2 H2 I4 3 0.95 2.82 3.744(5) 164
    C4 H4B I2 3_545 0.99 3.18 3.775(6) 120
    C4 H4B I2' 3_545 0.99 3.10 3.766(15) 126
    C6 H6 I1 7_655 0.95 3.17 4.097(5) 166
    C6 H6 I1' 7_655 0.95 3.00 3.900(8) 158
    C4 H4A I1' 7_655 0.99 2.98 3.94(2) 166
_shelx_hkl_file
;
  -2   0   1 1659.56   23.90
  -2   0   1 1729.63   25.31
   2   0  -1 1667.82   23.01
  -2   0   1 1767.43   26.73
  -2   0   0 1810.08   28.48
  -2   0   0 1831.09   18.80
   2   0   0 1852.67   26.63
   1   1  -2 1594.63   15.74
  -1  -1   2 1661.28   29.70
   1  -1  -2 1614.70   27.44
   1   1  -2 1490.95   34.96
  -1   1   2 1554.22   36.99
  -2   0   2 2283.26   40.70
  -2   0   2 2320.64   38.64
  -2   0   2 2361.65   34.84
   2   0   117591.03  256.24
  -2   0  -117802.33  263.97
   0   0   3 1434.33   30.43
   0   0  -3 1569.89   28.50
   0   0   3 1517.28   27.80
  -1   1  -212179.73  207.09
   1  -1   211713.86  130.00
  -1  -1  -211716.65  166.08
   1   1   211271.88  186.75
   1  -1   211672.48  166.54
  -1  -1  -211741.07  156.49
  -1   1  -211353.81  134.98
   0   2   039394.88  716.01
   0  -2   038442.26  693.98
   1   1  -3  419.79   21.51
   1  -1  -3  423.36   12.50
  -1   1   3  431.33   18.48
  -1  -1   3  407.06   11.93
  -1  -1   3  413.61   12.73
   0   2   1 1727.64   34.13
   0   2  -1 1669.25   49.61
   0  -2  -1 1763.78   43.44
   0   2  -1 1771.37   26.37
   0   2   1 1640.49   32.18
   0  -2   1 1759.99   40.08
  -2   0   3 9697.14  174.28
  -2   0   3 9981.56  163.11
   2   0  -3 9401.32  128.11
  -2   0  -2 6178.51  101.25
  -2   0  -2 5845.74   52.49
   2   0   2 5995.25  104.71
   0  -2   2 4654.72   57.83
   0  -2   2 4874.59   88.82
   0   2  -2 4765.44  109.78
   0   2   2 4636.58   62.28
   0   2   2 4714.26   95.79
   0  -2  -2 4757.86   90.77
   1   1   3  466.44   21.80
  -1   1  -3  485.96   18.71
   1  -1   3  497.38   16.94
  -1  -1  -3  483.91   14.15
  -1  -1  -3  513.93   13.77
   1  -1   3  511.70   12.51
   3  -1  -1  248.66    8.81
  -3  -1   1  260.45   10.24
  -3   1   1  281.68   17.03
  -3   1   1  243.76   11.07
   3   1  -1  277.77    8.15
  -3  -1   1  282.35   13.50
   3  -1   0   16.49    3.46
   3   1   0   28.13    4.93
  -3   1   0    8.78    7.41
  -3  -1   0    6.64    6.57
  -3  -1   0    4.42    5.65
  -3   1   0   17.23    5.77
   0   0   4 5516.65   93.78
   0   0   4 5556.53  119.31
   0   0  -4 5196.49   87.45
  -2  -2   124644.30  469.24
  -2   2   125572.10  389.15
   2   2  -125020.55  463.02
  -2   2   124450.10  489.92
   2  -2  -124754.83  416.58
  -2   2   0 3748.18   75.27
  -2   2   0 3717.58   76.57
   2  -2   0 3808.12   66.51
  -2  -2   0 3606.32   74.63
  -2  -2   0 3664.61   75.53
  -3   1   2 6665.45   96.56
   3  -1  -2 6573.19  102.28
  -3  -1   2 6764.48  120.30
  -3  -1   2 6645.24   91.44
  -3  -1   2 6782.83  128.48
  -3   1   2 6646.09  136.15
  -2   0   4  745.88   26.83
  -2   0   4  816.37   22.69
  -1   1   4 8717.76  194.94
   1  -1  -4 8708.15  154.74
  -1  -1   4 8739.22  153.57
   1   1  -4 8667.50  185.33
   1  -1  -4 8760.78   86.14
  -1  -1   4 8914.32  155.51
  -2   0  -312424.55  228.70
   2   0   312484.68  241.92
  -2   2   2 5279.05  128.01
   2   2  -2 5091.89  111.48
   2  -2  -2 5471.23  101.23
  -2  -2   2 5421.09  105.14
  -3  -1  -143024.94  657.31
  -3  -1  -142593.31  821.01
   3  -1   143314.72  801.96
  -3   1  -142567.36  823.45
   3   1   143213.61  753.30
  -2  -2  -173304.96 1625.92
  -2  -2  -177589.67 1486.05
  -2   2  -178427.39 1580.09
   2   2   178648.98 1345.09
   2  -2   177815.13 1289.20
  -2   2  -178382.50 1517.41
   0  -2   3 1447.56   24.95
   0  -2   3 1461.71   33.75
   0   2   3 1537.61   44.86
   0  -2  -3 1426.71   38.35
   0   2  -3 1429.00   46.33
   0  -2  -3 1468.66   23.10
  -3   1   3  824.83   31.97
   3   1  -3  835.07   25.42
  -3  -1   3  783.54   22.79
  -3  -1   3  825.17   17.97
   3  -1  -3  805.30   20.95
  -3   1   3  833.25   16.53
   1  -1   4  226.61   11.58
   1  -1   4  196.92   10.20
   1   1   4  154.44   14.34
  -1   1  -4  179.81   16.54
  -1  -1  -4  203.55   11.34
  -1  -1  -4  225.28   11.17
  -2  -2   3 9880.61  198.67
  -2   2   3 9854.59  231.58
   2   2  -310066.28  222.09
   2  -2  -310424.82  195.91
  -4   0   1  424.78   18.25
  -4   0   1  378.91   13.17
  -4   0   1  406.24   15.30
  -2   2  -2 2326.24   65.99
  -2  -2  -2 2478.89   59.21
   2  -2   2 2432.03   40.52
  -2  -2  -2 2346.27   46.98
   2  -2   2 2226.40   49.58
   2   2   2 2225.87   55.81
  -3  -1  -2  734.13   22.96
   3  -1   2  740.04   26.37
   3   1   2  774.88   25.73
  -4   0   212877.99  249.00
  -4   0   212889.69  240.58
  -4   0   212951.80  224.70
   4   0   046527.98  874.50
  -4   0   045885.28  924.50
  -4   0   046348.21  624.43
   0   0  -5 3900.92   74.71
   0   0   5 3918.30   95.37
   0   0   5 3871.03   78.28
  -1   3   014250.50  279.14
  -1   3   013164.92  306.40
  -1  -3   013416.56  303.75
   1  -3   013877.00  287.69
   1   3   013356.91  278.98
   3   1  -4 1138.51   32.58
  -3  -1   4 1142.04   36.22
  -3   1   4 1147.27   19.37
  -3   1   4 1178.36   39.22
   3  -1  -4 1107.05   32.20
  -2   0   513600.30  274.81
   2   0  -513931.93  254.92
  -2   0   513841.43  308.80
   1   3  -1 4807.40  118.27
  -1   3   1 4759.43  112.45
   1   3  -1 5174.50   74.96
  -1   3   1 5214.00  117.32
  -1  -3   1 5081.05  120.66
   1  -3  -1 5196.71  117.44
   2   0   4  793.25   31.42
  -2   0  -4  807.97   15.74
  -2   0  -4  863.94   27.49
  -4   0   3 5234.95  106.49
  -4   0   3 5266.06  102.74
  -4   0   3 5179.43  103.96
   1  -1  -5 1369.04   38.67
  -1  -1   5 1386.25   38.96
  -1   1   5 1399.62   54.66
   1   1  -5 1548.72   47.19
  -1  -1   5 1452.87   40.78
   0   2  -4 5690.59  152.31
   0  -2   4 5627.01   97.64
   0  -2  -4 5812.56   76.26
   0  -2  -4 5634.54  115.10
   0   2   4 5941.17  145.88
   0  -2   4 5706.89  108.23
   4   0   1 2322.13   51.28
  -4   0  -1 2238.02   27.12
  -4   0  -1 2388.47   55.92
  -1   3  -1 2779.87   85.13
   1  -3   1 2918.28   73.01
  -1  -3  -1 2939.37   80.92
   1   3   1 3058.55   65.43
  -1   3  -1 2942.56   62.53
   1   3   1 2923.42   64.23
  -2  -2   4  125.18   11.13
  -2   2   4  132.62   15.84
   2   2  -4  109.53   14.88
   2  -2  -4  137.41   10.35
  -2  -2   4  111.01    7.22
  -1   3   2 4665.46  117.01
  -1  -3   2 4771.94  107.81
   1   3  -2 4560.80  121.69
   1  -3  -2 4581.48  105.83
  -1   3   2 4382.33   95.52
  -2  -2  -3 5062.27  111.82
   2  -2   3 5000.22   99.93
   2   2   3 5347.28  118.18
  -2   2  -3 4979.62  119.25
  -2  -2  -3 5183.17   99.97
   2  -2   3 5040.62   78.93
   3  -1   3 4053.01   90.22
   3   1   3 4060.14   96.14
  -3  -1  -3 4143.05   75.62
  -3   1  -3 4258.23   98.02
  -3  -1  -3 4071.39   89.90
  -1   3  -2 9415.23  257.26
  -1  -3  -2 9675.10  230.41
   1  -3   2 9689.33  201.59
   1   3   2 9819.81  180.38
   1   3   210312.79  220.87
  -1   3  -2 9595.60  183.52
  -4   0   4 3265.06   68.87
  -4   0   4 3361.67   76.55
  -4   0   4 3303.28   82.33
   4   0   214955.68  323.34
  -4   0  -215122.88  329.53
  -1  -1  -5 7159.41  124.38
  -1  -1  -5 6663.14  124.41
   1   1   5 7094.31  175.60
   1  -1   5 7137.28  124.62
   1  -1   5 6937.38  147.94
  -1   1  -5 6805.99  157.66
  -1   3   3  936.38   39.33
  -1   3   3  884.56   22.08
   1   3  -3  917.69   45.71
   1  -3  -3  886.10   30.80
  -1  -3   3  882.27   33.53
  -3  -1   544838.94  935.77
  -3  -1   544526.09  975.93
  -3   1   543201.90 1130.00
   3   1  -544699.63  999.72
   3  -1  -544915.27  938.95
   4   2  -1  113.97    6.35
  -4  -2   1  101.08   11.86
  -4   2   1  130.03   10.15
   4  -2  -1   99.44    7.41
  -4  -2   1  127.47   12.22
  -4   2   1  141.10   15.78
   4   2  -2 3481.01   49.00
  -4  -2   2 3484.27   86.97
  -4   2   2 3427.12   65.91
  -4  -2   2 3536.12   81.06
  -4   2   2 3525.43   94.63
   4  -2  -2 3464.91   66.24
   4   2   018367.76  318.13
  -4   2   017396.32  412.07
   4  -2   018200.98  284.41
  -4   2   018409.66  374.94
  -4  -2   017827.16  400.91
  -4  -2   018028.94  367.02
  -2   0   6   25.69   11.67
  -2   0   6   36.90   13.48
   2   0  -6   50.98    9.86
   0  -2   5 1888.52   46.21
   0   2   5 1886.56   64.92
   0  -2   5 1878.06   46.06
   0  -2  -5 1907.36   51.07
   0   2  -5 1887.09   68.01
   0  -2  -5 1847.38   30.55
  -1  -3  -3 1766.18   56.58
   1  -3   3 1841.51   46.91
  -1   3  -3 1923.63   71.57
   1   3   3 1853.71   54.87
  -1  -3  -3 1804.77   43.53
   1  -3   3 1759.15   38.73
   0   0   642985.61 1092.33
   0   0  -643544.55  869.16
   0   0   644092.27  917.50
  -2   2   518452.57  502.87
  -2  -2   518934.93  344.56
   2  -2  -518835.02  398.71
   2   2  -518041.71  479.30
  -2  -2   519527.23  426.95
   2   0   5 3111.09   83.58
  -2   0  -5 3061.43   52.08
  -2   0  -5 3250.40   73.01
  -3   3   1 3181.22   72.32
  -3   3   1 3166.83   83.88
  -3  -3   1 3155.14   87.76
   3  -3  -1 3082.13   68.82
   3   3  -1 3228.98   83.61
   2   2   4  383.92   20.49
   2  -2   4  356.68   19.37
   2  -2   4  376.03   11.93
  -2  -2  -4  399.08   16.21
  -2  -2  -4  420.67   16.92
  -2   2  -4  418.52   21.33
   4  -2  -3 1052.28   28.41
  -4  -2   3 1034.84   32.28
  -4   2   3 1155.18   46.06
  -4   2   3 1045.91   22.64
   4   2  -3 1050.56   36.89
  -1  -1   621485.36  453.12
   1  -1  -621139.54  444.69
   1   1  -621961.54  514.75
  -1  -1   621631.51  505.73
  -1   1   622019.44  591.59
  -3   3   0   22.67   10.96
  -3  -3   0    4.66   11.32
   3   3   0   35.85    8.94
   3   3   0   29.83    6.04
   3  -3   0   39.78    8.94
  -3   3   0   48.06   12.13
  -4  -2  -1 1506.13   38.45
   4  -2   1 1456.65   26.05
  -4   2  -1 1505.55   42.73
   4  -2   1 1519.29   41.50
   4   2   1 1474.88   38.07
  -4  -2  -1 1466.84   47.38
  -5  -1   1    5.58    8.23
  -5  -1   1   13.32    6.61
  -5   1   1   38.69   11.18
   5   1  -1    8.61    6.27
   5  -1  -1   19.34    5.15
  -5   1   1   16.93    6.96
  -4   0   5  554.71   27.95
  -4   0   5  543.14   27.89
  -3   3   2  807.84   32.81
  -3  -3   2  752.18   33.52
   3   3  -2  790.59   29.24
   3  -3  -2  790.50   28.55
  -3   3   2  783.15   20.71
  -5   1   2 4347.82   91.84
   5   1  -2 4474.28   83.71
  -5   1   2 4499.02  111.37
  -5  -1   2 4314.99  102.73
  -5  -1   2 4416.27   93.38
  -3  -1  -4 3111.55   70.61
   3   1   4 2917.37   75.68
   3  -1   4 2869.57   73.74
  -3  -1  -4 2958.40   56.43
  -3   1  -4 2913.58   80.11
   4   0   3  390.15   18.54
  -4   0  -3  429.38   22.36
  -4   0  -3  366.29    6.10
   1  -3  -4 4315.05  111.23
  -1   3   4 4457.75  124.13
  -1  -3   4 4303.07  101.19
  -1  -3   4 4355.49   63.41
  -1   3   4 4174.98   63.87
   1   3  -4 4316.56  142.17
   5   1   0   60.33    8.53
   5  -1   0   60.53    4.07
  -5  -1   0   41.43    6.96
  -5   1   0   51.83   12.47
   5  -1   0   43.67   11.85
  -5  -1   0   68.97   10.35
   3   3   117846.49  355.13
   3  -3   118206.29  362.12
  -3  -3  -117510.64  398.94
  -3  -3  -117097.82  420.17
  -3   3  -117495.59  411.08
  -3   3  -117640.49  408.44
  -5   1   3 3965.17  107.12
  -5  -1   3 3977.26  101.51
  -5  -1   3 4029.41   94.40
  -5   1   3 4015.74   87.91
  -5  -1   3 4008.53   82.45
  -5   1   3 4065.57   86.86
  -3   3   3   17.96   13.45
  -3   3   3    3.83    4.33
  -3  -3   3   35.64   10.33
   3   3  -3   11.02    9.81
   3  -3  -3   24.02    9.29
  -4  -2   4 1688.90   28.72
   4   2  -4 1744.91   50.22
  -4   2   4 1661.14   29.91
  -4  -2   4 1717.86   54.59
  -4   2   4 1669.86   65.88
   4  -2  -4 1720.26   46.89
  -3  -1   6  903.82   33.56
  -3   1   6  871.67   37.08
  -3  -1   6  893.43   35.49
   3  -1  -6  854.71   19.37
   3  -1  -6  806.51   33.41
   3   1  -6  885.87   35.95
   4   2   2 5682.76  122.52
   4  -2   2 5511.96   74.89
  -4   2  -2 5420.47  134.90
  -4  -2  -2 5609.73  120.01
  -4  -2  -2 5618.49  131.19
   4  -2   2 5530.55  133.44
   0  -4   072533.91 2058.13
   0   4   070241.88 1960.98
   5  -1   1  917.53   33.66
  -5   1  -1 1064.48   34.13
  -5  -1  -1  876.22   21.68
  -5  -1  -1  999.06   38.51
   5  -1   1  918.89   11.79
   5   1   1  939.13   31.22
  -1   1  -6 1564.61   46.81
  -1  -1  -6 1505.49   39.66
   1  -1   6 1655.09   52.73
   1  -1   6 1673.49   40.42
  -1  -1  -6 1549.61   38.01
   1   1   6 1529.53   61.71
   0   4   1 2808.61   73.92
   0  -4   1 2621.33   79.09
   0   4   1 2524.54   75.13
   0   4  -1 2698.75   94.21
   0   4  -1 2853.71   61.00
   0  -4  -1 2692.77   86.20
  -1  -3  -4   38.05   10.19
   1   3   4   37.92   13.92
   1  -3   4   39.82    8.44
  -1  -3  -4   30.58    6.87
  -1   3  -4   40.99   14.16
   1  -3   4   43.71    7.52
   3  -3   2   23.63    6.94
  -3  -3  -2   23.67   10.30
  -3   3  -2    1.07   13.66
  -3  -3  -2   41.53   11.20
   3   3   2   24.25    9.37
   3  -3   2    0.65    9.11
  -5  -1   429663.49  677.86
  -5   1   430015.35  571.38
  -5  -1   429676.09  697.85
  -5   1   428992.77  670.28
  -5   1   429366.77  742.79
  -5  -1   430399.76  595.08
  -2  -2   6   78.35   10.45
   2  -2  -6   53.68   10.86
  -2   2   6   88.13   20.16
   2   2  -6  116.80   18.04
  -2  -2   6   78.83   14.30
   0  -4  -2  558.87   28.63
   0   4  -2  527.34   37.87
   0   4   2  585.53   24.77
   0   4   2  572.90   28.67
   0  -4   2  549.29   26.08
   0   4  -2  598.36   18.69
   0  -2   639951.58  864.33
   0  -2  -638398.75  888.43
   0   2   638725.17 1108.70
   0  -2   639064.70  878.13
   0   2  -640005.92 1096.21
   3  -3  -4 1304.62   39.05
  -3  -3   4 1311.07   42.61
   3   3  -4 1331.44   47.58
  -3   3   4 1256.68   18.82
  -3   3   4 1312.40   51.50
  -4   0   618542.69  477.61
  -4   0   618593.13  438.08
   4   0  -618605.87  371.20
  -2  -2  -5  741.10   26.85
  -2  -2  -5  742.62   24.47
  -2   2  -5  794.14   31.00
   2   2   5  766.80   32.96
   2  -2   5  801.87   28.88
   2  -2   5  803.91   21.33
   2   0  -710989.92  228.91
  -2   0   710609.64  294.85
  -2   0   710875.26  264.49
  -1  -3   5  689.59   31.25
  -1  -3   5  690.24   17.27
  -1   3   5  680.11   41.43
   1  -3  -5  626.27   31.49
   1   3  -5  717.37   37.96
  -4   0  -4 8072.59  110.39
  -4   0  -4 8285.52  201.25
   4   0   4 8280.18  199.33
   2   0   6 6107.17  159.69
  -2   0  -6 5911.51  109.46
  -2   0  -6 6127.94  142.86
   2  -4  -1 4528.23  119.76
   2   4  -1 4470.51   77.28
  -2  -4   1 4363.53  123.66
  -2   4   1 4531.69  123.12
  -2   4   1 4368.73  119.98
   2   4  -1 4213.69  121.09
  -2   4   0 1666.64   52.58
   2  -4   0 1784.07   55.87
   2   4   0 1659.03   38.18
  -2   4   0 1651.90   61.42
   2   4   0 1579.33   47.17
  -2  -4   0 1623.70   62.05
  -4  -2   5 1791.04   60.93
   4  -2  -5 1950.25   55.05
  -4  -2   5 1759.87   34.11
   4   2  -5 1674.19   57.03
  -4   2   5 1725.62   64.89
   5  -1   229974.85  714.75
   5   1   229980.08  683.30
  -5   1  -229854.71  725.37
  -5  -1  -230121.50  731.86
   3   1   5 1525.59   56.47
  -3  -1  -5 1507.01   33.60
  -3   1  -5 1498.22   51.95
   3  -1   5 1475.67   51.84
  -3  -1  -5 1516.39   45.39
   0   0  -7 2218.51   58.60
   0   0   7 2324.00   80.43
   0   0   7 2326.93   63.64
   1  -1  -7  728.30   20.52
   1  -1  -7  677.57   28.14
   1   1  -7  758.27   34.00
  -1  -1   7  679.33   29.21
  -1   1   7  684.84   44.51
  -1  -1   7  701.75   34.68
   4  -2   3  101.30   14.24
   4   2   3  126.91   13.67
  -4   2  -3  160.65   17.08
   4  -2   3   94.78    4.32
  -4  -2  -3  114.29   14.66
  -4  -2  -3   86.81   14.19
  -2   4   2 1636.92   50.33
   2   4  -2 1615.73   62.04
  -2   4   2 1619.58   58.65
  -2  -4   2 1750.99   61.74
   2   4  -2 1673.47   25.22
   2  -4  -2 1665.21   57.14
   2   4   121831.43  520.02
  -2  -4  -124366.61  668.42
   2   4   121769.19  471.39
  -2   4  -122018.50  524.07
   2  -4   123835.57  598.96
  -2   4  -120939.60  614.43
  -6   0   2  832.94   25.54
  -6   0   2  890.72   32.59
  -6   0   2  872.61   33.24
   6   0  -1 2025.23   54.27
  -6   0   1 2054.29   60.26
  -6   0   1 2076.36   44.13
   3  -3   3  254.68   11.65
  -3  -3  -3  297.16   17.76
  -3  -3  -3  296.07   21.91
   3  -3   3  246.39   14.34
   3   3   3  254.23   19.49
  -5   1   5  711.17   34.21
  -5  -1   5  752.13   32.18
  -5   1   5  601.22   32.72
  -5   1   5  628.00   19.85
   5   1  -5  642.38   27.91
   0   4   3  213.23   14.31
   0   4  -3  193.01   26.53
   0  -4  -3  157.78   21.25
   0   4   3  161.65   20.17
   0  -4   3  196.16   14.87
  -6   0   3  157.49   13.33
  -6   0   3  132.41   15.25
  -6   0   3  123.85   12.44
   6   0   0  517.43   23.41
  -6   0   0  534.24   24.01
  -6   0   0  488.78   14.72
   1  -3   5 7154.88  152.91
   1   3   5 7377.79  212.04
  -1  -3  -5 7374.25  140.24
  -1   3  -5 7674.77  229.49
   1  -3   5 7343.06  159.19
  -1  -3  -5 7214.22  186.62
  -3  -1   7   -0.39   10.36
  -3  -1   7   32.33    8.36
  -3   1   7    6.67   11.97
   3   1  -7    6.63   11.56
   3  -1  -7    8.78    8.44
   3  -1  -7   17.83    5.32
  -3   3   526795.30  822.65
   3   3  -527484.08  812.08
  -3  -3   528309.91  712.41
   3  -3  -528074.31  670.65
  -2   4   3 6548.96  149.68
   2   4  -3 7013.48  208.99
   2  -4  -3 7005.41  180.72
  -2  -4   3 7219.56  187.73
  -2   4   3 6830.28  199.80
  -2   4  -2  781.53   48.46
  -2   4  -2  831.29   32.23
   2   4   2  831.94   30.97
  -2  -4  -2  800.04   38.77
   2  -4   2  863.49   33.50
   2   4   2  853.29   33.44
  -6   0   4 6307.52  155.23
  -6   0   4 6359.59  159.92
  -6   0   4 6211.74  150.68
  -5  -1  -3 2673.73   76.53
  -5  -1  -3 2527.99   47.40
  -5   1  -3 2549.46   84.23
   5   1   3 2575.15   72.38
   5  -1   3 2479.65   80.32
  -1   1  -7 2409.52   73.88
  -1  -1  -7 2384.14   58.03
  -1  -1  -7 2394.56   61.06
   1  -1   7 2369.20   77.41
   1   1   7 2365.97   81.16
   1  -1   7 2315.30   58.86
  -6   0  -111091.93  279.67
   6   0   111237.76  273.77
   4   2  -612408.07  343.44
   4  -2  -613133.15  305.03
  -4  -2   612779.73  329.48
  -4   2   612717.86  382.39
  -4  -2   612291.65  245.38
  -4   0   7  100.71   18.28
   4   0  -7  103.43   10.77
  -4   0   7   80.16   13.28
   2  -2  -7 9915.83  239.14
  -2   2   710223.28  319.70
  -2  -2   7 9409.43  235.71
  -2  -2   710006.59  252.09
   2   2  -710044.75  291.91
   1  -3  -617120.34  437.92
  -1  -3   617160.82  414.26
  -1   3   617614.34  539.78
   1   3  -616493.77  515.76
  -1  -3   616527.90  338.14
   0   4   4 4032.45   78.92
   0  -4  -4 4180.14  119.29
   0  -4   4 4006.54   76.60
   0   4  -4 4066.13  142.22
   0   4   4 4254.17  128.46
   0  -4   4 4393.78  116.96
   4  -2   4 4627.05  121.68
   4   2   4 4764.46  131.39
  -4  -2  -4 4879.65  117.54
  -4   2  -4 4830.74  141.91
  -4  -2  -4 4661.52  123.10
  -2  -2  -6 4716.08  103.08
  -2  -2  -6 4615.16  113.02
  -2   2  -6 4690.05  135.46
   2  -2   6 4830.77   94.22
   2   2   6 4616.72  147.57
   5  -3  -1  150.32   10.69
  -5  -3   1  164.15   14.53
  -5   3   1  130.07   14.84
  -5   3   1  151.72   19.28
   5   3  -1  134.20    9.11
  -5  -3   1  180.99   19.47
  -4   0  -5 1942.63   64.23
   4   0   5 1937.11   61.14
  -5   3   2 3334.44   78.58
   5   3  -2 3452.58   97.33
  -5  -3   2 3344.25   94.81
   5  -3  -2 3501.93   79.46
  -5   3   2 3435.46  114.70
   5  -1  -6 5391.47  104.34
  -5   1   6 5460.16  148.62
  -5  -1   6 5280.75  128.81
  -5  -1   6 5376.54  147.15
  -5   1   6 5261.11  160.25
   5   1  -6 5601.61  136.52
   3  -3   4 1174.93   40.52
  -3   3  -4 1161.15   48.34
  -3  -3  -4 1264.73   48.63
   3   3   4 1169.84   46.95
   3  -3   4 1218.84   27.78
  -3  -3  -4 1245.84   38.10
   0  -2   7  167.22   12.80
   0  -2  -7  174.45    9.68
   0  -2  -7  140.27   16.99
   0   2  -7  239.32   24.39
   0  -2   7  170.17   17.06
   0   2   7  166.83   22.67
   2  -4  -4   66.77   15.45
  -2   4   4   62.36   18.81
  -2  -4   4   62.93   14.70
   2   4  -4   69.22   19.48
  -2  -4  -3 8627.60  257.41
  -2   4  -3 8784.62  274.51
   2  -4   3 8859.62  199.10
   2   4   3 8888.97  197.53
   2   4   3 9232.92  238.63
   2  -4   3 8974.92  213.28
   5  -3   0 2530.97   55.27
  -5   3   0 2396.15   76.89
   5   3   0 2331.00   57.09
  -5  -3   0 2365.03   67.72
  -5  -3   0 2382.09   80.66
  -5   3   0 2467.71   67.47
  -6   2   2  903.03   43.61
  -6  -2   2  867.56   35.74
  -6  -2   2  930.45   33.00
  -6   2   2  843.24   31.42
   6  -2  -2  901.00   23.83
  -6  -2   1  400.13   18.49
   6  -2  -1  348.13   13.15
   6   2  -1  381.73   15.04
  -6   2   1  394.56   20.45
  -6   2   1  338.46   22.89
  -6  -2   1  388.53   22.79
  -2   0   8 3631.51  126.44
   2   0  -8 3871.93   92.00
  -2   0   8 3628.35  109.11
  -3  -1  -6 2541.78   57.13
   3  -1   6 2672.28   84.84
   3   1   6 2587.85   89.05
  -3  -1  -6 2726.66   75.29
  -3   1  -6 2580.03   83.06
  -5   3   3 2976.33   65.08
   5  -3  -3 3171.70   79.04
   5   3  -3 3320.99  103.02
  -5  -3   3 3199.44   90.78
  -5   3   3 3029.92  102.72
  -6   0   5 2043.09   59.53
  -6   0   5 2090.35   65.20
  -6   0   5 2054.58   60.15
  -2   0  -734283.26  688.14
  -2   0  -735792.32  874.73
   2   0   735885.42 1011.66
   6  -2  -3  478.30   18.32
  -6   2   3  428.16   33.32
  -6  -2   3  451.18   29.31
   6   2  -3  471.48   15.03
  -6   2   3  500.50   20.52
  -6  -2   3  450.67   22.56
  -6   0  -2 4625.29  135.52
   6   0   2 4752.65  129.93
  -6   0  -2 4530.33   56.20
   6   2   0   99.48   10.15
  -6   2   0  118.64   14.69
  -6   2   0   61.23   16.25
   6  -2   0  109.38    6.89
  -6  -2   0  108.18   14.83
  -6  -2   0  100.36   11.36
   3   3  -6  255.16   28.73
  -3   3   6  343.53   26.64
  -3  -3   6  293.86   24.34
   3  -3  -6  282.21   22.60
  -3  -3   6  237.68   10.79
  -1  -1   8 3316.02   93.37
  -1  -1   8 3188.93  103.38
   1  -1  -8 3159.87   84.91
   1   1  -8 3535.49  100.61
  -1   1   8 3251.33  121.35
   0   0   8 1523.85   59.07
   0   0  -8 1635.58   47.11
  -5  -3  -1 2185.88   69.84
  -5   3  -1 2316.64   74.55
  -5   3  -1 2341.45   77.92
   5  -3   1 2209.04   49.08
  -5  -3  -1 2129.93   67.88
   5   3   1 2277.02   60.90
  -1  -3  -6 2601.01   55.77
   1  -3   6 2781.66   71.51
  -1  -3  -6 2513.57   79.95
   1   3   6 2576.81   93.52
  -1   3  -6 2745.89  109.67
   1  -3   6 2678.34   68.86
  -4  -4   1  920.01   40.63
   4  -4  -1 1033.44   37.99
   4   4  -1  982.08   23.11
  -4   4   1 1014.76   42.05
  -4   4   1 1070.56   37.26
   4   4  -1  979.65   43.45
  -4   4   2 1718.10   48.54
  -4   4   2 1636.79   68.49
  -4  -4   2 1691.06   64.83
   4   4  -2 1778.64   64.75
   4  -4  -2 1703.29   50.94
   4  -4   019982.36  478.40
  -4   4   020096.92  563.80
   4   4   020398.18  417.35
   4   4   019616.83  509.56
  -4  -4   019324.60  551.01
  -4   4   020565.48  534.96
  -5   3   428805.73  889.42
   5  -3  -429751.43  722.92
  -5   3   428816.82  548.68
   5   3  -430273.76  827.96
  -5  -3   429166.30  778.58
  -5   1  -4  183.49   21.26
   5   1   4  216.33   20.27
  -5  -1  -4  228.90   16.36
   5  -1   4  213.85   20.14
  -5  -1  -4  187.26    9.44
  -6  -2   4 4043.26  111.48
   6  -2  -4 4240.46  101.49
  -6   2   4 4162.77  139.72
  -6   2   4 4032.20   91.57
   6   2  -4 4184.72  117.63
  -3   1   8   52.78   15.03
  -3  -1   8   59.68   13.16
   3  -1  -8   49.53    7.51
   3   1  -8   71.29   14.11
  -3  -1   8   77.54   14.07
   3  -1  -8   35.17   12.54
   0  -4  -5 1233.47   46.40
   0   4   5 1187.83   60.10
   0  -4   5 1303.35   42.74
   0   4  -5 1197.84   59.95
   0  -4   5 1183.84   28.99
   0   4   5 1192.07   29.31
  -6   2  -114744.78  389.71
  -6  -2  -114853.19  396.86
   6  -2   114555.10  380.29
   6   2   115205.78  347.40
   6  -2   114380.95  215.76
  -6  -2  -114583.39  313.26
   1   5   0 5345.77  167.31
   1  -5   0 5963.54  184.07
  -1   5   0 5677.14  150.28
  -1   5   0 5330.86  180.78
  -1  -5   0 5561.83  173.49
  -2   4   516266.18  505.20
  -2  -4   515703.87  228.84
  -2   4   515885.53  260.46
  -2  -4   516426.76  441.19
   2  -4  -516158.56  432.30
   2   4  -516735.48  542.12
   2  -4  -516191.28  433.69
   4   2  -7  283.18   25.20
  -4  -2   7  282.62   23.45
  -4  -2   7  237.58   15.77
   4  -2  -7  281.05   20.69
  -4   2   7  302.38   31.05
   1   5  -1 3070.86  112.63
  -1  -5   1 3066.27  102.92
  -1   5   1 3227.20   95.17
  -1   5   1 3027.09  107.19
   1  -5  -1 2935.75  100.11
   1   5  -1 3167.11   69.61
   2  -4   4  223.08   15.51
  -2  -4  -4  175.17   15.18
  -2   4  -4  196.81   27.22
   2   4   4  198.53   22.36
   2  -4   4  172.45   14.33
  -2  -4  -4  228.25   20.06
   4   4  -3  495.85   27.45
   4  -4  -3  487.67   22.73
  -4   4   3  462.91   29.95
  -4  -4   3  422.79   25.04
  -4   4   3  453.18   18.14
  -4   4  -1  137.70   23.52
  -4   4  -1  219.02   18.14
   4  -4   1  217.66   15.24
  -4  -4  -1  169.80   22.63
   4   4   1  181.69   16.49
  -1   5  -1   97.48   20.79
   1   5   1  159.79   15.31
  -1  -5  -1  215.33   26.75
   1   5   1  162.09   18.63
   1  -5   1  157.72   18.35
  -1   5  -1  137.93   15.07
  -4   2  -5  714.99   36.76
  -4  -2  -5  789.42   30.17
   4   2   5  808.46   39.10
  -4  -2  -5  783.65   33.03
   4  -2   5  757.30   35.34
  -6   0   6  419.95   27.30
   6   0  -6  388.07   18.44
  -6   0   6  374.57   25.55
  -5  -1   7  679.42   32.94
  -5  -1   7  664.31   30.61
  -5   1   7  754.12   44.02
  -5   1   7  715.83   31.83
   5  -1  -7  685.05   20.65
   5   1  -7  692.40   28.75
  -5  -3  -231085.42  835.45
   5   3   231226.70  761.16
   5  -3   231099.49  576.46
   5  -3   230631.14  805.92
  -5   3  -230940.86  848.53
  -5  -3  -230722.29  798.82
   3  -3   5 1883.88   60.17
  -3  -3  -5 1903.81   54.32
   3   3   5 1836.03   68.95
  -3  -3  -5 1942.44   65.01
   3  -3   5 1888.75   41.13
  -3   3  -5 1853.79   69.61
  -4   0   8  228.81   26.34
   4   0  -8  276.47   16.89
  -4   0   8  278.40   18.58
  -1  -3   7   58.77    9.36
  -1  -3   7    3.48    9.83
  -1   3   7   37.01   19.75
   1  -3  -7   22.89   13.38
   1   3  -7   26.98   18.82
   1   5  -2  869.88   51.38
  -1   5   2  973.61   43.30
   1   5  -2  903.21   25.00
   1  -5  -2  862.98   48.17
  -1  -5   2  983.22   41.71
  -1   5   2  923.88   41.24
  -7  -1   2 2867.81   73.41
   7   1  -2 2891.71   72.55
  -7  -1   2 2816.88   90.88
  -7   1   2 2815.44   88.30
  -7   1   2 2993.98   80.98
   6   0   3   35.64   12.09
  -6   0  -3   81.00   16.32
   7  -1  -1 6062.38  158.73
  -7   1   1 5998.40  164.33
  -7  -1   1 5926.40  166.02
   7   1  -1 6108.39  149.05
  -7  -1   1 6164.45  132.22
   7  -1  -1 5921.34  108.54
   2   2  -8 1851.62   72.98
  -2  -2   8 1855.01   63.37
  -2  -2   8 1905.20   58.36
  -2   2   8 1764.07   82.33
   2  -2  -8 1796.80   60.90
  -4   0  -6 5739.30  161.39
   4   0   6 5598.53  162.53
  -4   0  -6 5412.04   91.90
   5  -3  -5  554.79   27.88
   5   3  -5  376.89   30.49
  -5   3   5  373.46   37.55
  -5   3   5  404.81   13.18
  -5  -3   5  506.29   31.70
  -1  -1  -8  909.31   33.47
   1  -1   8  919.93   39.85
  -1  -1  -8 1026.96   31.58
  -1   1  -8 1021.14   43.24
   1   1   8  965.16   54.53
  -7   1   3 5408.21  166.98
   7   1  -3 5597.94  127.83
  -7   1   3 5478.94  133.26
  -7   1   3 5591.00  146.08
  -7  -1   3 5341.21  152.32
  -7  -1   3 5562.54  137.92
  -6  -2   5 3809.80  108.30
  -6  -2   5 3788.98   80.44
   6  -2  -5 3945.06   99.16
  -6   2   5 3711.40   81.39
   6   2  -5 3934.88  116.76
  -6   2   5 3726.01  133.33
   1  -5   2 1817.20   70.75
   1   5   2 2020.15   64.27
   1   5   2 2015.99   66.34
  -1   5  -2 1832.18   55.00
  -1   5  -2 1673.62   84.77
  -1  -5  -2 1806.08   75.10
   2  -2   726203.75  555.64
   2  -2   726173.73  700.45
   2   2   726226.70  799.17
  -2   2  -726338.72  760.88
  -2  -2  -726393.90  585.54
  -2  -2  -726114.52  632.87
  -4   4   4  309.02   27.54
  -4  -4   4  385.32   28.72
   4   4  -4  356.06   26.81
   4  -4  -4  295.81   24.62
   6  -2   2 1026.42   40.73
   6   2   2 1127.82   41.70
  -6  -2  -2 1025.13   31.88
  -6   2  -2 1107.88   42.75
  -6  -2  -2 1079.55   47.08
   4  -4   212528.17  287.48
  -4   4  -212361.53  371.80
  -4  -4  -212881.57  376.70
  -4  -4  -212589.31  340.32
   4   4   212531.39  311.93
   4  -4   212049.86  316.10
   0  -2   8 3495.70  108.51
   0   2  -8 3509.89  120.52
   0  -2  -8 3309.39   93.68
   0   2   8 3515.09  128.91
   0  -2   8 3606.41   96.34
   0  -2  -8 3491.33   67.10
   7  -1   0  698.66   15.86
   7   1   0  756.81   30.43
  -7   1   0  690.75   30.84
  -7  -1   0  736.81   21.54
   7  -1   0  669.16   30.90
  -7  -1   0  746.27   40.56
  -3  -3   7    2.34   13.25
  -3  -3   7   17.18    8.53
   3   3  -7   40.76   17.61
   3  -3  -7   35.11   11.96
  -3   3   7   12.86   20.03
   1   5  -3  208.61   25.94
  -1   5   3  202.26   17.83
  -1   5   3  229.81   22.95
  -1  -5   3  215.12   19.85
   1  -5  -3  242.42   25.74
  -7   1   4  773.65   34.10
  -7  -1   4  743.65   30.23
  -7   1   4  802.85   41.52
  -7  -1   4  796.82   35.70
  -7  -1   4  770.64   33.45
  -7   1   4  781.28   31.55
  -3   1  -7 8972.62  253.14
   3  -1   7 8731.35  250.59
  -3  -1  -7 9142.93  226.28
   3   1   7 9027.02  279.98
  -3  -1  -7 8698.88  186.85
  -3   1  -7 8684.28  153.05
   2   0  -9  440.69   21.69
  -2   0   9  438.89   28.90
  -2   0   9  413.37   29.80
   5   3   3 1962.72   67.60
  -5  -3  -3 1837.19   63.90
   5  -3   3 1807.22   68.59
  -5   3  -3 1718.51   66.32
  -5  -3  -3 1897.82   66.33
   5   1   5 2614.01   88.11
  -5   1  -5 2460.61   88.76
   5  -1   5 2490.29   84.99
  -5  -1  -5 2488.82   81.38
  -2   4   6   27.46   20.82
   2  -4  -6   17.65   13.34
   2   4  -6   39.07   21.48
  -2  -4   6   39.58    6.11
  -2  -4   6   32.68   14.56
  -2   4   6   28.61    3.12
   1  -3   7 2309.34   71.15
  -1  -3  -7 2435.82   55.16
   1   3   7 2333.50  101.86
  -1   3  -7 2446.26  108.28
  -1  -3  -7 2417.66   80.18
   1  -3   7 2361.75   66.95
   2   0   8 1274.93   59.12
  -2   0  -8 1202.65   35.44
  -2   0  -8 1196.32   48.97
   1  -5   3   37.73    6.55
  -1   5  -3   57.55   20.98
   1  -5   3   30.93   13.60
   1   5   3   22.74   10.11
   1   5   3   33.57   13.82
  -1  -5  -3   27.79   14.06
   0  -4   622697.53  492.60
   0   4   624132.05  747.04
   0   4  -623656.61  793.02
   0   4   623417.97  415.21
   0  -4  -623802.25  676.53
   0  -4   623441.54  602.41
  -2  -4  -5 1298.61   40.26
  -2  -4  -5 1360.98   57.03
  -2   4  -5 1349.48   62.19
   2  -4   5 1281.14   41.41
   2  -4   5 1377.40   44.03
   2   4   5 1291.17   59.60
   3   5  -1  512.37   27.24
   3  -5  -1  392.59   26.11
  -3  -5   1  468.95   34.87
  -3   5   1  402.46   29.73
  -3   5   1  438.79   27.20
   7  -1   1 9969.66  271.65
  -7   1  -110174.70  292.01
  -7  -1  -110105.77  292.81
   7   1   110371.83  264.99
  -7  -1  -1 9912.22  192.08
  -3   5   0  131.90   20.49
   3   5   0  150.20   12.32
   3   5   0  175.39   17.49
  -3  -5   0  195.89   25.53
  -3   5   0  109.15   23.75
   3  -5   0  119.71   15.90
   6   0  -7 1612.45   45.82
  -6   0   7 1536.16   57.91
  -6   0   7 1672.86   62.62
   4  -4  -5 1299.36   47.71
  -4   4   5 1257.99   60.97
  -4  -4   5 1234.05   57.42
   4   4  -5 1263.30   64.77
  -4   4   5 1203.39   22.42
  -1  -1   9   65.00   17.60
  -1   1   9   73.29   22.37
   1  -1  -9   54.42    9.68
   1   1  -9   94.44   12.22
   1  -1  -9   74.13   12.95
  -1  -1   9   43.50   11.88
   3   5  -2 1042.78   20.24
   3  -5  -2 1073.09   42.29
   3   5  -2 1101.85   48.90
  -3   5   2  972.89   44.88
  -3   5   2 1028.88   44.71
  -3  -5   2 1154.19   54.08
  -6  -2   6  475.59   32.99
   6  -2  -6  507.51   24.10
  -6   2   6  491.44   16.87
  -6  -2   6  509.06   19.87
  -6   2   6  492.85   39.27
   6   2  -6  487.76   30.66
  -5  -3   6 5877.64  171.59
   5   3  -6 5871.61  185.94
  -5   3   6 6010.65  201.27
  -5   3   6 5632.15   83.23
  -5  -3   6 5425.61   83.81
   5  -3  -6 5980.79  159.14
   0   0  -9 2513.89   67.99
   0   0   9 2343.30   96.14
   0   0  -9 2368.34   67.90
  -7  -1   523482.39  645.56
  -7  -1   523540.32  578.74
  -7   1   523964.34  575.50
  -7   1   523707.89  620.90
  -7  -1   523347.15  614.93
  -7   1   522752.24  665.19
  -4  -2   8   30.94   14.45
   4   2  -8   98.87   17.85
  -4  -2   8  104.00   14.63
  -4   2   8   85.98   23.93
   4  -2  -8   97.14   12.98
   4  -4   3  198.75   18.67
  -4  -4  -3  130.80   19.03
  -4   4  -3  137.05   25.65
   4   4   3  153.87   18.19
  -4  -4  -3  163.71   25.49
   4  -4   3  160.55   14.74
  -6   0  -4  122.23   18.78
   6   0   4  150.50   15.29
   1   5  -4 4399.90  164.01
  -1  -5   4 4450.08  137.85
  -1   5   4 4046.65  106.28
  -1   5   4 4391.38  149.56
   1  -5  -4 4149.83  132.39
   6   2   3   75.01   15.92
  -6  -2  -3   64.78   10.87
   6  -2   3   76.15   14.49
  -6   2  -3   61.95   18.43
  -6  -2  -3   71.07   17.40
   3  -5   127222.50  734.68
   3   5   125110.26  689.50
  -3   5  -125520.35  707.69
  -3  -5  -125604.11  819.16
   3   5   125100.90  601.51
  -3   5  -123490.78  777.47
   5  -1  -8 6828.50  142.70
   5   1  -8 7264.86  199.21
  -5   1   8 7405.49  252.87
  -5  -1   8 7354.18  209.32
  -5  -1   8 7244.15  205.10
  -3  -1   9 2164.20   75.84
   3  -1  -9 2199.92   46.50
   3   1  -9 2268.10   76.55
  -3  -1   9 2152.35   86.00
  -3   1   9 2298.57   93.73
   3  -1  -9 2219.52   71.32
   3   3   6 1492.88   59.57
  -3   3  -6 1553.59   64.99
  -3  -3  -6 1538.85   50.17
  -3  -3  -6 1502.13   51.09
   3  -3   6 1541.52   55.24
   3  -3   6 1478.21   38.83
  -4   2  -610634.25  302.99
  -4  -2  -610444.50  263.37
   4   2   610474.75  314.03
   4  -2   610303.54  291.77
   4  -2   6 9672.46  158.64
  -3   5   3   59.98   16.48
  -3  -5   3  133.35   18.04
   3   5  -3   83.04   18.33
  -3   5   3   83.45   15.26
   3  -5  -3  117.61   19.69
   1  -3  -8 2173.52   34.53
  -1  -3   8 2389.64   74.41
   1   3  -8 2338.51   90.30
   1  -3  -8 2277.08   71.90
  -1  -3   8 2215.74   69.26
  -1   3   8 2329.10   92.81
  -4   0   9   77.58   21.24
  -4   0   9  122.24   15.37
   4   0  -9  133.71   13.56
   1  -5   4   65.31   10.70
  -1  -5  -4   74.58   16.16
   1   5   4   50.73    9.85
  -1   5  -4   54.21   23.77
   1   5   4   58.38   17.28
   1  -5   4   53.29   14.22
  -7  -1  -2 1386.18   60.60
   7  -1   2 1348.69   55.09
  -7   1  -2 1370.86   54.85
   7   1   2 1324.37   48.21
  -3   5  -2  495.48   31.06
  -3   5  -2  438.43   44.81
   3   5   2  525.15   27.70
   3   5   2  496.62   25.00
   3  -5   2  525.62   30.75
  -3  -5  -2  530.22   34.82
   5  -3   4   -8.57   11.13
   5   3   4   25.08   12.42
  -5  -3  -4   22.65   11.88
  -5  -3  -4   28.70    9.83
  -4   0  -7  800.38   20.71
  -4   0  -7  956.21   42.19
   4   0   7  916.20   41.64
  -2   2   9 4556.47  166.33
   2   2  -9 4651.48  157.31
   2  -2  -9 4530.13  130.26
  -2  -2   9 4513.62  139.98
  -2  -2   9 4479.09  132.02
  -7   1   6  748.61   39.91
  -7  -1   6  825.89   31.89
   7   1  -6  816.19   34.99
  -7  -1   6  768.24   38.42
  -7   1   6  800.64   30.19
  -7   1   6  869.27   44.94
   3  -3  -8  127.66   18.43
   3   3  -8  168.40   20.73
  -3   3   8  102.22   22.94
  -3  -3   8  140.47   15.83
  -3  -3   8  142.19   13.02
  -2  -2  -8 2670.58   76.17
   2  -2   8 2630.36   66.58
  -2   2  -8 2478.79   99.68
   2  -2   8 2449.15   90.43
  -2  -2  -8 2516.57   75.12
   2   2   8 2531.81   98.36
   3   5  -4 1789.21   80.38
  -3  -5   4 1799.39   67.87
  -3   5   4 1737.66   50.35
  -3   5   4 1771.30   75.88
   3  -5  -4 1767.22   73.13
  -4  -4   6 9635.45  291.13
   4   4  -6 9990.00  337.33
   4  -4  -6 9866.51  284.91
  -4   4   6 9698.74  327.81
   8   0  -2  640.30   32.16
  -8   0   2  618.16   36.24
  -8   0   2  625.06   27.60
   2   4  -7 8124.80  306.42
  -2  -4   7 8377.69  249.06
  -2   4   7 8391.23  303.53
   2  -4  -7 8364.23  250.93
  -1  -1  -9  462.79   23.27
   1  -1   9  481.94   33.52
   1   1   9  523.25   39.48
   1  -1   9  498.91   24.24
  -1   1  -9  490.94   26.41
  -1  -1  -9  572.48   23.37
   1   5  -5  406.99   37.91
  -1  -5   5  379.79   12.85
  -1   5   5  356.27   17.47
  -1  -5   5  381.87   29.82
  -1   5   5  401.95   37.70
   1  -5  -5  389.99   33.63
   6  -2  -7  898.49   37.62
  -6   2   7  799.27   44.97
  -6  -2   7  833.90   37.69
   6   2  -7  771.67   38.56
  -8   0   312076.93  294.52
  -8   0   311903.12  337.14
  -8   0   311679.80  337.63
   4   4   4 2425.37   83.20
  -4   4  -4 2417.32   93.76
  -4  -4  -4 2403.04   85.64
  -4  -4  -4 2484.42   79.11
   4  -4   4 2469.36   80.16
   4  -4   4 2442.61   59.90
   2   4   6 2886.20  113.30
   2  -4   6 2802.97   81.74
  -2   4  -6 2981.22  117.09
  -2  -4  -6 2858.16   76.49
   2  -4   6 2905.41   77.48
  -2  -4  -6 2819.99   93.43
   8   0  -1  118.51   15.60
  -8   0   1   91.05   10.36
  -8   0   1   84.31   15.24
   5   3  -7  796.57   46.74
  -5   3   7  738.21   45.03
  -5  -3   7  725.01   18.95
  -5  -3   7  744.75   36.28
   5  -3  -7  720.16   31.57
  -5   1  -6   97.60   20.76
   5   1   6  125.52   16.96
   5  -1   6  113.80   19.26
  -5  -1  -6  121.89   11.80
  -5   1  -6   98.65    3.70
  -5  -1  -6  140.36   18.48
  -6   0   8 1183.56   44.69
   6   0  -8 1160.19   36.77
  -6   0   8 1190.86   55.38
   0   4   7  455.12   35.27
   0  -4   7  511.72   21.96
   0  -4   7  506.29   30.02
   0  -4  -7  463.49   16.47
   0  -4  -7  500.13   30.14
   0   4  -7  532.15   46.06
   0  -2   9 2372.63   71.70
   0   2   9 2542.68   99.70
   0   2  -9 2468.35   89.80
   0  -2  -9 2264.51   73.27
   0  -2   9 2253.07   79.99
   0  -2  -9 2434.60   52.55
  -6   2  -4   55.76   12.59
  -6  -2  -4    8.11    7.51
  -6  -2  -4   12.27   13.45
   6  -2   4   11.88   13.98
   6   2   4    9.60   11.05
   7   3  -2 1527.67   39.31
  -7   3   2 1509.73   51.73
  -7  -3   2 1436.38   60.63
  -7   3   2 1564.59   72.31
  -7  -3   2 1482.24   55.05
   7  -3  -2 1551.61   42.17
   3   1   8   -1.75   12.35
  -3  -1  -8    7.12   10.05
  -3  -1  -8  -12.06    7.48
  -3   1  -8   10.69    5.14
  -3   1  -8   -5.75   12.19
   3  -1   8    3.66   10.57
  -6   4   2  742.39   46.55
   6   4  -2  718.43   34.92
  -6  -4   2  666.14   34.48
   6  -4  -2  747.66   29.13
  -6   4   2  677.28   28.62
  -8   0   4  268.74   21.93
  -8   0   4  250.92   22.73
  -8   0   4  249.61   20.53
  -6   4   1  407.55   31.22
  -6   4   1  545.39   26.38
   6   4  -1  362.41   17.64
  -6  -4   1  363.65   31.31
   6  -4  -1  462.84   24.04
  -7   3   1 5562.50  178.09
   7   3  -1 5682.92  130.58
  -7  -3   1 5588.13  175.97
  -7   3   1 5516.89  152.20
  -7  -3   1 5713.68  158.20
   7  -3  -1 5696.90  120.92
   3  -5   3 3259.98   98.76
  -3  -5  -3 3836.72  146.90
  -3   5  -3 3394.15  144.43
   3  -5   3 3559.99  104.82
   3   5   3 3684.86  115.72
   3   5   3 3553.72   97.66
   1   3   8 1448.38   74.78
  -1   3  -8 1351.85   61.61
  -1  -3  -8 1417.11   56.51
   1  -3   8 1375.85   51.53
   1  -3   8 1457.24   48.54
  -1  -3  -8 1499.28   39.81
  -7  -3   3 5653.22  170.82
  -7   3   3 5387.02  145.06
  -7  -3   3 5750.58  190.57
   7  -3  -3 5414.53  134.67
  -7   3   3 5389.69  184.50
   6   0   5   75.02   17.75
  -6   0  -5   68.42   17.15
  -8   0   0 3285.61   69.40
  -8   0   0 3158.34  113.45
   8   0   0 3292.45   96.67
   6  -4  -3   21.85   12.25
   6   4  -3   93.51   16.22
  -6   4   3   50.20    9.90
  -6  -4   3   36.53   17.29
  -6   4   3   49.16   17.20
  -7   1  -315468.09  461.19
   7   1   315599.47  443.52
   7  -1   315653.86  470.34
  -7  -1  -315859.70  472.83
   2   0 -10 1191.63   39.15
  -2   0  10 1141.74   64.63
  -2   0  10 1217.25   52.31
  -6   4   0   92.05   17.42
  -6   4   0   80.09   17.10
  -6  -4   0  107.01   20.77
  -6  -4   0   78.55   17.58
   6  -4   0  106.16   12.48
   6   4   0   72.69   11.06
   1   5   5 3393.46  124.16
  -1  -5  -5 3187.19  110.54
  -1   5  -5 3021.08  148.77
   1  -5   5 3162.56  100.26
   1  -5   5 3071.59   78.14
   1   5   5 3130.02   81.91
   0   6   028566.25  931.51
   0  -6   027811.66  889.27
  -7  -3   0   95.06   16.24
  -7  -3   0   52.26   13.54
   7   3   0   64.54   11.31
  -7   3   0   65.88   21.41
  -7   3   0   69.04   16.18
  -4  -2   9 2993.11  105.64
   4   2  -9 3067.36  116.18
  -4  -2   9 2868.95   96.51
   4  -2  -9 3130.20   93.74
  -4   2   9 3100.81  134.19
  -2   0  -9   68.50   11.43
  -2   0  -9   37.09    9.25
   2   0   9   47.54   14.67
   5   1  -9  734.36   36.55
  -5  -1   9  700.26   34.35
  -5  -1   9  689.85   39.22
   5  -1  -9  668.24   24.33
  -5   1   9  622.52   48.78
   0   6  -1  940.44   53.29
   0   6   1 1042.46   48.29
   0  -6   1 1012.75   53.04
   0  -6  -1 1047.13   57.89
   0   6  -1 1030.22   39.97
   0   6   1 1132.42   44.88
  -3  -5   520379.58  628.41
   3  -5  -520875.43  610.65
   3   5  -520267.24  728.76
  -3   5   520449.76  703.86
  -7  -3   4  255.37   24.84
  -7   3   4  199.53   29.97
   7   3  -4  218.81   24.57
   7   3  -4  216.59   11.53
   7  -3  -4  220.72   17.08
  -7   3   4  258.39   15.63
  -3  -3  -7 4458.46  123.01
  -3   3  -7 4516.80  169.53
   3   3   7 4445.70  151.40
   3  -3   7 4449.01  139.57
  -3  -3  -7 4429.43  135.41
  -7   1   7 3957.65  140.60
  -7  -1   7 3767.08  117.71
  -7  -1   7 3808.99  110.22
   7   1  -7 3754.21  111.90
  -7   1   7 3971.37  119.68
  -8   0   5  210.04   21.97
  -8   0   5  189.35   20.63
  -8   0   5  224.01   21.15
  -4  -2  -7 1718.22   62.25
  -4   2  -7 1763.30   73.09
  -4  -2  -7 1682.11   55.20
   4  -2   7 1890.20   73.01
   4   2   7 1734.42   71.58
   6  -4  -4 6159.81  171.56
   6   4  -4 6063.97  205.80
  -6  -4   4 5667.23  190.80
  -6   4   4 5722.27  203.67
  -1  -1  10  671.17   34.80
   1  -1 -10  715.10   25.05
  -1   1  10  653.10   49.11
  -1  -1  10  669.08   38.28
   1   1 -10  639.33   34.82
   1  -1 -10  636.57   28.20
  -5  -3  -5 1759.42   60.27
  -5  -3  -5 1978.40   74.10
   5   3   5 1679.97   72.04
   5  -3   5 1737.34   67.24
  -5   3  -5 1785.67   73.31
  -8   0  -1   55.77   15.62
   8   0   1   72.84   15.57
   0   6   2  126.42   18.71
   0   6  -2   72.35   25.39
   0  -6   2  109.56   21.97
   0  -6  -2   27.80   22.70
   0   6   2   63.38   17.29
  -6  -4  -1 6977.92  216.21
  -6   4  -1 7077.10  225.22
  -6   4  -1 6840.94  207.37
  -6  -4  -1 7136.05  215.79
   6  -4   1 6723.98  160.56
  -3  -1  10 1906.27   65.40
   3  -1 -10 1742.49   67.34
   3  -1 -10 1932.46   45.08
  -3   1  10 1779.60   96.05
  -3  -1  10 1815.40   81.69
   3   1 -10 1899.03   70.19
   0   0  10 7528.22  264.96
   0   0 -10 7421.73  196.44
   0   0 -10 7623.04  199.60
   4  -4  -7    8.60   15.21
   4   4  -7   67.35   16.60
  -4  -4   7   22.51   17.08
  -4   4   7   43.96   22.80
   8   2  -2  127.25   12.30
  -8   2   2  123.93   17.89
   8  -2  -2   69.70    9.75
  -8  -2   2   79.68   14.68
  -8   2   2   79.25   14.44
  -8  -2   2   92.96   17.70
   7  -3   1 7459.32  147.67
   7   3   1 7405.58  199.84
  -7   3  -1 7431.92  232.91
  -7  -3  -1 7331.65  240.54
  -7  -3  -1 7747.05  208.79
   7  -3   1 7579.59  235.43
   1  -5  -612078.17  369.96
  -1   5   612099.25  408.53
  -1  -5   611689.83  358.47
   1   5  -611591.08  434.81
  -8  -2   312849.93  354.15
  -8   2   312761.61  423.55
   8  -2  -313134.73  297.47
  -8   2   312839.81  350.75
   8   2  -312993.21  300.42
  -8  -2   312749.97  401.54
   2   6  -1 5429.13  201.77
   2  -6  -1 5101.15  169.01
  -2   6   1 5604.32  174.35
  -2   6   1 4885.31  186.28
  -2  -6   1 5015.94  182.24
   2   6   0  303.38   19.97
  -2   6   0  323.49   27.23
  -2  -6   0  354.24   38.45
  -2   6   0  280.01   37.62
   2   6   0  348.24   31.96
   2  -6   0  384.02   29.01
   5  -5  -1  490.60   29.13
  -5   5   1  498.01   37.31
  -5   5   1  434.58   30.28
  -5  -5   1  495.73   38.05
   5   5  -1  457.31   34.54
  -8  -2   1  100.22   16.52
  -8   2   1   86.95   13.62
  -8  -2   1   95.31   12.91
   8   2  -1   97.24   12.05
   8  -2  -1   46.27    8.56
   1  -3  -9   98.72   17.63
   1  -3  -9  108.14    6.84
   1   3  -9  133.68   24.80
  -1  -3   9   98.84   17.27
  -1  -3   9  118.96   16.75
  -1   3   9  118.63   23.79
  -4  -4  -5  905.35   39.87
   4   4   5  872.20   44.99
   4  -4   5  912.32   37.34
  -4   4  -5  847.14   56.23
   4  -4   5  840.38   26.24
  -4  -4  -5  925.34   46.63
  -5  -5   2 3379.85  124.03
   5   5  -2 3417.48  115.62
  -5   5   2 3438.02  135.38
   5  -5  -2 3563.56  111.98
  -5   5   2 3532.54  107.66
   3   5   4 1928.74   60.92
   3  -5   4 1782.28   62.05
  -3   5  -4 1828.11   96.11
   3  -5   4 1889.34   61.52
  -3  -5  -4 1765.05   79.68
   3   5   4 1894.86   72.86
  -6  -2   8    8.94   11.51
   6  -2  -8   23.62    5.37
   6  -2  -8    8.40   12.20
   6   2  -8   23.28   12.32
  -6  -2   8    1.52    9.56
  -6   2   8    8.35   15.02
  -4   0  10  471.03   30.21
  -4   0  10  442.76   32.53
   7  -3  -512454.62  327.52
   7   3  -512364.01  376.72
  -7  -3   512434.69  374.58
   7   3  -512182.43  218.92
  -7   3   512355.34  277.57
  -7   3   511934.97  413.20
  -5   5   0  303.47   30.34
   5   5   0  238.30   15.41
  -5  -5   0  258.08   29.98
  -5   5   0  276.77   26.59
   5   5   0  276.13   25.83
   5  -5   0  269.25   21.75
  -2   6   2  701.74   39.91
  -2   6   2  528.44   39.58
   2   6  -2  656.08   40.17
  -2  -6   2  642.29   38.90
   2  -6  -2  684.63   38.65
   5  -3  -8 7477.18  215.50
  -5   3   8 7427.94  291.51
  -5  -3   8 7477.81  233.58
   5   3  -8 7540.88  268.16
   2   6   122904.68  603.43
  -2   6  -121254.39  769.74
   2  -6   122058.48  692.21
   2   6   123050.50  718.03
  -2  -6  -122563.91  750.56
  -8   2   4  257.71   28.13
  -8  -2   4  193.78   21.81
   8   2  -4  218.74   14.35
  -8   2   4  204.23   19.07
  -8  -2   4  166.59   21.74
   8  -2  -4  192.37   15.99
   3  -3  -9 1475.95   60.96
  -3  -3   9 1406.57   56.05
  -3  -3   9 1273.63   48.09
   3   3  -9 1437.32   73.01
  -3   3   9 1596.98   76.25
  -2   4   8 2081.27   92.40
  -2  -4   8 1954.16   55.74
  -2  -4   8 2079.52   75.78
   2   4  -8 1989.00   90.33
   2  -4  -8 1861.90   70.31
   5   5  -3 1163.02   53.06
  -5  -5   3 1152.77   59.84
  -5   5   3 1145.50   39.63
  -5   5   3 1141.82   65.27
   5  -5  -3 1167.39   45.46
  -6  -4   5 3846.67  135.48
  -6   4   5 3607.70   82.57
  -6   4   5 3748.33  158.95
   6   4  -5 3816.38  131.68
   6  -4  -5 3984.15  119.41
   6  -2   5   47.52   19.07
  -6  -2  -5   86.47   14.41
  -6   2  -5   63.06   16.57
   6   2   5   81.13   14.66
   4   0   8 9395.06  300.56
  -4   0  -8 9545.21  273.22
  -4   0  -8 8592.47  173.37
   0  -6   3  310.38   30.97
   0  -6  -3  311.31   35.05
   0   6  -3  359.90   33.74
   0   6  -3  319.38   16.61
   0   6   3  367.23   28.74
   0   6   3  262.56   23.98
  -8   0   6  775.04   39.20
  -8   0   6  763.34   34.09
  -8   0   6  754.89   37.11
  -8  -2   0 2637.71  103.00
   8  -2   0 2739.41   91.11
   8   2   0 2661.39   75.90
   8  -2   0 2706.88   52.70
  -8   2   0 2871.95  100.97
  -8  -2   0 2775.25   74.01
  -2  -4  -725298.93  612.18
   2  -4   725131.81  631.86
   2   4   725213.53  833.27
   2  -4   724759.38  676.90
  -2  -4  -724716.64  747.80
  -2   4  -725822.84  921.90
  -6   0   9  140.73   24.98
   6   0  -9  139.08   14.94
  -6   0   9  164.98   21.95
   7   1   4 2359.64   89.83
  -7   1  -4 2253.57   87.03
  -7  -1  -4 2253.16   93.63
   7  -1   4 2379.66   94.36
  -6  -4  -2 2637.79  101.27
   6   4   2 2596.05   82.38
  -6  -4  -2 2528.25   94.59
  -6   4  -2 2632.73  105.52
   6  -4   2 2681.16   91.05
   6  -4   2 2709.75   67.08
   2  -2 -10  174.78    8.25
  -2  -2  10  223.58   24.94
  -2  -2  10  232.77   21.38
  -2   2  10  221.41   31.21
   2   2 -10  202.92   26.29
   2  -2 -10  168.61   18.20
   3   5  -6  725.69   61.56
   3  -5  -6  767.91   39.74
  -3   5   6  788.64   56.92
  -3  -5   6  757.56   40.49
   0  -4   8  915.31   36.02
   0   4  -8 1030.58   59.24
   0  -4  -8 1043.65   50.20
   0  -4  -8  933.51   24.98
   0  -4   8  976.10   42.57
   0   4   8 1039.00   55.10
   8   0   2 2577.45   87.76
  -8   0  -2 2568.28  102.92
   5   5   1  778.69   37.94
  -5  -5  -1  784.26   41.41
   5   5   1  747.78   34.11
   5  -5   1  698.71   32.74
  -5   5  -1  812.95   49.30
  -5   5  -1  744.94   46.35
   5   1   7  315.95   27.58
  -5  -1  -7  385.22   28.87
  -5   1  -7  312.79   28.28
  -5  -1  -7  262.40   16.46
   5  -1   7  255.03   31.01
  -1   5  -6  919.83   60.29
   1  -5   6  864.74   41.05
   1  -5   6  865.83   32.09
  -1  -5  -6  870.01   43.43
   1   5   6  836.91   54.62
   1   5   6  741.41   26.84
  -2   2  -9 1404.17   59.01
   2  -2   9 1361.94   61.38
   2  -2   9 1362.46   43.17
  -2  -2  -9 1290.45   47.72
  -2  -2  -9 1387.69   45.42
   2   2   9 1348.45   63.68
  -2   6   3 4639.66  155.00
  -2  -6   3 4543.83  161.72
   2  -6  -3 4583.11  168.69
   2   6  -3 4395.92  171.39
   7  -3   2  554.20   16.86
  -7  -3  -2  537.35   33.63
  -7   3  -2  486.76   39.19
   7   3   2  539.43   30.67
   7  -3   2  583.37   36.40
  -7  -3  -2  563.13   33.04
  -2   6  -2  791.22   37.58
  -2   6  -2  660.20   59.43
   2  -6   2  923.80   48.23
  -2  -6  -2  917.76   53.11
   2   6   2  822.04   43.24
   2   6   2  785.59   38.16
   6   0   6 1573.83   72.39
  -6   0  -6 1592.68   68.64
  -8  -2   5  781.39   41.75
  -8  -2   5  686.84   39.70
   8  -2  -5  746.80   29.20
  -8   2   5  757.83   51.57
   8   2  -5  765.89   24.69
  -5   5   414528.20  511.76
  -5   5   414023.42  315.80
   5   5  -415394.50  503.39
  -5  -5   415044.04  479.54
   5  -5  -414988.49  436.28
  -7  -1   8  119.96   17.40
   7  -1  -8  128.70   11.98
  -7   1   8  143.31   24.07
  -7  -1   8  131.93   16.66
  -7   1   8  109.40   21.48
   7   1  -8  142.71   16.25
   1  -1  10  313.93   30.06
  -1  -1 -10  285.10   20.38
  -1   1 -10  297.27   24.46
  -1  -1 -10  327.09   19.42
   1   1  10  277.57   28.64
   1  -1  10  263.25   20.30
   7   3  -6 1636.01   75.14
  -7   3   6 1650.08   84.21
   7  -3  -6 1757.03   55.94
  -7  -3   6 1643.24   71.51
  -7   3   6 1621.77   44.09
   8  -2   1  179.59   20.50
  -8   2  -1  168.44   20.90
   8   2   1  173.25   18.90
  -8  -2  -1  150.63   20.76
  -8  -2  -1  164.68   13.56
   0  -2 -10 1531.64   41.36
   0   2 -10 1538.24   61.97
   0  -2  10 1563.90   58.01
   0  -2  10 1416.65   65.32
   0  -2 -10 1476.76   56.59
   0   2  10 1499.62   76.99
  -1  -3  -9  238.20   19.08
  -1   3  -9  247.37   26.48
   1  -3   9  260.09   24.25
   1   3   9  267.48   34.68
  -1  -3  -9  264.98   15.70
   1  -3   9  287.93   20.02
  -3   1  -9 1210.77   32.66
  -3   1  -9 1328.72   57.79
   3   1   9 1302.23   59.85
  -3  -1  -9 1318.54   49.51
  -3  -1  -9 1170.81   40.38
   3  -1   9 1281.31   64.85
   0   6   4 1184.05   56.96
   0   6  -4  976.76   71.64
   0   6   4 1059.79   46.50
   0  -6   4  916.76   27.36
   0  -6   4 1028.49   55.26
   0  -6  -4 1013.55   53.19
  -6  -4   6   19.96   14.53
  -6   4   6    0.02   15.05
  -6   4   6   -0.76    4.99
   6  -4  -6    0.13    9.38
   6   4  -6   34.93   13.72
  -5   5  -211254.57  381.75
   5  -5   211359.51  342.48
   5  -5   211829.91  323.51
  -5  -5  -211454.22  356.58
   5   5   211692.13  316.53
  -5  -5  -211966.76  409.95
   3  -5   5  339.37   23.59
  -3  -5  -5  344.28   24.26
  -3  -5  -5  342.00   29.59
  -3   5  -5  386.98   44.30
   3  -5   5  390.63   23.82
   3   5   5  433.60   28.31
  -5   3  -6   27.30   16.49
  -5  -3  -6   38.22   13.74
  -5  -3  -6   52.79   14.34
   5   3   6   48.15   14.51
   5  -3   6   33.39    5.15
   5  -3   6   67.60   16.56
  -5  -1  10 9516.44  308.62
   5   1 -10 9519.92  292.86
  -5   1  10 9748.62  384.54
  -5  -1  10 9201.42  322.85
   5  -1 -10 9395.97  268.43
  -4   2  10  245.60   36.77
   4  -2 -10  251.64   26.08
  -4  -2  10  204.81   23.48
   4   2 -10  246.65   29.16
  -4  -2  10  186.52   25.74
   4  -4  -8  209.47   19.70
  -4   4   8  272.25   33.02
  -4  -4   8  171.34   19.80
   4   4  -8  183.72   25.21
  -4  -4   8  158.58    9.68
   1  -5  -7  544.45   40.70
  -1   5   7  478.48   17.92
  -1   5   7  635.31   48.89
  -1  -5   7  504.96   21.39
   1   5  -7  548.55   44.51
  -1  -5   7  526.30   30.48
  -2   6   4   21.60   14.70
  -2  -6   4   74.64   18.73
   2  -6  -4   13.44   15.25
  -2   6   4   25.47   12.61
   2   6  -4    6.94   19.63
   8   0  -7 1253.48   44.93
  -8   0   7 1537.72   61.80
  -8   0   7 1625.49   63.73
  -2   6  -3 1655.10   99.17
   2  -6   3 1792.29   74.53
   2  -6   3 1670.11   51.08
   2   6   3 1804.12   68.39
   2   6   3 1644.73   61.10
  -2  -6  -3 1790.69   84.27
  -3   3  -8    0.18   14.55
   3  -3   8    9.37   13.24
   3   3   8   21.37   14.15
   3  -3   8    9.53    8.96
  -3  -3  -8    4.36   10.00
  -3  -3  -8    8.85   12.09
  -6  -4  -3  193.41   25.29
   6  -4   3  241.40   25.48
  -6   4  -3  187.45   23.12
  -6  -4  -3  237.52   26.30
   6  -4   3  223.09   13.69
   6   4   3  217.51   21.09
  -4  -4  -6 5695.68  169.51
  -4   4  -6 5961.63  219.57
   4  -4   6 5824.63  187.02
  -4  -4  -6 5681.35  193.71
   4   4   6 5687.09  198.37
   5  -5  -5  415.28   32.78
  -5   5   5  371.73   36.35
   5   5  -5  429.14   43.23
  -5  -5   5  306.67   29.34
  -4  -2  -812386.03  329.05
  -4   2  -812552.77  413.09
  -4  -2  -812152.84  348.89
   4   2   811633.62  390.90
   4  -2   811672.50  374.80
   8  -2  -6 1469.30   47.85
   8   2  -6 1410.68   60.60
  -8   2   6 1382.97   44.92
  -8   2   6 1381.42   64.90
  -8  -2   6 1303.30   41.76
  -8  -2   6 1441.20   56.35
   2   0 -11 3015.35   91.08
  -2   0  11 3037.87  138.37
  -8   0  -3 1784.75   75.13
   8   0   3 1873.98   77.94
   6  -2  -9   13.54    5.65
   6   2  -9    2.83   13.23
   6  -2  -9   22.08   13.64
  -6  -2   9    0.52   12.90
  -6  -2   9   14.83   10.24
  -6   2   9   -2.01   20.86
   7   3   311966.25  340.94
  -7   3  -311269.09  372.84
  -7  -3  -311671.61  365.49
  -7  -3  -312116.34  321.21
   7  -3   311866.66  369.40
  -9   1   2  110.74   19.79
   9  -1  -2  109.37    8.85
   9   1  -2  131.64   15.15
   9  -1  -2  129.91   19.91
  -9  -1   2  103.13   13.87
  -9  -1   2  105.05   17.73
  -9   1   3   17.78   17.10
   9   1  -3   33.96   11.07
  -9   1   3   31.27   14.13
  -9  -1   3    6.43   11.33
  -9  -1   3   18.08   13.09
  -2   0 -10  862.95   39.40
  -2   0 -10  796.74   30.82
   2   0  10  734.41   50.10
   8  -2   2  657.08   36.60
   8   2   2  628.37   35.74
  -8  -2  -2  599.13   23.19
  -8  -2  -2  607.56   37.30
  -8   2  -2  572.56   35.99
  -3  -5   7    8.23   15.56
   3  -5  -7   -8.17   16.42
  -3   5   7   24.75   20.70
   3   5  -7   15.91   17.84
  -5  -3   9  463.46   21.39
   5   3  -9  505.73   42.40
  -5  -3   9  511.50   36.06
   5  -3  -9  487.85   35.37
  -5   3   9  468.14   49.78
   4   6  -1  646.59   38.42
  -4   6   1  690.76   44.89
  -4  -6   1  730.59   43.72
  -4   6   1  607.68   40.47
   4   6  -1  644.02   21.75
   4  -6  -1  724.85   42.46
  -9   1   1  332.17   28.83
  -9  -1   1  315.27   24.51
  -9  -1   1  285.98   16.60
   9   1  -1  324.99   22.94
   9  -1  -1  261.32   14.19
   9  -1  -1  314.95   27.06
   7   1   5 3073.77  110.51
   7  -1   5 2817.94   99.89
  -7  -1  -5 2985.07  111.88
  -7   1  -5 2816.37  104.80
  -7  -1  -5 2608.89   51.82
  -9  -1   412120.77  397.12
  -9   1   411721.52  383.78
  -9  -1   412272.18  336.51
   9   1  -412651.51  330.16
  -9   1   411871.77  356.79
   6   2   6  876.22   45.20
   6  -2   6  792.33   43.06
  -6  -2  -6  835.30   39.41
  -6  -2  -6  865.16   39.21
  -6   2  -6  843.79   54.07
   4  -6  -2 1062.94   56.37
  -4   6   2  935.56   46.56
   4   6  -2 1098.08   53.27
  -4   6   2 1029.84   53.62
  -4  -6   2 1126.22   65.25
  -7   3   7 2129.74   50.91
   7   3  -7 2379.84   89.78
  -7  -3   7 2133.82   49.85
  -7   3   7 2257.57  111.30
  -7  -3   7 2321.39   86.63
   7  -3  -7 2271.67   80.78
   4   6   0 7236.56  241.54
  -4  -6   0 7386.49  264.99
   4  -6   0 7217.21  228.01
   4   6   0 7116.23  170.89
  -4   6   0 7709.22  259.29
  -4   6   0 6247.65  224.50
   1   1 -11 1498.65   62.16
  -1  -1  11 1487.94   64.46
  -1   1  11 1480.06   78.25
   1  -1 -11 1479.89   64.15
   1  -1 -11 1489.33   45.64
  -1  -1  11 1477.55   80.20
   3  -1 -1116495.63  487.01
   3  -1 -1115259.77  326.71
   3   1 -1117415.36  511.11
  -3   1  1115949.36  625.63
  -3  -1  1116315.01  510.13
  -3  -1  1115470.86  566.79
  -2  -4   9 1397.01   61.71
   2   4  -9 1371.87   73.13
  -2  -4   9 1283.14   47.11
  -2   4   9 1410.54   85.39
   2  -4  -9 1452.85   61.36
   5   5   3 1062.17   48.26
   5  -5   3 1108.84   40.68
  -5  -5  -3 1121.16   58.78
  -5   5  -3 1111.56   69.24
   5  -5   3 1036.96   51.07
  -5  -5  -3 1153.71   50.15
  -1   3  10  478.28   48.89
  -1  -3  10  459.00   31.63
  -1  -3  10  468.73   31.51
   1   3 -10  482.40   41.18
   1  -3 -10  420.46   27.73
   0  -6  -5 1025.65   61.14
   0   6  -5  998.03   76.89
   0  -6   5 1053.46   55.26
   0  -6   5  910.35   29.50
   0   6   5 1027.54   62.25
   0   6   5 1001.75   42.19
   1  -5   7  827.07   35.39
   1  -5   7  881.72   43.38
  -1  -5  -7  926.86   56.80
   1   5   7  954.75   57.63
   1   5   7 1053.23   29.99
  -1   5  -7  940.14   66.62
   2  -4   8  718.64   31.49
  -2   4  -8  769.51   53.15
   2  -4   8  685.06   37.20
   2   4   8  653.14   48.18
  -2  -4  -8  724.22   44.82
  -2  -4  -8  746.51   28.73
   0   0  11  205.91   28.43
   0   0 -11  180.48   15.98
   0   0 -11  191.70   19.63
  -6   0  10 8169.50  306.86
  -6   0  10 7861.64  263.10
   6   0 -10 8324.88  234.23
   2   6  -5 5874.81  232.21
   2  -6  -5 5702.48  203.51
  -2   6   5 5983.81  221.81
  -2   6   5 5274.42  155.99
  -2  -6   5 5716.34  209.44
   4   0 -11 2001.49   71.18
  -4   0  11 2005.38   88.46
  -4   0  11 1650.33   98.12
  -3  -3  10 1701.97   70.16
   3  -3 -10 2078.28   83.55
  -3   3  10 2068.77  100.09
  -3  -3  10 2151.33   76.52
   3   3 -10 2197.23   99.99
   2  -6   4   53.99   16.35
   2   6   4   55.35   13.03
  -2  -6  -4   88.59   22.37
  -2   6  -4   28.60   23.14
   2   6   4   71.43   17.49
   2  -6   4   51.79   11.92
   4   6  -3  778.31   53.65
  -4   6   3  596.70   31.95
  -4   6   3  727.95   49.29
   4  -6  -3  662.81   44.94
  -4  -6   3  723.02   51.88
  -9  -1   0  541.53   22.24
  -9  -1   0  511.48   38.94
   9   1   0  564.92   32.02
   9  -1   0  495.00   13.80
   9  -1   0  588.95   36.58
  -9   1   0  548.88   36.97
  -6   4   7  945.34   67.57
   6   4  -7  891.02   58.62
   6  -4  -7  969.28   42.11
  -6  -4   7  896.31   51.79
   4   6   1  829.15   48.03
  -4   6  -1  852.29   47.55
   4   6   1  802.61   34.29
  -4  -6  -1  923.83   53.15
  -4   6  -1  746.78   45.80
   4  -6   1  946.25   48.36
   7   1  -9  231.64   22.33
  -7  -1   9  226.40   23.38
  -7   1   9  212.07   31.14
  -7  -1   9  265.76   29.17
   7  -1  -9  256.60   16.95
  -9  -1   5 1102.53   49.30
  -9  -1   5 1124.49   57.04
  -9   1   5 1182.09   59.12
  -9   1   5 1103.67   48.67
  -9  -1   5 1054.05   46.29
  -9   1   5 1115.29   49.17
   5   5  -6 3124.42  141.25
   5  -5  -6 3327.00  120.37
  -5   5   6 3152.76  135.35
  -5  -5   6 2991.82  129.36
   0  -4  -9 1750.78   41.21
   0  -4  -9 1813.54   70.78
   0   4   9 1797.31   90.60
   0  -4   9 1902.25   68.43
   0  -4   9 1840.78   66.08
   0   4  -9 1993.40   92.05
   4   0   9 1766.99   88.50
  -4   0  -9 1709.07   47.29
  -4   0  -9 1856.58   76.47
   8   2  -7  394.57   30.82
   8  -2  -7  376.92   26.54
  -8   2   7  408.71   39.43
  -8  -2   7  369.59   20.45
  -8  -2   7  405.98   32.47
  -8   2   7  330.60   19.32
   8   0  -8  231.49   18.61
  -8   0   8  202.55   21.11
  -8   0   8  179.95   24.24
   6   4   4  109.92   17.40
  -6  -4  -4   82.07   18.75
  -6  -4  -4   74.54   19.00
  -6   4  -4   69.73   22.85
   6  -4   4   59.71   15.86
  -6   0  -710501.72  348.88
   6   0   710258.96  347.03
   5   1   8 9339.24  327.86
  -5   1  -8 9762.55  326.35
  -5  -1  -8 9981.04  306.55
  -5  -1  -8 9068.03  229.69
   5  -1   8 9779.55  341.86
   3  -5   6 1352.37   53.53
  -3  -5  -6 1302.06   70.90
  -3  -5  -6 1279.72   50.09
  -3   5  -6 1239.90   76.41
   3   5   6 1308.09   62.18
   3  -5   6 1272.46   47.49
   2   2 -11  692.14   49.54
  -2  -2  11  736.92   46.76
  -2  -2  11  820.19   50.51
  -2   2  11  721.94   56.34
   2  -2 -11  706.73   43.43
  -8   2  -3 4571.83  173.83
  -8  -2  -3 4381.79  109.48
   8  -2   3 4744.57  160.86
  -8  -2  -3 4815.23  178.35
   8   2   3 4798.86  150.73
   4  -6  -4  971.53   56.80
   4   6  -4 1138.12   71.90
  -4  -6   4  905.22   53.47
  -4   6   4  935.13   56.86
  -4   6   4  908.79   35.45
  -7  -3  -4 2511.33   80.98
  -7  -3  -4 2491.07  102.54
  -7   3  -4 2436.19   99.90
   7  -3   4 2469.34   94.68
   7   3   4 2623.02  102.60
  -8   0  -4   -1.09   12.72
   8   0   4    8.91   12.45
  -2  -2 -10  755.55   35.14
  -2  -2 -10  791.67   32.80
   2   2  10  734.95   55.48
  -2   2 -10  765.50   46.59
   2  -2  10  707.68   30.74
   2  -2  10  745.32   44.91
  -4   6  -2 1731.21   71.07
   4   6   2 1897.73   68.50
   4  -6   2 1826.73   75.34
  -4  -6  -2 1929.45   96.38
   4   6   2 1815.43   75.35
   9   1   1 1753.23   70.32
   9  -1   1 1809.49   77.52
  -9  -1  -1 1766.59   75.94
  -9  -1  -1 1584.90   42.86
  -9   1  -1 1662.38   79.18
  -1   5   8  958.59   65.93
   1   5  -8 1003.66   65.64
  -1  -5   8 1017.97   45.22
   1  -5  -8  971.51   57.52
  -1  -5   8  984.93   34.33
  -4  -4   9  469.53   20.67
  -4   4   9  581.12   45.66
   4   4  -9  532.52   40.05
  -4  -4   9  479.62   32.26
   4  -4  -9  501.18   37.91
   5  -3   7  345.20   32.48
   5   3   7  278.62   28.92
  -5   3  -7  378.60   38.07
  -5  -3  -7  392.99   27.68
  -5  -3  -7  308.35   28.68
  -9   1   6   67.05   14.43
  -9  -1   6    4.29   14.53
  -9  -1   6   31.53   16.20
  -9  -1   6   23.61   12.14
  -9   1   6   12.27   17.25
   5  -5   4  230.49   17.38
  -5  -5  -4  243.63   30.66
  -5  -5  -4  169.60   25.70
   5   5   4  254.08   24.28
  -5   5  -4  210.42   32.53
   5  -5   4  270.81   24.57
  -4  -4  -7 1227.70   56.51
  -4  -4  -7 1340.31   52.80
  -4   4  -7 1312.45   69.71
   4   4   7 1235.39   67.49
   4  -4   7 1199.27   58.38
   4  -4   7 1250.75   39.81
  -7   3   8   83.76   21.12
  -7  -3   8   58.69   17.38
   7  -3  -8   80.95   17.19
   7   3  -8   68.55   20.47
  -7  -3   8   64.46    9.31
   1  -3  10   18.09   10.83
   1  -3  10   -0.40   14.02
  -1  -3 -10   14.00    7.60
  -1   3 -10  -10.85   13.05
   1   3  10    7.24   16.59
  -1  -3 -10    2.55   13.06
  -3   5   8   89.45   26.07
  -3  -5   8  101.12   18.99
   3  -5  -8  103.47   23.60
   3   5  -8  143.27   25.92
   1   1  11 3552.30  155.21
  -1  -1 -11 3481.60  110.53
  -1   1 -11 3700.54  126.75
  -1  -1 -11 3683.44  106.31
   1  -1  11 3564.79  149.26
  -2  -6   6   36.24   19.61
   2  -6  -6   25.30   18.13
  -2   6   6   27.03   11.83
  -2   6   6   68.86   24.03
   2   6  -6   35.02   22.64
  -5   1  11   52.04   27.77
   5   1 -11   66.28   17.56
  -5  -1  11   61.50   18.00
   5  -1 -11   34.74   19.23
  -5  -1  11   86.57   22.24
   1  -7   0 3999.76  149.06
  -1   7   0 3962.60  163.94
  -1  -7   0 3758.71  166.68
   1   7   0 3894.43  165.94
  -1   7   0 4025.70  133.73
   1   7   0 3788.08  120.67
   0  -6   617401.20  417.54
   0  -6  -617927.24  627.02
   0   6   618563.17  656.96
   0   6  -618183.76  722.49
   0  -6   618352.23  591.25
   0   6   617443.47  448.53
   0  -2  11  188.07   27.25
   0  -2 -11  198.51   21.92
   0   2 -11  152.07   26.04
   0   2  11  173.10   33.60
   0  -2  11  180.67   17.31
  -6   2  10 4832.34  212.61
   6   2 -10 4901.60  187.98
  -6  -2  10 4601.03  161.06
   6  -2 -10 4992.13  167.99
  -6  -2  10 4836.25  173.19
   2   6   5  579.62   30.15
  -2  -6  -5  579.64   50.91
  -2   6  -5  652.37   61.33
   2   6   5  639.56   44.27
   2  -6   5  669.59   33.46
   2  -6   5  740.39   41.43
   4   2 -11 2375.57  107.10
  -4   2  11 2369.51  119.07
  -4  -2  11 2337.04  106.32
   4  -2 -11 2524.11   92.77
  -4  -2  11 2438.13   96.57
   3   1  10  638.43   43.04
  -3  -1 -10  835.67   38.11
  -3   1 -10  730.23   38.23
  -3   1 -10  666.74   23.56
  -3  -1 -10  692.29   29.20
   3  -1  10  637.11   47.05
  -1  -7   1 1317.31   75.95
  -1   7   1 1084.94   51.80
  -1   7   1 1023.88   64.45
   1   7  -1 1025.08   70.90
   1  -7  -1 1188.58   70.19
   8   4  -2   15.21    9.05
  -8   4   2   92.93   20.46
  -8  -4   2    8.45   15.90
  -8   4   2    3.84   13.31
   8  -4  -2    8.30    9.73
  -8  -4   2   18.59   15.29
   3  -3   9 1926.30   80.89
   3  -3   9 1896.46   60.11
   3   3   9 2010.45  101.17
  -3   3  -9 2047.77   85.05
  -3  -3  -9 2061.11   77.79
  -3  -3  -9 2002.41   68.86
  -8   4   3 5686.36  169.75
  -8   4   3 5490.75  209.32
   8   4  -3 5855.19  193.80
  -8  -4   3 5532.87  182.05
   8  -4  -3 5682.07  155.91
   8   4  -3 5201.18  117.39
   7   1   6  222.63   28.50
   7  -1   6  206.61   22.28
  -7  -1  -6  145.16    9.37
  -7  -1  -6  180.34   26.98
  -7   1  -6  200.23   24.06
  -1   7  -1  627.32   57.72
   1  -7   1  592.51   46.56
   1   7   1  651.72   33.18
  -1   7  -1  618.34   36.12
  -1  -7  -1  633.92   51.91
   1   7   1  706.71   47.08
  -8  -4   1  104.32   20.00
  -8  -4   1  105.97   26.26
  -8   4   1  119.18   20.74
   8  -4  -1  133.24   14.81
  -8   4   1  160.40   26.39
   8   4  -1  154.10   15.03
  -4  -6   5  805.66   50.54
   4  -6  -5  862.17   54.66
   4   6  -5  812.15   58.11
  -4   6   5  912.51   63.13
  -4   6   5  774.98   29.41
  -5   5   7  100.69   31.41
   5  -5  -7  154.15   22.76
  -5  -5   7   74.29   19.96
   5   5  -7   92.76   24.92
   6  -4  -8  885.67   49.33
  -6   4   8  884.12   58.41
  -6  -4   8  851.59   45.94
   6   4  -8  894.76   60.51
   5   3 -10 6824.50  260.45
  -5   3  10 6851.72  304.19
   5  -3 -10 6969.46  225.65
  -5  -3  10 6864.61  236.34
  -4   2  -9 1421.15   75.00
  -4  -2  -9 1374.20   51.74
  -4  -2  -9 1561.17   54.51
   4  -2   9 1454.00   65.41
   4   2   9 1462.36   68.19
   4   6   3   51.52   15.30
  -4   6  -3   35.65   22.95
  -4  -6  -3   18.43   18.02
   4   6   3   23.28   15.25
   4  -6   3   49.03   15.39
   4  -6   3   35.73   14.70
  -1   7   2  559.41   44.21
   1   7  -2  661.98   54.76
   1  -7  -2  524.55   45.81
  -1   7   2  652.56   39.67
   1   7  -2  634.48   26.53
  -1  -7   2  670.53   45.05
   8   2  -8  591.94   38.40
   8  -2  -8  560.85   35.34
  -8   2   8  526.98   25.44
  -8   2   8  478.88   45.84
  -8  -2   8  519.83   39.35
   6  -2   7 7304.82  255.68
  -6  -2  -7 6802.89  203.84
  -6   2  -7 7300.95  264.07
  -6  -2  -7 7364.77  243.96
   6   2   7 7543.19  274.15
   7   5  -2  667.86   24.06
   7  -5  -2  736.96   37.51
  -7  -5   2  726.63   41.95
  -7   5   2  766.09   37.67
  -7   5   2  695.89   47.45
   7   5  -2  797.66   42.60
   9  -1   212158.43  409.85
  -9  -1  -212146.50  421.66
   9   1   211757.72  372.40
  -9   1  -211226.40  393.87
  -8   4   4   11.89   11.18
   8   4  -4   21.10   15.62
  -8  -4   4   27.09   16.95
  -8   4   4   24.64   21.64
   8  -4  -4   34.24   12.17
   8   4  -4   19.03    5.63
  -7   5   1 3674.74  144.46
  -7   5   1 3523.24  122.18
   7  -5  -1 3487.90  109.92
   7   5  -1 3380.32   89.73
   7   5  -1 3670.05  134.53
  -7  -5   1 3396.34  134.77
   1   5   8  534.92   42.33
   1  -5   8  503.84   30.60
  -1   5  -8  502.70   46.82
   1  -5   8  410.03   26.98
  -1  -5  -8  507.91   33.83
  -7   5   3 4527.92  194.80
  -7  -5   3 4718.21  181.79
   7  -5  -3 4747.16  148.42
   7   5  -3 4939.14  189.85
  -7   5   3 4452.56  132.94
  -6   4  -5   69.91   18.95
   6  -4   5  122.85   17.85
  -6  -4  -5   88.81   20.61
  -6  -4  -5  123.30   20.24
   6   4   5   81.78   19.10
   8  -4   0 2238.13   63.44
   8   4   0 2201.07   68.60
  -8  -4   0 2252.07  101.02
  -8   4   0 2266.50   92.39
  -8   4   0 2282.48   99.18
  -8  -4   0 2214.34   84.70
   1   7   2 4302.27  161.62
  -1  -7  -2 4300.96  192.87
   1  -7   2 4117.78  170.42
  -1   7  -2 4105.02  183.08
   1   7   2 4210.31  145.99
  -1   7  -2 4129.02  130.07
  -8   0   9 7414.57  262.20
  -8   0   9 7150.29  240.71
   8   0  -9 7312.74  213.29
  -2   0  12   26.06   18.16
   2   0 -12    9.82   10.15
   2   0 -12    2.46   11.80
   9   1  -7  291.95   22.51
  -9   1   7  366.46   29.59
  -9   1   7  324.10   27.62
  -9   1   7  331.57   23.61
  -9  -1   7  350.07   27.32
  -9  -1   7  333.74   30.75
   9   3  -2    5.73    8.81
  -9  -3   2   14.59   12.02
  -9  -3   2   18.35   16.81
  -9   3   2    5.36   13.97
  -9   3   2    2.65   13.44
  -7  -1  10   34.73   13.88
   7  -1 -10  -13.09    9.34
  -7  -1  10  -23.05   17.01
   7   1 -10   11.00   12.83
   7  -1 -10   17.23    8.19
  -7   1  10    4.83   15.21
  -9  -3   3   -7.38   13.51
   9  -3  -3   15.98    8.50
  -9  -3   3   21.23   13.50
  -9   3   3   -9.93   11.65
  -9   3   3    8.72   18.14
   8   2   4  203.42   27.37
   8  -2   4  244.28   30.85
  -8  -2  -4  189.37   14.60
  -8   2  -4  198.64   26.91
  -8  -2  -4  222.35   30.82
   2  -4 -10 1279.45   63.68
   2   4 -10 1192.92   80.82
  -2  -4  10 1288.76   61.98
  -2   4  10 1299.72   75.56
   7  -5   0  475.58   30.60
  -7   5   0  496.96   38.63
  -7   5   0  525.43   44.48
   7   5   0  465.72   33.09
  -7  -5   0  546.83   41.32
   7   5   0  509.51   26.82
  -2   0 -11  122.89   20.26
  -2   0 -11  129.44   15.11
   2   0  11  225.92   30.22
   6   0 -11   12.54    9.91
  -6   0  11    3.36   17.48
  -6   0  11  -17.14   12.08
  -1  -7   3  216.59   33.21
   1   7  -3  203.94   12.58
   1  -7  -3  159.26   25.03
  -1   7   3  235.24   26.97
  -1   7   3  216.72   25.01
   1   7  -3  177.99   31.25
  -2   4  -9  206.51   28.28
  -2  -4  -9  202.52   26.49
   2  -4   9  255.65   22.90
   2   4   9  291.12   36.40
   2  -4   9  285.66   24.10
   9   3  -1  263.76   19.48
   9  -3  -1  263.27   15.96
  -9   3   1  366.20   24.94
  -9  -3   1  314.82   24.09
  -9  -3   1  329.09   27.87
   7   3   5 1271.37   57.33
  -7   3  -5 1265.28   69.27
   7  -3   5 1234.65   64.30
  -7  -3  -5 1168.25   55.77
  -7   5   4   38.16   11.14
   7  -5  -4   11.08   15.49
   7   5  -4   44.41   18.12
  -7   5   4   43.67   20.55
  -7  -5   4   53.86   20.70
  -3  -5  -7 4084.77  153.54
  -3  -5  -7 3970.80  125.44
  -3   5  -7 3954.35  169.23
  -3  -5  -7 4089.13  153.01
   3  -5   7 3988.65  120.60
   3  -5   7 4037.28  133.23
   3   5   7 4344.81  169.25
  -9   3   412318.58  364.15
  -9  -3   412356.35  393.24
  -9   3   412003.54  439.07
   9  -3  -412280.35  321.04
  -9  -3   412118.33  425.73
   9   3  -412093.15  288.11
  10   0  -3  289.73   22.39
 -10   0   3  319.34   32.24
 -10   0   3  233.53   21.54
  -8   4   5  104.17   30.35
  -8   4   5   76.23   13.04
   8   4  -5   91.69   26.11
   8  -4  -5  120.43   17.94
  -8  -4   5  160.35   23.86
  -8   0  -5  253.85   29.21
   8   0   5  225.01   29.70
 -10   0   2 7081.42  182.31
  10   0  -2 7446.89  232.38
 -10   0   2 7008.45  241.72
  -1  -3  11  667.52   45.57
  -1   3  11  750.09   56.27
   1  -3 -11  616.99   46.28
  -1  -3  11  681.34   40.85
   1   3 -11  700.73   54.54
   3  -3 -1112131.52  386.57
   3   3 -1112531.33  465.55
  -3  -3  1110626.05  377.44
  -3  -3  1112647.77  426.57
  -3   3  1112032.55  491.61
   3  -1 -12  245.98   32.02
  -3  -1  12  370.19   30.21
  -3   1  12  330.33   47.15
  -3  -1  12  333.32   35.76
   3   1 -12  411.03   31.48
  -5   5  -5 1514.04   81.34
  -5  -5  -5 1797.83   88.20
  -5  -5  -5 1575.47   67.51
   5   5   5 1521.38   72.17
   5  -5   5 1471.55   45.53
   5  -5   5 1571.22   62.01
  10   0  -4 3990.54  135.81
 -10   0   4 4667.99  157.85
 -10   0   4 4654.93  140.24
  -8  -4  -1  -10.76   17.03
   8   4   1    2.04   12.89
  -8   4  -1   16.83   15.79
  -8  -4  -1   11.19   12.69
   8  -4   1    4.81   13.04
   8  -4   1    7.49    7.15
   1  -1 -12 9841.60  253.44
   1   1 -12 9655.92  302.66
   1  -1 -1210443.16  327.33
  -1  -1  12 9843.23  320.28
  -1   1  1210295.06  435.89
  -1  -1  12 9933.85  396.13
  -4   0  12 2606.08  132.31
  -4   0  12 2635.98  113.77
   4   0 -12 2774.30   88.01
  -1  -7  -3  104.35   23.42
   1  -7   3  101.71   23.48
   1   7   3   72.56   20.31
   1   7   3   72.53   19.65
  -1   7  -3   99.61   16.40
  -1   7  -3  107.74   33.01
  -4   6   6 7106.16  145.81
  -4   6   6 7967.48  299.39
   4  -6  -6 7970.55  278.93
   4   6  -6 7992.26  317.88
  -4  -6   6 7804.18  290.34
  -6   0  -8  516.27   44.19
   6   0   8  551.73   47.54
   0  -4  10 1856.35   73.31
   0  -4  10 1857.59   73.99
   0   4  10 1953.56  113.92
   0  -4 -10 1841.03   75.51
   0   4 -10 1900.66  105.95
  -3  -7   1  368.33   43.04
   3   7  -1  328.88   34.38
   3   7  -1  336.90   17.83
  -3   7   1  271.80   36.56
   3  -7  -1  355.42   34.51
  -3   7   1  335.98   32.83
 -10   0   1 1316.93   44.80
 -10   0   1 1507.14   74.16
  10   0  -1 1471.98   64.77
  -9  -3   0  675.03   33.08
   9  -3   0  648.69   21.67
  -9   3   0  631.64   43.24
  -9  -3   0  704.22   43.29
   9  -3   0  673.36   45.82
   9   3   0  663.11   33.55
   2  -6  -7 3967.56  166.45
  -2   6   7 4162.41  186.06
  -2  -6   7 3796.93  145.06
   2   6  -7 4320.90  203.43
  -7   5  -1 5842.65  211.96
  -7  -5  -1 5473.33  200.54
   7   5   1 5438.38  163.56
  -7  -5  -1 5889.86  213.81
   7  -5   1 5444.88  159.04
  -3   7   0   73.98   28.28
   3  -7   0  102.35   27.31
  -3   7   0   72.75   22.15
   3   7   0  105.09   13.32
  -3  -7   0  120.54   31.96
   3   7   0  164.55   25.85
   7   3  -9  305.18   29.98
  -7  -3   9  349.42   30.94
   7  -3  -9  336.63   30.03
  -7   3   9  322.65   43.54
  -7  -3   9  251.99   16.95
   4   6   4 3123.16  106.39
   4   6   4 2980.85  114.43
   4  -6   4 3118.42  104.75
  -4  -6  -4 3379.08  151.18
  -4   6  -4 2572.42  132.28
   4  -6   4 2956.61  106.08
   2   6   6 1441.13   51.10
  -2  -6  -6 1521.55   87.19
  -2   6  -6 1468.05   89.08
   2  -6   6 1494.65   62.08
   2  -6   6 1366.77   54.43
   2   6   6 1467.89   77.66
   0   0 -12 5981.27  188.45
   0   0  12 6080.40  263.58
   0   0 -12 5978.98  182.05
   9   3  -5  614.72   42.15
   9  -3  -5  566.98   31.06
   9   3  -5  540.79   22.33
  -9   3   5  617.62   44.42
  -9   3   5  549.61   31.04
  -9  -3   5  563.40   39.38
  -1   5   9  291.79   34.48
   1   5  -9  376.50   45.06
  -1  -5   9  306.79   24.22
   1  -5  -9  278.27   32.06
  -1  -5   9  255.58   20.44
  -3  -7   2 1133.76   67.43
   3   7  -2 1131.55   72.33
   3  -7  -2 1067.23   63.69
  -3   7   2  894.50   58.10
  -3   7   2  986.93   60.15
   5  -1   9   77.40   21.04
  -5  -1  -9   89.77   11.97
  -5  -1  -9   76.99   21.77
  -5   1  -9  101.84   20.73
   5   1   9   94.93   29.49
   0  -6  -7  320.73   37.12
   0   6  -7  273.71   39.81
   0  -6   7  247.20   29.44
   0  -6   7  229.82   15.95
   0   6   7  293.64   33.22
   0   6   7  206.08   16.35
  -4  -4  10   33.48   21.03
  -4   4  10   85.92   26.38
   4  -4 -10   86.56   16.78
  -4  -4  10   33.24   13.28
   4   4 -10   45.21   22.26
   7   5  -510741.44  392.82
  -7   5   510625.63  406.14
   7  -5  -510972.41  335.92
  -7   5   5 9851.39  242.47
  -7  -5   510513.58  367.51
  -4   0 -10 3051.20   80.77
  -4   0 -10 3599.56  128.18
   4   0  10 3453.08  136.94
  -9   1  -3   42.86   22.30
   9  -1   3   73.06   17.29
   9   1   3   95.88   21.04
  -9  -1  -3   59.15    7.27
  -9  -1  -3   39.17   20.00
  -1  -7   4 2078.98   88.27
  -1   7   4 1792.40   74.68
   1   7  -4 2050.62  112.47
   1  -7  -4 1844.15   98.41
  -1  -7   4 1730.36   45.44
  -1   7   4 1982.14   91.49
 -10   0   5   78.30   16.93
 -10   0   5   46.01   12.11
 -10   0   5   13.04   14.09
  -3   7  -1 7849.77  257.93
   3   7   1 7576.58  276.27
  -3   7  -1 6783.13  300.54
  -3  -7  -1 7594.01  298.62
   3   7   1 7031.81  206.12
   3  -7   1 7247.44  260.24
  -5   5   8 4239.33  199.12
  -5  -5   8 3993.40  153.72
   5  -5  -8 4217.75  155.81
   5   5  -8 4031.68  192.98
  -5   3  -8 8426.53  310.35
  -5  -3  -8 8300.11  264.26
  -5  -3  -8 8235.47  266.99
   5  -3   8 8018.73  280.39
   5   3   8 7855.47  295.30
  -6   6   2  452.71   31.63
   6   6  -2  480.66   41.05
  -6  -6   2  450.72   46.68
  -6   6   2  478.22   43.36
   6  -6  -2  474.42   35.14
   3   5  -9  858.67   68.18
  -3   5   9  939.15   76.90
   3  -5  -9  832.95   49.26
  -3  -5   9  916.28   55.13
   6   6  -1  690.25   47.86
  -6   6   1  619.16   42.62
   6  -6  -1  667.11   41.35
  -6   6   1  725.94   42.83
  -6  -6   1  620.22   54.70
  10   0   0  533.56   38.11
 -10   0   0  521.43   44.12
  -4   4  -8 4839.96  213.35
   4  -4   8 4816.29  124.63
[truncated: 266,122 more chars]
