# Supplementary material for: Crystal structures of 2,6-bis­[(1H-1,2,4-triazol-1-yl)meth­yl]pyridine and 1,1-[pyridine-2,6-diylbis(methyl­ene)]bis­(4-methyl-1H-1,2,4-triazol-4-ium) iodide triiodide
Source: Acta Crystallogr E Crystallogr Commun. 2015 Jan 3;71(Pt 2):128–32. doi: 10.1107/S2056989014027881 (PMC4384632; doi:10.1107/S2056989014027881)
Supplement: Supplementary file 2 [file e-71-00128-Isup2.hkl]

#
# h,k,l, Fc-squared, Fo-squared, sigma(Fo-squared), status flag
#
data_I
_shelx_title ' User-defined'
_shelx_refln_list_code          4
_shelx_F_calc_maximum      171.15
_exptl_crystal_F_000       504.00
_reflns_d_resolution_high  0.8002

loop_
 _space_group_symop_operation_xyz
 'x, y, z'
 '-x+1/2, y+1/2, z+1/2'
 'x+1/2, -y+1/2, z'
 '-x, -y, z+1/2'

_cell_length_a     14.465
_cell_length_b     18.742
_cell_length_c     4.3230
_cell_angle_alpha  90.000
_cell_angle_beta   90.000
_cell_angle_gamma  90.000

_shelx_F_squared_multiplier     1.000

loop_
 _refln_index_h
 _refln_index_k
 _refln_index_l
 _refln_F_squared_calc
 _refln_F_squared_meas
 _refln_F_squared_sigma
 _refln_observed_status
   4   0  -5         31.27         34.72        10.75 o
   6   0  -5          3.71         -5.55         7.27 o
   1   1  -5         22.15         48.17        13.04 o
   2   1  -5         26.67         36.66        14.02 o
   3   1  -5          2.18          0.27         5.30 o
   4   1  -5          5.88          7.33         4.61 o
   5   1  -5         19.10         13.69         7.32 o
   6   1  -5         12.82          7.83         5.96 o
   1   2  -5         12.92         24.89        10.50 o
   2   2  -5         27.94         26.88         9.36 o
   3   2  -5          5.91         10.08         6.76 o
   4   2  -5         33.49         26.21         7.77 o
   5   2  -5         28.53         17.62         7.72 o
   6   2  -5          5.36         -1.68         6.76 o
   2   3  -5         45.08         39.47        11.79 o
   3   3  -5         17.89         13.76         7.04 o
   4   3  -5         14.85         13.00         6.28 o
   5   3  -5         14.67         12.05         6.40 o
   6   3  -5         13.91         15.59         6.98 o
   2   4  -5          7.69          8.54         8.84 o
   3   4  -5         23.69         36.07         8.30 o
   4   4  -5         17.32         31.14        11.63 o
   5   4  -5          2.75         -6.67         8.09 o
   6   4  -5          0.70         10.22         9.52 o
   1   5  -5          5.84         -0.59         7.62 o
   2   5  -5          5.68          4.38         8.00 o
   3   5  -5          4.58         13.04         8.70 o
   4   5  -5          2.95          3.34         7.86 o
   5   5  -5          5.54          2.93         8.93 o
   1   6  -5          7.47          5.57         9.25 o
   2   6  -5          2.85         -1.21         7.06 o
   3   6  -5          4.96          5.92         7.55 o
   4   6  -5         12.37          8.19        10.81 o
   5   6  -5          4.60          7.29        10.50 o
   1   7  -5         50.64         55.59        10.61 o
   2   7  -5          1.41          3.11         6.74 o
   3   7  -5         18.21          6.12         9.52 o
   4   7  -5          2.44          4.24         8.76 o
   1   8  -5          6.19         10.26         6.91 o
   2   8  -5          6.37         12.43         6.30 o
   0   0  -4        295.70        331.58        24.89 o
   2   0  -4         14.05         15.54         5.77 o
   4   0  -4          5.10         -2.77         4.55 o
   6   0  -4        102.71        100.72         8.06 o
   8   0  -4         82.19         83.84         8.29 o
  10   0  -4          7.34         11.03         7.94 o
  12   0  -4         45.11         63.38        16.17 o
   1   1  -4         12.46         20.07         3.74 o
   2   1  -4          2.98          3.83         3.05 o
   3   1  -4         67.48         68.76         6.08 o
   4   1  -4         46.09         47.52         6.75 o
   5   1  -4         33.49         48.56         4.82 o
   6   1  -4         17.05         14.95         4.63 o
   7   1  -4         17.29         22.76         4.52 o
   8   1  -4         30.58         33.16         4.75 o
   9   1  -4         27.32         38.51         6.01 o
  10   1  -4         61.35         64.96         7.72 o
  11   1  -4         31.31         35.20         7.23 o
  12   1  -4          0.18          4.64         7.45 o
   0   2  -4         16.00         14.25        10.56 o
   1   2  -4         18.92         22.61         4.26 o
   2   2  -4         12.43         14.61         6.65 o
   3   2  -4        104.13        102.44         7.15 o
   4   2  -4         13.97         19.33         4.26 o
   5   2  -4         48.59         61.75         9.43 o
   6   2  -4         30.56         45.78         6.29 o
   7   2  -4         79.22         87.48         7.42 o
   8   2  -4         73.63         74.55        14.02 o
   9   2  -4         16.58         25.07         7.84 o
  10   2  -4          8.98         14.87         5.25 o
  11   2  -4         12.19         15.69         5.81 o
  12   2  -4          4.33          8.34         7.99 o
   1   3  -4         22.70         23.68         4.10 o
   2   3  -4          0.01          1.19         2.65 o
   3   3  -4         32.81         32.69         4.47 o
   4   3  -4          4.26          7.85         3.46 o
   5   3  -4         31.15         42.88         5.68 o
   6   3  -4         56.80         62.76         9.01 o
   7   3  -4         12.30         14.88         5.59 o
   8   3  -4         12.78         17.00         5.70 o
   9   3  -4         19.36         26.32         6.55 o
  10   3  -4         18.39         36.22         6.69 o
  11   3  -4         21.34         28.81        10.15 o
   0   4  -4         98.53         99.76        14.37 o
   1   4  -4          6.99         15.03         3.70 o
   2   4  -4          0.89          1.35         2.79 o
   3   4  -4        116.68        116.28         6.63 o
   4   4  -4         39.89         43.11         5.57 o
   5   4  -4          1.69          1.49         9.25 o
   6   4  -4         56.41         62.16         6.56 o
   7   4  -4         40.33         47.09         6.82 o
   8   4  -4          4.93         11.48         5.37 o
   9   4  -4         13.12          9.73         5.56 o
  10   4  -4         13.63         16.01         7.80 o
  11   4  -4          4.47          6.97         5.33 o
   1   5  -4         75.18         79.41         6.74 o
   2   5  -4         21.15         22.32         3.89 o
   3   5  -4         18.09         19.52         5.16 o
   4   5  -4         76.60         76.60         6.24 o
   5   5  -4          8.32          2.62         3.51 o
   6   5  -4         31.63         28.62         6.15 o
   7   5  -4          5.42         17.38         6.15 o
   8   5  -4         20.21         24.16         6.57 o
   9   5  -4         14.59         21.38         7.03 o
  10   5  -4         88.36        100.53        11.13 o
  11   5  -4         21.25         17.47         7.43 o
   0   6  -4         30.83         39.20        10.52 o
   1   6  -4         79.25         70.75         9.44 o
   2   6  -4         44.95         44.75         6.97 o
   3   6  -4          2.04          7.20         3.77 o
   4   6  -4         16.98         18.31         4.10 o
   5   6  -4         15.79         26.12         4.19 o
   6   6  -4         35.29         32.66         6.32 o
   7   6  -4         16.67         23.94        11.67 o
   8   6  -4         61.35         71.20        10.07 o
   9   6  -4          3.13          4.39         4.17 o
  10   6  -4         22.37         26.43         7.55 o
  11   6  -4         10.71         19.57        12.77 o
   1   7  -4         44.44         42.99         9.52 o
   2   7  -4         15.05         27.06         8.06 o
   3   7  -4         76.32         61.29         7.39 o
   4   7  -4         27.46         35.49         5.55 o
   5   7  -4         51.45         60.36         5.32 o
   6   7  -4         28.30         26.48         5.30 o
   7   7  -4         15.94         12.08         5.72 o
   8   7  -4         19.07         17.85         5.03 o
   9   7  -4         18.14         33.04         6.84 o
  10   7  -4          0.67         -4.26         4.26 o
   0   8  -4        110.12        103.36        15.89 o
   1   8  -4         20.84         26.02         7.42 o
   2   8  -4         18.36         22.17         6.09 o
   3   8  -4         24.27         22.68         5.67 o
   4   8  -4         82.42         88.27         7.71 o
   5   8  -4         50.42         51.48         8.03 o
   6   8  -4         92.94         92.88         8.12 o
   7   8  -4         15.60         20.91         5.07 o
   8   8  -4          5.24          1.11         4.43 o
   9   8  -4         22.29         19.90         6.71 o
  10   8  -4         22.16         27.42         6.34 o
   1   9  -4          5.84          6.34         5.89 o
   2   9  -4         59.05         73.27         7.91 o
   3   9  -4         36.89         32.86         6.18 o
   4   9  -4         32.66         30.97         5.96 o
   5   9  -4          7.36         15.11         4.19 o
   6   9  -4         22.66         29.09         6.31 o
   7   9  -4         10.43         20.28         5.06 o
   8   9  -4          3.30         -0.18         4.32 o
   9   9  -4          4.12          4.27         4.14 o
   0  10  -4         21.33         26.45        12.06 o
   1  10  -4         82.98         80.07        11.12 o
   2  10  -4         14.78         12.04         6.04 o
   3  10  -4         35.75         38.03         7.35 o
   4  10  -4         18.77         21.10         5.81 o
   5  10  -4         56.37         44.02         6.63 o
   6  10  -4         41.42         34.98         9.05 o
   7  10  -4         21.64         40.25         7.80 o
   8  10  -4          4.17          3.02         5.66 o
   9  10  -4         23.40         38.45         9.37 o
   1  11  -4         34.63         30.77         8.29 o
   2  11  -4         19.73         17.50         5.98 o
   3  11  -4          9.18         12.42         5.78 o
   4  11  -4         16.90         29.47         6.13 o
   5  11  -4         10.97         13.28         5.61 o
   6  11  -4          5.82          0.01        10.51 o
   7  11  -4          9.90         19.25         8.01 o
   8  11  -4         19.41         29.62         9.07 o
   0  12  -4         23.40         31.81        11.55 o
   1  12  -4          2.78          4.77         5.36 o
   2  12  -4         27.52         27.07         7.22 o
   3  12  -4          6.17          1.32         5.49 o
   4  12  -4         18.90         15.69         6.08 o
   5  12  -4          5.22          3.12         4.28 o
   6  12  -4         79.08         87.36        12.13 o
   7  12  -4         70.83         98.64        12.81 o
   1  13  -4         10.27         12.61         6.76 o
   2  13  -4          3.57          0.83         5.87 o
   3  13  -4         29.07         35.39         8.42 o
   4  13  -4         78.33         79.22        10.18 o
   5  13  -4         12.61         18.98        10.03 o
   6  13  -4          0.27         -1.84         5.60 o
   0  14  -4          6.50         39.12        11.12 o
   1  14  -4         29.55         51.97        10.05 o
   2  14  -4         33.33         45.30         8.84 o
   3  14  -4          3.43          2.24         5.92 o
   4  14  -4         14.70         33.99         7.38 o
   5  14  -4         33.22         38.96        12.27 o
   1  15  -4          4.87          2.36         7.49 o
   2  15  -4         35.03         42.87         8.89 o
   3  15  -4         31.27         26.31         8.22 o
   2   0  -3        162.99        172.27         7.85 o
   4   0  -3        386.64        406.33        13.20 o
   6   0  -3        321.23        336.31        12.85 o
   8   0  -3        430.97        442.58        16.06 o
  10   0  -3         38.52         53.71         9.03 o
  12   0  -3         74.34         66.95         9.37 o
  14   0  -3          4.79          4.45         5.23 o
   0   1  -3         15.78         25.72         3.24 o
   1   1  -3         36.50         36.39         3.39 o
   2   1  -3         26.82         27.19         2.82 o
   3   1  -3         70.09         74.92         3.65 o
   4   1  -3         34.05         36.49         2.96 o
   5   1  -3         70.88         64.45         3.89 o
   6   1  -3         57.67         59.95         4.10 o
   7   1  -3         55.71         54.35         4.16 o
   8   1  -3         44.43         49.45         4.36 o
   9   1  -3        196.52        195.05         8.41 o
  10   1  -3         23.21         29.16         3.98 o
  11   1  -3         14.31         11.95         3.75 o
  12   1  -3          5.23          4.42         3.61 o
  13   1  -3          5.28         12.90         4.77 o
  14   1  -3          4.96          3.16         4.56 o
  15   1  -3          5.33          2.42         5.00 o
   1   2  -3          0.49          4.25         2.42 o
   2   2  -3         29.52         35.53         3.22 o
   3   2  -3        123.38        128.68         4.97 o
   4   2  -3          3.62          6.57         1.88 o
   5   2  -3          2.02          3.36         1.81 o
   6   2  -3         26.13         25.44         2.95 o
   7   2  -3         91.57         88.30         5.00 o
   8   2  -3         77.29         73.06         4.77 o
   9   2  -3          7.66         10.92         2.93 o
  10   2  -3          7.61          6.93         3.03 o
  11   2  -3         26.31         30.52         4.53 o
  12   2  -3          5.08          4.16         3.97 o
  13   2  -3         23.09         19.76         4.95 o
  14   2  -3          0.07          0.58         4.73 o
   0   3  -3         77.38         84.17         5.37 o
   1   3  -3        146.36        143.85         7.08 o
   2   3  -3        236.49        243.10         7.27 o
   3   3  -3        176.85        165.66         6.86 o
   4   3  -3        159.95        175.07        14.73 o
   5   3  -3         16.04         18.81         2.53 o
   6   3  -3         12.98         19.35         3.18 o
   7   3  -3         59.36         63.66         4.59 o
   8   3  -3          1.39          7.91         3.60 o
   9   3  -3         33.63         34.49         5.38 o
  10   3  -3          0.76         -0.75         2.51 o
  11   3  -3         90.28         93.16         6.83 o
  12   3  -3          0.16          0.46         4.06 o
  13   3  -3         27.50         30.93        10.66 o
  14   3  -3          0.05         -3.17         4.28 o
   1   4  -3          9.41         13.33         2.50 o
   2   4  -3          2.03          6.76         2.90 o
   3   4  -3         31.39         28.38         3.36 o
   4   4  -3        363.30        356.01        12.50 o
   5   4  -3         68.28         68.00         4.53 o
   6   4  -3         82.27         77.20         4.53 o
   7   4  -3         16.42         10.88         2.86 o
   8   4  -3        150.90        140.25        12.09 o
   9   4  -3         16.60         20.99         3.62 o
  10   4  -3         16.32         19.01         5.13 o
  11   4  -3         41.41         43.79         8.03 o
  12   4  -3         19.94         22.63         6.69 o
  13   4  -3         19.64         28.40         6.57 o
  14   4  -3          2.24          8.04         5.95 o
   0   5  -3         30.88         33.05        13.63 o
   1   5  -3         84.09         84.75         4.21 o
   2   5  -3         10.71         17.36         2.91 o
   3   5  -3         55.54         64.00         4.67 o
   4   5  -3        187.77        185.14         7.67 o
   5   5  -3        150.93        157.74         9.66 o
   6   5  -3        286.84        272.65        10.13 o
   7   5  -3        120.93        131.07         8.27 o
   8   5  -3        143.13        151.79         9.44 o
   9   5  -3         28.97         41.62         6.98 o
  10   5  -3          8.03         13.12         5.21 o
  11   5  -3         12.16         13.76         6.10 o
  12   5  -3          6.05          6.16         5.61 o
  13   5  -3          8.09          8.86         6.50 o
  14   5  -3          8.11         16.79         6.71 o
   1   6  -3         99.47         92.20         4.55 o
   2   6  -3         36.89         35.81         3.44 o
   3   6  -3         20.31         26.81         4.30 o
   4   6  -3         33.48         39.30         5.12 o
   5   6  -3          1.63          3.62         2.69 o
   6   6  -3          6.74          9.54         4.87 o
   7   6  -3         40.47         57.38         5.81 o
   8   6  -3        187.70        201.17        10.63 o
   9   6  -3         75.44         69.35         7.83 o
  10   6  -3         49.87         49.76         7.31 o
  11   6  -3         45.69         55.35         7.13 o
  12   6  -3         18.51         14.95         6.86 o
  13   6  -3          9.87         17.91         7.59 o
  14   6  -3          3.12         -2.19         4.87 o
   0   7  -3         55.72         47.28        10.21 o
   1   7  -3          7.99         10.24         3.94 o
   2   7  -3        168.11        160.31         6.25 o
   3   7  -3         65.73         65.13         4.52 o
   4   7  -3         36.53         34.55         4.01 o
   5   7  -3        278.49        267.31        12.83 o
   6   7  -3        259.21        254.62        10.96 o
   7   7  -3        255.40        246.91        13.97 o
   8   7  -3         94.40        105.96         8.40 o
   9   7  -3         92.01        105.53         8.87 o
  10   7  -3         25.52         26.96         6.10 o
  11   7  -3         68.14         85.25         8.54 o
  12   7  -3         16.51         22.47         6.43 o
  13   7  -3          2.13          1.14         5.20 o
  14   7  -3          1.37          6.07         5.21 o
   1   8  -3         26.96         26.13         3.19 o
   2   8  -3        421.55        404.46        13.33 o
   3   8  -3        229.73        213.07         9.76 o
   4   8  -3          4.86          8.96         2.93 o
   5   8  -3        284.05        268.79         9.05 o
   6   8  -3         38.57         41.04         5.62 o
   7   8  -3         12.12         16.37         6.00 o
   8   8  -3          7.74         11.27         4.65 o
   9   8  -3        104.65        115.87         9.32 o
  10   8  -3         65.82         69.85         7.86 o
  11   8  -3         11.45         10.45         5.63 o
  12   8  -3         16.90         15.31         5.98 o
  13   8  -3          5.62          5.91         5.15 o
   0   9  -3        404.30        375.90        17.75 o
   1   9  -3         38.34         56.42        14.21 o
   2   9  -3         53.42         48.42         5.92 o
   3   9  -3         78.76         77.30         5.63 o
   4   9  -3         66.08         71.84         6.66 o
   5   9  -3        547.63        537.28        18.41 o
   6   9  -3         24.97         25.71         4.81 o
   7   9  -3        119.24        123.63        11.35 o
   8   9  -3         14.39         15.44         4.98 o
   9   9  -3         38.28         41.41         6.40 o
  10   9  -3          6.39         -1.59         4.14 o
  11   9  -3          0.35         -2.89         3.93 o
  12   9  -3         15.54         29.55         6.77 o
  13   9  -3          9.92         11.47         5.48 o
   1  10  -3          0.66         -2.50         2.96 o
   2  10  -3         28.71         30.84         5.27 o
   3  10  -3        157.31        153.57         8.71 o
   4  10  -3        175.48        174.90         7.25 o
   5  10  -3        149.48        116.43         8.22 o
   6  10  -3         17.31         26.92         4.19 o
   7  10  -3         26.62         29.16         4.47 o
   8  10  -3        119.71        129.38         9.16 o
   9  10  -3          9.90         17.22         5.33 o
  10  10  -3          0.83          7.17         4.25 o
  11  10  -3          6.84         12.61         5.14 o
  12  10  -3          1.80          0.90         4.17 o
   0  11  -3        218.47        203.79        15.46 o
   1  11  -3         15.10         19.03         6.79 o
   2  11  -3        234.03        236.88        13.62 o
   3  11  -3         12.79         16.13         4.35 o
   4  11  -3         15.07         20.14         3.75 o
   5  11  -3         93.08         95.74         6.07 o
   6  11  -3          3.88          4.70         2.79 o
   7  11  -3         20.56         44.70         9.44 o
   8  11  -3         11.70         18.15         5.83 o
   9  11  -3         87.86         95.96         8.62 o
  10  11  -3          8.47          8.98         6.35 o
  11  11  -3          6.44         11.18         8.00 o
  12  11  -3         35.35         46.94         8.68 o
   1  12  -3         86.98         98.36        11.24 o
   2  12  -3        121.41        124.22         9.92 o
   3  12  -3          5.50          5.94         4.55 o
   4  12  -3         12.68         17.88        12.93 o
   5  12  -3         25.03         21.62         3.90 o
   6  12  -3         67.88         66.76         5.72 o
   7  12  -3         20.75         24.36         4.91 o
   8  12  -3         11.77         14.97         6.20 o
   9  12  -3          6.77          9.99         6.46 o
  10  12  -3         38.86         41.73         7.15 o
  11  12  -3          0.19          4.19         4.68 o
   0  13  -3        107.40         92.54        11.25 o
   1  13  -3         11.76         14.08         5.81 o
   2  13  -3          6.40          8.26         5.03 o
   3  13  -3        100.79        105.57         9.94 o
   4  13  -3          8.82          9.21         4.32 o
   5  13  -3         31.87         35.34         6.09 o
   6  13  -3         14.12         17.24         5.12 o
   7  13  -3         27.84         34.34         5.68 o
   8  13  -3          4.56          6.09         3.89 o
   9  13  -3         26.74         32.20         6.33 o
  10  13  -3         13.65         21.79         6.35 o
  11  13  -3         51.12         59.32         8.93 o
   1  14  -3         36.44         50.59         7.62 o
   2  14  -3          6.89          5.77         6.01 o
   3  14  -3          3.03         -3.73         3.73 o
   4  14  -3         22.31         21.98         7.07 o
   5  14  -3         53.85         59.67         7.51 o
   6  14  -3          8.12          8.64         5.21 o
   7  14  -3          5.51          9.99         6.94 o
   8  14  -3         10.02          8.02         4.68 o
   9  14  -3          1.13          3.95         4.71 o
  10  14  -3          8.28         13.01         5.71 o
   0  15  -3         19.61         24.09         8.97 o
   1  15  -3         31.91         26.63         7.16 o
   2  15  -3         64.28         73.38        13.02 o
   3  15  -3         22.41         26.54         7.09 o
   4  15  -3         18.49         33.02         7.04 o
   5  15  -3         27.10         32.06         7.09 o
   6  15  -3         13.21         13.30         5.29 o
   7  15  -3         27.20         48.92         9.64 o
   8  15  -3          0.85         -3.29         4.51 o
   9  15  -3         24.62         37.70         9.01 o
   1  16  -3          9.47          9.43         6.81 o
   2  16  -3         18.60         14.44         6.80 o
   3  16  -3         28.85         28.70         7.41 o
   4  16  -3          4.25         -4.48         4.48 o
   5  16  -3          4.03         12.09         5.66 o
   6  16  -3         15.32         19.02         9.50 o
   7  16  -3          9.41         16.33         8.06 o
   8  16  -3          4.48          3.70         6.78 o
   0  17  -3         91.01         97.62        13.07 o
   1  17  -3          2.36          3.02         6.03 o
   2  17  -3          5.91          7.03         7.47 o
   3  17  -3          8.53         16.13         6.24 o
   4  17  -3          8.63         23.58        17.44 o
   5  17  -3         13.91         29.14         7.23 o
   6  17  -3         39.15         33.43         8.46 o
   7  17  -3         23.03         33.78        11.30 o
   1  18  -3         14.72         15.46         8.68 o
   2  18  -3         10.12         19.82         7.04 o
   3  18  -3          8.55         14.70         6.74 o
   4  18  -3          3.31          1.21         5.53 o
   5  18  -3          5.96         10.38         9.97 o
   0  19  -3         10.58         13.18         8.42 o
   1  19  -3          6.23         10.30         6.53 o
   2  19  -3          8.97          7.51         6.97 o
   3  19  -3          3.36         31.81        12.16 o
   0   0  -2        684.61        661.37        31.99 o
   2   0  -2        284.50        277.91         7.66 o
   4   0  -2        440.03        411.81        10.25 o
   6   0  -2       1140.61       1154.90        23.40 o
   8   0  -2        547.07        595.09        17.05 o
  10   0  -2        202.42        214.05        10.40 o
  12   0  -2        193.03        186.13        10.70 o
  14   0  -2         19.34         20.86         5.43 o
  16   0  -2          9.80         23.74         8.66 o
   1   1  -2         36.79         42.23         2.73 o
   2   1  -2        210.67        206.54         4.36 o
   3   1  -2         19.41         17.29         3.22 o
   4   1  -2        645.38        655.04         8.66 o
   5   1  -2        704.17        718.79        11.31 o
   6   1  -2         87.10         93.73         7.62 o
   7   1  -2        157.61        158.18         5.21 o
   8   1  -2        127.40        137.73         5.50 o
   9   1  -2        152.29        157.76         9.44 o
  10   1  -2         64.80         73.20         4.83 o
  11   1  -2        105.53        101.84         5.64 o
  12   1  -2          0.25          1.88         2.27 o
  13   1  -2         22.59         19.85         3.83 o
  14   1  -2         55.32         55.01         5.82 o
  15   1  -2         42.61         50.68         6.34 o
  16   1  -2         12.46         15.71         5.94 o
   0   2  -2        318.86        313.60         8.63 o
   1   2  -2        204.03        207.15         4.44 o
   2   2  -2        252.25        249.46         4.73 o
   3   2  -2         79.62         76.71         2.72 o
   4   2  -2         20.37         27.70         2.01 o
   5   2  -2       1605.14       1660.68        20.59 o
   6   2  -2         36.48         48.22         4.36 o
   7   2  -2         82.20         80.84         3.81 o
   8   2  -2        102.02        105.23         4.72 o
   9   2  -2         50.47         57.68         5.58 o
  10   2  -2          2.58          6.34         2.62 o
  11   2  -2        111.51        108.14        11.48 o
  12   2  -2         48.15         42.21         4.86 o
  13   2  -2          2.92          0.43         2.96 o
  14   2  -2          1.54          6.21         3.55 o
  15   2  -2          2.81          7.97         3.75 o
  16   2  -2          1.63          0.75         3.49 o
   1   3  -2        300.84        279.77         8.27 o
   2   3  -2        428.21        430.46        13.93 o
   3   3  -2        237.52        248.60         7.41 o
   4   3  -2        639.89        646.85        24.33 o
   5   3  -2        547.30        533.92        19.28 o
   6   3  -2        356.34        341.17        12.55 o
   7   3  -2        176.96        180.91         5.79 o
   8   3  -2         18.19         21.79         2.99 o
   9   3  -2         93.28         98.43         5.39 o
  10   3  -2         31.90         32.04         3.94 o
  11   3  -2        101.06        102.27         5.81 o
  12   3  -2          2.99          6.41         3.13 o
  13   3  -2         10.48          3.98         4.46 o
  14   3  -2         64.19         67.41         6.28 o
  15   3  -2         87.26         92.81         7.59 o
  16   3  -2          4.06         -2.60         3.75 o
   0   4  -2        175.69        153.33        16.01 o
   1   4  -2        302.85        288.40         5.46 o
   2   4  -2         54.13         61.71         7.65 o
   3   4  -2       1576.81       1542.08        22.91 o
   4   4  -2        100.42         93.64         5.09 o
   5   4  -2         82.78         88.48         2.96 o
   6   4  -2        259.16        264.29         9.17 o
   7   4  -2        136.18        136.39        11.67 o
   8   4  -2         94.53         88.00         4.77 o
   9   4  -2         75.21         72.67         5.52 o
  10   4  -2         13.21         13.88         4.13 o
  11   4  -2         78.58         77.20         9.15 o
  12   4  -2         80.93         81.21         6.21 o
  13   4  -2         58.11         62.77         5.92 o
  14   4  -2          9.90         14.85         4.55 o
  15   4  -2         40.30         46.69         7.76 o
  16   4  -2          5.05         11.66         5.66 o
   1   5  -2        455.24        442.53         7.88 o
   2   5  -2        128.76        135.31         4.51 o
   3   5  -2        362.81        384.91        18.81 o
   4   5  -2        178.27        173.60         6.25 o
   5   5  -2         54.25         51.05         4.07 o
   6   5  -2          3.98          3.84         1.99 o
   7   5  -2         19.97         36.98         8.20 o
   8   5  -2        119.74        126.51        13.07 o
   9   5  -2         58.62         58.48         7.28 o
  10   5  -2         68.85         75.24         6.40 o
  11   5  -2        242.47        229.62        14.12 o
  12   5  -2          1.78          5.15         2.94 o
  13   5  -2          4.78          3.79         4.32 o
  14   5  -2         36.08         41.99         9.63 o
  15   5  -2          3.22          6.01         5.08 o
  16   5  -2         47.78         53.96         9.42 o
   0   6  -2       1933.52       1909.43        70.15 o
   1   6  -2       1211.69       1237.40        16.30 o
   2   6  -2        564.45        598.66        10.33 o
   3   6  -2         83.97         93.30         7.73 o
   4   6  -2         81.59         83.21         4.26 o
   5   6  -2        271.04        279.41        10.67 o
   6   6  -2         50.60         43.89         3.47 o
   7   6  -2         85.88         74.85         5.93 o
   8   6  -2         86.33         99.12         6.31 o
   9   6  -2        129.66        129.36         5.79 o
  10   6  -2         33.48         43.06         6.01 o
  11   6  -2         46.55         45.58         4.53 o
  12   6  -2        150.18        152.88        10.03 o
  13   6  -2         67.54         60.66         7.63 o
  14   6  -2         21.54         26.95         7.62 o
  15   6  -2         36.63         44.59         7.22 o
  16   6  -2          1.03          5.84         5.09 o
   1   7  -2        959.68        965.76        16.79 o
   2   7  -2         18.63         28.17         2.82 o
   3   7  -2        474.10        445.08        17.20 o
   4   7  -2        369.42        368.27        26.02 o
   5   7  -2        404.88        447.22        10.90 o
   6   7  -2        255.18        253.59        10.42 o
   7   7  -2         30.40         35.16         5.20 o
   8   7  -2        163.18        166.38         8.44 o
   9   7  -2         76.22         84.53         6.82 o
  10   7  -2         37.68         51.65         6.04 o
  11   7  -2         18.21         28.04         5.51 o
  12   7  -2         31.53         35.36         6.11 o
  13   7  -2         21.28         24.69         5.82 o
  14   7  -2          8.15         15.75         5.57 o
  15   7  -2         59.25         69.25         8.23 o
   0   8  -2        189.09        195.68        10.87 o
   1   8  -2        521.75        497.60        17.63 o
   2   8  -2          8.39         18.41         2.54 o
   3   8  -2        444.39        447.52         9.66 o
   4   8  -2        697.92        704.12        14.82 o
   5   8  -2         58.68         63.93         4.17 o
   6   8  -2        159.73        158.94         6.12 o
   7   8  -2        390.69        380.61        11.45 o
   8   8  -2         41.46         49.86         5.64 o
   9   8  -2         14.79         23.33         4.78 o
  10   8  -2        239.47        221.10        20.56 o
  11   8  -2         36.86         35.29         6.19 o
  12   8  -2         41.21         48.99         6.96 o
  13   8  -2          2.16          5.52         4.97 o
  14   8  -2         34.06         28.25         6.21 o
  15   8  -2         73.09         87.94         9.39 o
   1   9  -2        121.94        110.61         6.28 o
   2   9  -2        106.72        113.96         4.68 o
   3   9  -2         40.26         36.57         3.02 o
   4   9  -2        375.68        391.66        14.60 o
   5   9  -2         17.31         24.83         3.79 o
   6   9  -2         12.77         16.84         3.37 o
   7   9  -2         26.38         46.65        11.93 o
   8   9  -2         50.34         52.43         5.63 o
   9   9  -2         12.03         12.99         4.66 o
  10   9  -2         79.24         79.90         7.61 o
  11   9  -2         32.62         37.07         6.06 o
  12   9  -2          4.05          8.41         5.25 o
  13   9  -2         14.27         20.55         5.78 o
  14   9  -2         18.35         16.27         5.59 o
  15   9  -2          2.69          4.67         5.78 o
   0  10  -2        124.21        128.12         9.98 o
   1  10  -2        196.35        187.99         8.12 o
   2  10  -2         82.15         77.93         4.15 o
   3  10  -2         74.86         76.64         6.29 o
   4  10  -2         19.65         28.08         5.06 o
   5  10  -2        224.65        232.06         7.74 o
   6  10  -2        241.20        257.20         8.83 o
   7  10  -2        994.90        986.19        30.27 o
   8  10  -2         20.40         24.62         4.97 o
   9  10  -2         34.06         38.35         5.80 o
  10  10  -2         43.59         59.72         8.01 o
  11  10  -2        140.59        137.57        10.10 o
  12  10  -2         25.60         40.94         6.40 o
  13  10  -2          2.84          2.80         4.20 o
  14  10  -2         11.02         12.13         5.86 o
   1  11  -2        280.93        271.85        11.61 o
   2  11  -2         96.71         92.58         7.91 o
   3  11  -2          3.36          2.62         2.26 o
   4  11  -2        176.40        169.44         8.37 o
   5  11  -2         10.62         16.79         3.37 o
   6  11  -2          3.48          7.68         3.01 o
   7  11  -2         40.88         39.89         4.73 o
   8  11  -2         54.44         57.17         5.20 o
   9  11  -2         73.86         74.86         5.52 o
  10  11  -2         64.37         67.01         7.72 o
  11  11  -2          2.15         -2.17         3.16 o
  12  11  -2          1.84          2.32         3.93 o
  13  11  -2         10.30          8.69         4.92 o
  14  11  -2          8.49         10.33         5.41 o
   0  12  -2          4.19         12.38         6.79 o
   1  12  -2         44.91         43.98         3.33 o
   2  12  -2        151.45        146.35         7.97 o
   3  12  -2         75.57         85.98         5.05 o
   4  12  -2        121.75        126.09         6.80 o
   5  12  -2         42.13         43.90         4.50 o
   6  12  -2        183.20        184.43         9.45 o
   7  12  -2        191.24        198.76        10.45 o
   8  12  -2         20.94         28.20         4.24 o
   9  12  -2         26.87         26.97         6.53 o
  10  12  -2         97.49         91.03         8.43 o
  11  12  -2          1.34          1.97         3.97 o
  12  12  -2         24.64         30.37         6.44 o
  13  12  -2         16.17         20.51         7.06 o
  14  12  -2          3.94          2.58         5.57 o
   1  13  -2         10.33         15.50         4.33 o
   2  13  -2         19.00         27.07         3.61 o
   3  13  -2          5.21          8.75         4.20 o
   4  13  -2          2.09          0.12         2.31 o
   5  13  -2          4.23          4.81         3.67 o
   6  13  -2          6.17          5.77         3.13 o
   7  13  -2         72.53         72.74         6.97 o
   8  13  -2         83.54         82.66         7.82 o
   9  13  -2         63.08         63.74         6.60 o
  10  13  -2         10.48         15.77         4.79 o
  11  13  -2          1.78          3.31         4.51 o
  12  13  -2          2.78          7.84         4.48 o
  13  13  -2          8.52         21.86        10.93 o
   0  14  -2         12.69         14.03         6.52 o
   1  14  -2         32.04         31.61         5.28 o
   2  14  -2        144.75        157.46        10.60 o
   3  14  -2         22.61         33.02         6.40 o
   4  14  -2         26.35         37.59         6.30 o
   5  14  -2         75.28         75.74         8.18 o
   6  14  -2         50.35         52.00         5.43 o
   7  14  -2        286.65        285.61        12.93 o
   8  14  -2          0.50          3.83         3.18 o
   9  14  -2         31.38         29.80         4.79 o
  10  14  -2          8.43         14.72         4.94 o
  11  14  -2         77.73         72.71         8.64 o
  12  14  -2         27.36         42.83         7.93 o
   1  15  -2        167.78        176.98        10.51 o
   2  15  -2        137.64        137.20        11.44 o
   3  15  -2         45.63         55.13         8.04 o
   4  15  -2        178.97        171.70         9.32 o
   5  15  -2          2.88         -0.44         2.70 o
   6  15  -2          5.66          7.03         4.48 o
   7  15  -2          3.37          0.96         3.96 o
   8  15  -2         19.58         18.84         4.64 o
   9  15  -2         32.63         36.57         6.46 o
  10  15  -2         22.40         29.76         7.02 o
  11  15  -2         16.46         24.71         5.66 o
  12  15  -2          8.88         16.27         5.41 o
   0  16  -2        175.39        186.08        22.32 o
   1  16  -2         84.82         86.78         7.87 o
   2  16  -2         51.06         55.42         8.37 o
   3  16  -2          7.26         12.68         9.90 o
   4  16  -2         60.53         59.13         9.28 o
   5  16  -2         21.67         19.34         5.75 o
   6  16  -2         21.75         25.40         4.54 o
   7  16  -2          6.28          5.44         3.54 o
   8  16  -2          1.93          1.23         3.19 o
   9  16  -2          1.93          0.08         3.92 o
  10  16  -2         17.49         23.19         6.01 o
  11  16  -2          0.26         -4.38         4.38 o
   1  17  -2          1.33          1.67         3.78 o
   2  17  -2          9.55         14.09         5.83 o
   3  17  -2         17.96         30.24         7.29 o
   4  17  -2        104.87        100.32        10.36 o
   5  17  -2          0.03         -0.46         3.28 o
   6  17  -2         12.50         15.54         5.97 o
   7  17  -2         12.40         12.01         4.58 o
   8  17  -2         35.10         46.70         6.00 o
   9  17  -2         12.15         20.34         7.15 o
  10  17  -2         16.01         14.50         6.06 o
   0  18  -2         16.47         27.68        11.58 o
   1  18  -2         19.34         11.14         5.57 o
   2  18  -2         93.93         85.59        10.47 o
   3  18  -2          4.75          9.15         5.11 o
   4  18  -2         17.69         39.04         7.51 o
   5  18  -2          2.87         -0.30         5.05 o
   6  18  -2         39.66         44.40         8.51 o
   7  18  -2         38.75         37.72         6.27 o
   8  18  -2         23.79         23.99         5.62 o
   9  18  -2         12.00          9.41         5.55 o
   1  19  -2         79.43         94.53        12.14 o
   2  19  -2         15.10         20.64        11.78 o
   3  19  -2         17.13         32.68         9.68 o
   4  19  -2         33.87         37.07         8.52 o
   5  19  -2          9.52         15.43         9.94 o
   6  19  -2          6.35          8.52         5.84 o
   7  19  -2          6.29          2.83         5.61 o
   8  19  -2          3.61          2.96        13.19 o
   0  20  -2        159.28        158.32        27.65 o
   1  20  -2          3.14          1.67         6.04 o
   2  20  -2          7.77          4.51         6.72 o
   3  20  -2         15.75         24.10         8.31 o
   4  20  -2         10.52         17.40         9.68 o
   5  20  -2          3.11          2.94         5.89 o
   6  20  -2          9.53          0.14         5.97 o
   1  21  -2          6.70         19.08         7.98 o
   2  21  -2          3.43          4.26         5.77 o
   3  21  -2         55.58         78.50        10.94 o
   4  21  -2         42.71         58.26        11.99 o
   2   0  -1       6870.45       6864.91        63.49 o
   4   0  -1       1028.24        994.27        15.25 o
   6   0  -1       1340.57       1396.07        28.98 o
   8   0  -1        116.90        128.01         5.97 o
  10   0  -1        143.57        141.87         8.23 o
  12   0  -1        391.90        360.60        14.26 o
  14   0  -1         26.26         29.21         7.76 o
  16   0  -1          7.06          6.35         6.97 o
   0   1  -1       2311.41       2190.43        20.58 o
   1   1  -1       5993.33       5947.89        34.56 o
   2   1  -1       6202.16       5873.74        38.92 o
   3   1  -1        435.20        424.00        19.54 o
   4   1  -1        385.42        368.37         5.61 o
   5   1  -1       1532.60       1555.95        16.25 o
   6   1  -1        225.86        286.58         8.14 o
   7   1  -1       1027.34       1094.36        14.42 o
   8   1  -1        317.04        322.01         8.56 o
   9   1  -1        411.01        426.56        16.31 o
  10   1  -1         23.28         26.88         4.01 o
  11   1  -1        121.16        122.89         5.39 o
  12   1  -1         56.10         58.80         4.90 o
  13   1  -1         79.27         91.22        10.42 o
  14   1  -1         34.31         30.95         4.85 o
  15   1  -1         24.56         38.19         4.95 o
  16   1  -1         73.41         77.69         8.30 o
  17   1  -1         18.13         19.51         7.06 o
   1   2  -1       2388.82       2315.87        29.81 o
   2   2  -1       2129.20       2054.94        35.49 o
   3   2  -1       1791.98       1732.92        17.27 o
   4   2  -1        824.70        773.49         9.29 o
   5   2  -1        637.01        659.60         8.88 o
   6   2  -1        128.02        144.97        10.38 o
   7   2  -1        140.69        130.91        17.26 o
   8   2  -1        139.88        141.97         4.57 o
   9   2  -1         60.52         72.75         6.52 o
  10   2  -1        142.69        155.30         7.91 o
  11   2  -1        158.79        155.58         6.82 o
  12   2  -1         33.05         31.27         4.25 o
  13   2  -1        684.79        687.37        33.89 o
  14   2  -1         12.02         14.84         4.12 o
  15   2  -1         25.65         26.22         4.47 o
  16   2  -1         19.61         37.12         6.48 o
  17   2  -1         21.45         23.24         6.11 o
   0   3  -1       3031.92       2915.49        33.73 o
   1   3  -1      10102.21       9904.80        65.05 o
   2   3  -1       1285.83       1207.82        36.57 o
   3   3  -1        243.64        221.34         7.83 o
   4   3  -1       1105.07       1148.65        33.01 o
   5   3  -1        524.49        508.51        13.22 o
   6   3  -1        469.11        478.55         8.45 o
   7   3  -1        795.14        826.42        15.11 o
   8   3  -1          9.60         16.23         2.46 o
   9   3  -1          3.63          1.33         1.92 o
  10   3  -1        129.82        114.50        12.83 o
  11   3  -1        250.69        257.42         8.81 o
  12   3  -1        160.58        166.27         8.60 o
  13   3  -1        309.32        345.61        27.27 o
  14   3  -1         62.28         59.48         5.31 o
  15   3  -1          4.66          6.35         3.25 o
  16   3  -1         62.86         56.26         7.34 o
  17   3  -1          0.71         -3.10         3.96 o
   1   4  -1        260.92        231.13        13.43 o
   2   4  -1       2694.08       2594.31        59.88 o
   3   4  -1        290.24        278.01         6.46 o
   4   4  -1        963.33        902.37        38.47 o
   5   4  -1         65.82         65.45         3.21 o
   6   4  -1         59.59         55.17         2.89 o
   7   4  -1          2.02         12.34         1.56 o
   8   4  -1        118.53        127.14         4.58 o
   9   4  -1         25.34         28.17         3.14 o
  10   4  -1          4.71         11.30         3.27 o
  11   4  -1          4.18         13.50         5.40 o
  12   4  -1        130.28        123.54         6.50 o
  13   4  -1         46.81         51.07         9.28 o
  14   4  -1          3.67          7.57         3.49 o
  15   4  -1         38.83         40.42         5.01 o
  16   4  -1         40.30         41.39         8.25 o
  17   4  -1          2.74         -1.19         3.49 o
   0   5  -1       2050.98       2049.22        34.71 o
   1   5  -1       1524.49       1420.16        16.75 o
   2   5  -1       2205.29       2129.80        21.29 o
   3   5  -1        110.73        112.52         3.52 o
   4   5  -1        455.71        454.55         7.54 o
   5   5  -1        134.83        126.63         2.89 o
   6   5  -1        149.62        156.75         3.46 o
   7   5  -1        687.62        677.70        30.93 o
   8   5  -1        234.86        233.58         7.91 o
   9   5  -1        162.69        165.01         6.72 o
  10   5  -1        268.45        288.50         8.36 o
  11   5  -1         10.12          5.66         3.04 o
  12   5  -1        221.11        213.21         8.27 o
  13   5  -1         19.50         22.00         4.10 o
  14   5  -1         41.45         48.30         6.98 o
  15   5  -1          0.53          2.83         3.11 o
  16   5  -1         22.36         18.81         5.60 o
  17   5  -1         46.44         37.92         7.04 o
   1   6  -1         42.52         38.31         4.39 o
   2   6  -1        611.18        619.31         9.41 o
   3   6  -1        446.12        462.11        10.27 o
   4   6  -1         66.60         72.47         4.08 o
   5   6  -1        117.09        124.13         3.55 o
   6   6  -1        110.83        105.59        11.31 o
   7   6  -1        164.74        181.40         5.02 o
   8   6  -1         80.64         80.38         3.25 o
   9   6  -1         15.33         23.56         4.46 o
  10   6  -1         38.31         44.99         6.94 o
  11   6  -1         61.60         60.74         4.47 o
  12   6  -1         23.41         26.52         3.86 o
  13   6  -1         55.96         56.83         5.36 o
  14   6  -1         39.42         30.44         4.82 o
  15   6  -1         20.44         18.33         5.10 o
  16   6  -1          4.43          6.14         4.14 o
  17   6  -1          0.93          4.89         5.60 o
   0   7  -1       1573.63       1625.64        36.58 o
   1   7  -1       1291.75       1333.60        14.83 o
   2   7  -1        456.84        465.38         8.80 o
   3   7  -1        224.52        228.24         5.69 o
   4   7  -1        372.62        375.68        17.36 o
   5   7  -1         48.06         49.44         4.52 o
   6   7  -1        232.29        233.35        11.08 o
   7   7  -1        301.05        325.13         7.42 o
   8   7  -1         58.83         72.47         6.84 o
   9   7  -1        187.03        163.51         7.67 o
  10   7  -1         40.67         37.93         4.00 o
  11   7  -1         50.35         58.52         6.25 o
  12   7  -1         99.65         92.68         6.39 o
  13   7  -1        129.89        128.92         9.01 o
  14   7  -1         17.49         18.48         3.94 o
  15   7  -1         44.18         42.42         7.92 o
  16   7  -1          7.59         11.36         5.70 o
   1   8  -1        451.89        481.67         8.37 o
   2   8  -1         51.16         59.72         2.86 o
   3   8  -1        326.85        340.89         8.27 o
   4   8  -1        438.80        446.78         9.78 o
   5   8  -1        130.52        131.54         4.98 o
   6   8  -1        142.11        146.79         5.46 o
   7   8  -1          0.71          4.74         1.89 o
   8   8  -1         58.57         59.30         3.40 o
   9   8  -1         70.95         81.54         8.10 o
  10   8  -1        220.04        207.92        12.02 o
  11   8  -1          9.88         19.48         3.65 o
  12   8  -1          2.70          3.71         3.52 o
  13   8  -1         69.87         58.36         5.32 o
  14   8  -1         70.17         71.55         5.95 o
  15   8  -1         14.44         21.07         5.14 o
  16   8  -1          7.06          9.10         6.42 o
   0   9  -1        829.06        895.18        64.33 o
   1   9  -1        590.77        612.30        12.64 o
   2   9  -1        526.11        572.34        10.91 o
   3   9  -1        163.57        169.69         6.37 o
   4   9  -1        248.42        255.75         7.14 o
   5   9  -1         30.14         31.71         3.21 o
   6   9  -1        377.36        415.69         9.38 o
   7   9  -1        136.99        140.22         6.04 o
   8   9  -1         41.78         39.94         3.92 o
   9   9  -1         40.77         39.75         7.86 o
  10   9  -1        222.98        203.16         7.64 o
  11   9  -1        159.76        144.50        11.10 o
  12   9  -1        269.05        262.39        18.04 o
  13   9  -1         86.47         87.83         7.67 o
  14   9  -1         20.04         32.97         7.08 o
  15   9  -1          5.45          6.30         4.39 o
  16   9  -1         30.35         38.71         8.15 o
   1  10  -1        303.56        281.90         7.90 o
   2  10  -1         38.24         41.35         3.90 o
   3  10  -1         59.83         64.65         4.13 o
   4  10  -1         18.91         21.82         2.87 o
   5  10  -1        695.04        733.08        13.72 o
   6  10  -1         43.28         55.68         5.27 o
   7  10  -1         27.90         28.98         3.49 o
   8  10  -1         96.07        110.12         5.46 o
   9  10  -1        107.14        109.42         7.36 o
  10  10  -1         18.62         19.10         2.94 o
  11  10  -1         41.22         49.59         5.68 o
  12  10  -1          9.07         11.68         4.42 o
  13  10  -1         31.83         33.36         5.92 o
  14  10  -1         39.17         48.30         6.31 o
  15  10  -1         44.12         58.78         9.16 o
  16  10  -1         16.50          9.98         7.70 o
   0  11  -1        536.43        527.72        36.95 o
   1  11  -1         27.98         28.46         2.15 o
   2  11  -1         57.03         54.91         2.70 o
   3  11  -1         40.73         41.04         3.51 o
   4  11  -1         95.24         98.46         5.66 o
   5  11  -1         13.94         12.71         2.43 o
   6  11  -1        133.58        125.55         5.92 o
   7  11  -1        164.51        171.12         6.72 o
   8  11  -1        230.71        234.12         8.48 o
   9  11  -1        157.37        169.36        11.81 o
  10  11  -1         26.23         30.35         4.20 o
  11  11  -1          1.91          0.76         2.43 o
  12  11  -1         21.30         26.59         6.98 o
  13  11  -1          3.36          5.66         3.79 o
  14  11  -1         15.76         23.21         6.09 o
  15  11  -1         19.38         29.90         7.62 o
   1  12  -1        176.53        171.60         8.63 o
   2  12  -1        137.68        146.65         6.78 o
   3  12  -1         63.60         69.95         4.65 o
   4  12  -1         96.05         92.93         5.11 o
   5  12  -1         23.78         19.91         2.04 o
   6  12  -1        276.07        282.76        14.05 o
   7  12  -1          0.10          4.43         2.87 o
   8  12  -1         17.25         30.42         7.10 o
   9  12  -1         45.59         49.08         5.02 o
  10  12  -1        193.96        174.56         9.79 o
  11  12  -1         32.00         34.05         4.40 o
  12  12  -1         15.43         26.48         5.30 o
  13  12  -1          6.96          5.15         4.31 o
  14  12  -1         20.02         30.03         6.20 o
  15  12  -1          6.02          7.51         8.23 o
   0  13  -1        276.77        243.36        23.29 o
   1  13  -1         17.05         20.94         2.79 o
   2  13  -1        315.58        325.48        11.13 o
   3  13  -1         27.37         21.23         3.07 o
   4  13  -1         52.80         52.60         4.39 o
   5  13  -1         28.06         28.73         4.01 o
   6  13  -1        466.73        470.96        14.82 o
   7  13  -1        133.08        132.13         6.89 o
   8  13  -1         92.80        107.91         6.10 o
   9  13  -1        145.64        142.57         8.14 o
  10  13  -1         24.95         30.23         4.70 o
  11  13  -1          6.65         14.89         5.20 o
  12  13  -1         93.73         92.41         8.32 o
  13  13  -1         18.24         19.60         5.58 o
  14  13  -1          0.35          1.60         4.05 o
   1  14  -1        153.96        150.34         8.50 o
   2  14  -1        165.92        156.42        11.88 o
   3  14  -1         52.67         59.18         5.22 o
   4  14  -1          3.89          6.97         3.28 o
   5  14  -1        332.74        332.73        12.01 o
   6  14  -1         28.19         47.83         7.50 o
   7  14  -1         10.66         17.26         3.70 o
   8  14  -1         24.95         37.26         5.09 o
   9  14  -1         26.78         26.55         4.62 o
  10  14  -1         20.20         22.11         4.39 o
  11  14  -1         26.42         27.53         4.38 o
  12  14  -1          4.10         11.68         4.76 o
  13  14  -1          4.75          2.56         4.10 o
  14  14  -1         11.35         17.73         5.23 o
   0  15  -1        217.82        200.57        15.32 o
   1  15  -1          9.09          9.57         3.58 o
   2  15  -1         88.94         76.08         6.88 o
   3  15  -1         18.97         23.60         4.31 o
   4  15  -1         51.84         63.54         5.75 o
   5  15  -1        418.23        415.63        27.42 o
   6  15  -1        233.09        225.15        10.37 o
   7  15  -1         30.52         43.18         5.20 o
   8  15  -1        129.16        121.95         7.88 o
   9  15  -1         71.37         71.39         6.23 o
  10  15  -1          8.91         13.46         3.83 o
  11  15  -1          3.96          9.79         6.74 o
  12  15  -1          6.15          5.77         3.72 o
  13  15  -1          2.40         -0.34         4.05 o
   1  16  -1         32.49         29.92         3.77 o
   2  16  -1         94.24         85.91         8.67 o
   3  16  -1         98.96        101.16         7.15 o
   4  16  -1        132.20        136.77         8.44 o
   5  16  -1         96.31         97.51         8.54 o
   6  16  -1        185.84        204.52        12.55 o
   7  16  -1         21.00         21.99         4.35 o
   8  16  -1         18.60         21.58         4.62 o
   9  16  -1         22.47         28.07         5.76 o
  10  16  -1         17.18         23.01         4.69 o
  11  16  -1          7.02          7.52         4.37 o
  12  16  -1         18.01          9.45         5.00 o
   0  17  -1        516.01        453.48        41.74 o
   1  17  -1        243.04        237.13         9.77 o
   2  17  -1          6.02          6.78         3.23 o
   3  17  -1        118.51        117.17         9.58 o
   4  17  -1         25.88         36.07         5.31 o
   5  17  -1         28.82         29.18         5.30 o
   6  17  -1         85.91         82.12         7.52 o
   7  17  -1          2.20          2.61         3.58 o
   8  17  -1         12.61         16.37         4.30 o
   9  17  -1        230.67        221.27        10.48 o
  10  17  -1         41.74         49.84         6.08 o
  11  17  -1         17.79         16.76         5.45 o
   1  18  -1         37.98         39.21         5.35 o
   2  18  -1        264.93        279.62        14.21 o
   3  18  -1         72.23         65.28         6.48 o
   4  18  -1         29.51         35.22         5.62 o
   5  18  -1         28.17         34.04         6.81 o
   6  18  -1         14.26         19.81         5.18 o
   7  18  -1         10.57         11.14         4.42 o
   8  18  -1         37.64         42.68         6.92 o
   9  18  -1         16.99         16.79         4.82 o
  10  18  -1         55.33         58.33         9.15 o
  11  18  -1         26.82         24.83        10.55 o
   0  19  -1         55.35         41.18         9.09 o
   1  19  -1          1.28          0.67         2.81 o
   2  19  -1         42.72         42.64         6.16 o
   3  19  -1          5.58          6.27         3.68 o
   4  19  -1         25.78         30.14         5.15 o
   5  19  -1        145.67        146.48        10.11 o
   6  19  -1         15.75         17.59         6.07 o
   7  19  -1         22.95         26.53         5.59 o
   8  19  -1          1.49          4.17         4.38 o
   9  19  -1         11.58         12.03         5.32 o
  10  19  -1          9.14         12.11        10.59 o
   1  20  -1         32.33         32.96         6.24 o
   2  20  -1         12.37         20.98         6.32 o
   3  20  -1         13.22         17.79         6.22 o
   4  20  -1         41.65         33.65         6.32 o
   5  20  -1         23.56         34.57         5.96 o
   6  20  -1         10.10          3.74         4.42 o
   7  20  -1         22.14         21.08         6.01 o
   8  20  -1         10.87         14.32         7.76 o
   0  21  -1         21.67         19.63         9.50 o
   1  21  -1         48.44         40.41         6.35 o
   2  21  -1         45.67         46.42         8.51 o
   3  21  -1         41.43         46.65         8.34 o
   4  21  -1         12.11          7.58         6.00 o
   5  21  -1          1.12          7.04         4.28 o
   6  21  -1          0.71          2.29         3.35 o
   7  21  -1         16.31         21.10         5.95 o
   1  22  -1          8.41         23.54        11.84 o
   2  22  -1         33.23         42.49        13.08 o
   3  22  -1         14.41         11.11         8.69 o
   4  22  -1          8.88         14.30         6.92 o
   5  22  -1         13.41         19.43         7.82 o
   4   0   0        764.83        768.53         9.88 o
   6   0   0        149.24        157.88         4.66 o
   8   0   0         80.62         93.29         4.15 o
  10   0   0        919.61        891.39        23.92 o
  12   0   0        561.09        485.98        42.33 o
  14   0   0       1185.53       1113.80        40.72 o
  16   0   0         23.31         29.99         8.51 o
  18   0   0         93.64         83.05        13.87 o
   2   1   0        758.58        735.36         5.24 o
   3   1   0      13266.24      12235.86        65.50 o
   4   1   0        144.75        128.49         3.03 o
   5   1   0         63.04         69.92         3.29 o
   6   1   0        173.99        176.58         4.07 o
   7   1   0         44.33         51.08         2.66 o
   8   1   0        146.55        142.81         4.18 o
   9   1   0         16.12         18.96         2.30 o
  10   1   0         78.49         78.05         3.97 o
  11   1   0        697.03        611.77        23.52 o
  12   1   0          1.88         10.44         2.60 o
  13   1   0          4.76         14.00         4.24 o
  14   1   0        201.02        205.05        11.18 o
  15   1   0         24.52         25.19         5.55 o
  16   1   0          1.13          2.50         3.98 o
  17   1   0         47.66         40.10         7.18 o
  18   1   0          1.85          6.97         7.87 o
   2   2   0        541.79        489.88         5.71 o
   3   2   0       2276.82       2137.77        14.42 o
   4   2   0         18.76         16.15         1.48 o
   5   2   0        294.61        264.77         3.94 o
   6   2   0         21.13         19.97         1.84 o
   7   2   0         77.32         81.36         2.62 o
   8   2   0         19.60         28.35         3.53 o
   9   2   0        411.15        418.38        10.16 o
  10   2   0         30.70         33.28         2.55 o
  11   2   0        785.03        733.32        19.79 o
  12   2   0          2.91          5.30         2.42 o
  13   2   0        229.01        214.69        10.03 o
  14   2   0         34.24         47.71         6.38 o
  15   2   0         44.15         37.95         6.28 o
  16   2   0         10.42         14.25         5.19 o
  17   2   0          7.71          6.16         4.86 o
  18   2   0          4.15          1.68         6.34 o
   1   3   0       1384.42       1168.14         9.27 o
   2   3   0        183.60        162.62         3.03 o
   3   3   0        370.50        407.93         5.11 o
   4   3   0        848.87        891.82        11.20 o
   5   3   0       1012.92       1022.82        11.90 o
   6   3   0        251.02        244.03         4.35 o
   7   3   0        231.13        222.10         5.35 o
   8   3   0          0.42          1.21         1.23 o
   9   3   0        112.41        115.65         4.46 o
  10   3   0         58.61         51.99         2.88 o
  11   3   0         22.18         27.31         2.52 o
  12   3   0         96.14         71.86         4.96 o
  13   3   0          2.00         12.04         4.03 o
  14   3   0        195.64        194.74        10.57 o
  15   3   0         55.13         60.63         7.20 o
  16   3   0         34.60         31.81         5.96 o
  17   3   0          0.02          1.56         3.94 o
   0   4   0      29292.44      26338.82       207.49 o
   1   4   0        147.43        160.00         2.69 o
   2   4   0         28.33         24.03         1.84 o
   3   4   0       1174.19       1179.03        11.62 o
   4   4   0         28.62         29.92         1.76 o
   5   4   0        805.90        811.61         8.84 o
   6   4   0       1209.28       1231.88        17.00 o
   7   4   0       1255.73       1296.04        20.86 o
   8   4   0        135.42        162.10         6.52 o
   9   4   0        589.33        616.61        11.22 o
  10   4   0         23.18         27.94         2.42 o
  11   4   0        212.94        187.04         9.68 o
  12   4   0         93.89         84.71         5.62 o
  13   4   0        109.56         97.82         7.33 o
  14   4   0         77.13         62.87         6.57 o
  15   4   0         12.35          9.79         4.43 o
  16   4   0         18.31         23.28         5.68 o
  17   4   0         11.52         11.86         5.63 o
   1   5   0          7.40         10.87         1.45 o
   2   5   0        371.59        384.92         6.59 o
   3   5   0        120.11        115.73         3.26 o
   4   5   0         14.43         15.47         1.54 o
   5   5   0        601.21        601.20         7.66 o
   6   5   0        625.72        655.16         8.54 o
   7   5   0        123.51        121.43         3.53 o
   8   5   0         32.32         31.68         2.42 o
   9   5   0        243.21        273.86         6.95 o
  10   5   0        177.04        186.90         6.24 o
  11   5   0          3.76          5.18         2.87 o
  12   5   0         24.51         24.80         2.75 o
  13   5   0         66.64         57.93         5.97 o
  14   5   0          0.58         -0.77         4.84 o
  15   5   0         83.84         87.09         7.66 o
  16   5   0          0.19          3.52         3.92 o
  17   5   0          0.07          5.69         4.49 o
   0   6   0        576.85        519.85         9.24 o
   1   6   0         16.12         12.50         1.43 o
   2   6   0        193.07        208.92         5.38 o
   3   6   0         14.42         17.31         2.43 o
   4   6   0        259.49        260.53         5.25 o
   5   6   0         69.63         69.74         2.55 o
   6   6   0        255.89        284.80         5.55 o
   7   6   0        228.15        263.21         5.30 o
   8   6   0         15.03         13.23         2.24 o
   9   6   0        612.91        631.08        10.29 o
  10   6   0         83.01         83.86         4.91 o
  11   6   0        148.67        147.12         5.19 o
  12   6   0        215.67        217.37         7.34 o
  13   6   0         56.21         47.82         5.09 o
  14   6   0          3.67          2.24         3.21 o
  15   6   0         65.14         64.20         6.98 o
  16   6   0         21.66         27.52         5.71 o
  17   6   0         25.85         25.44         6.08 o
   1   7   0         43.02         51.59         2.24 o
   2   7   0        116.09        115.07         3.04 o
   3   7   0        715.29        721.59        11.96 o
   4   7   0        165.93        147.00         4.25 o
   5   7   0         10.37          8.84         1.58 o
   6   7   0        359.82        355.39         7.03 o
   7   7   0        127.12        140.56         4.40 o
   8   7   0         12.62         17.54         1.99 o
   9   7   0         38.57         37.80         2.66 o
  10   7   0         16.51         17.33         2.59 o
  11   7   0        203.64        196.09         6.55 o
  12   7   0         66.19         63.59         4.59 o
  13   7   0         74.11         74.49         4.36 o
  14   7   0          6.61          7.87         4.02 o
  15   7   0          2.04          0.28         4.38 o
  16   7   0         14.55         12.46         5.44 o
  17   7   0          0.58          5.74         4.65 o
   0   8   0        760.16        881.58        17.69 o
   1   8   0        240.85        265.60         5.34 o
   2   8   0         91.56         84.33         3.13 o
   3   8   0        150.65        153.64         4.69 o
   4   8   0        904.53        923.39        13.12 o
   5   8   0        274.19        287.87         7.76 o
   6   8   0        353.20        381.42         6.96 o
   7   8   0         60.92         70.87         3.13 o
   8   8   0        103.69        104.36         3.94 o
   9   8   0        194.35        228.50         5.95 o
  10   8   0        208.98        205.47         5.92 o
  11   8   0          6.43         14.60         3.70 o
  12   8   0         17.19         26.75         4.44 o
  13   8   0          0.25          2.51         2.26 o
  14   8   0        151.67        143.47         9.59 o
  15   8   0          8.03         -0.47         5.46 o
  16   8   0          1.45          3.30         3.78 o
   1   9   0          4.18          7.22         2.01 o
   2   9   0        121.90        127.97         3.61 o
   3   9   0        657.96        700.11        10.92 o
   4   9   0         44.04         48.38         3.49 o
   5   9   0         72.07         73.59         3.72 o
   6   9   0        303.69        298.80         6.23 o
   7   9   0          6.72          8.50         1.98 o
   8   9   0         19.03         18.76         2.24 o
   9   9   0        156.64        147.47         4.97 o
  10   9   0         91.42         98.50         6.19 o
  11   9   0         60.12         66.93         9.76 o
  12   9   0          0.88          2.03         2.41 o
  13   9   0        154.80        150.23         6.86 o
  14   9   0         47.20         53.74         7.38 o
  15   9   0         27.90         28.45         5.38 o
  16   9   0         10.04         11.63         4.71 o
   0  10   0         29.71         34.82         3.21 o
   1  10   0         12.56         14.02         1.75 o
   2  10   0        211.11        218.70         4.91 o
   3  10   0         64.57         66.09         4.05 o
   4  10   0         35.21         39.69         2.99 o
   5  10   0         15.38         19.51         2.63 o
   6  10   0         10.81         12.10         2.25 o
   7  10   0         10.70          9.17         1.91 o
   8  10   0          0.55          3.23         2.09 o
   9  10   0         37.60         42.93         3.25 o
  10  10   0          2.09          0.33         1.97 o
  11  10   0         46.89         34.12         3.64 o
  12  10   0        354.62        329.25         9.14 o
  13  10   0         19.20         26.72         4.06 o
  14  10   0          0.03         -0.82         3.11 o
  15  10   0          7.13          9.12         4.36 o
  16  10   0         12.46          9.00         5.65 o
   1  11   0         14.76         14.14         2.03 o
   2  11   0        468.48        502.66         8.53 o
   3  11   0        959.22        999.88        15.75 o
   4  11   0        200.78        213.46         6.27 o
   5  11   0         31.09         35.22         3.59 o
   6  11   0         28.93         33.25         2.65 o
   7  11   0         29.24         37.77         2.91 o
   8  11   0          0.07          4.81         2.79 o
   9  11   0          5.00          3.83         2.14 o
  10  11   0          6.43          7.39         2.72 o
  11  11   0        279.29        261.69         7.76 o
  12  11   0         24.09         28.19         3.48 o
  13  11   0         75.18         69.51         4.64 o
  14  11   0          0.01         -0.82         3.14 o
  15  11   0         15.59         16.26         5.89 o
   0  12   0        454.11        437.94        14.60 o
   1  12   0       1483.88       1578.69        39.37 o
   2  12   0        130.91        149.81         5.34 o
   3  12   0         19.16         17.61         2.55 o
   4  12   0        107.39        104.19         5.69 o
   5  12   0          2.30          3.84         2.26 o
   6  12   0        274.06        279.55         8.21 o
   7  12   0        171.70        168.00         6.67 o
   8  12   0         85.60         82.82         4.18 o
   9  12   0          0.47          5.99         3.55 o
  10  12   0          0.05          1.84         2.25 o
  11  12   0         56.95         50.42         3.99 o
  12  12   0         14.87          9.75         3.05 o
  13  12   0        133.54        116.72        10.63 o
  14  12   0         72.41         61.66         8.95 o
  15  12   0          3.19          5.68         7.74 o
   1  13   0          7.37         11.44         2.63 o
   2  13   0         13.99         13.55         2.19 o
   3  13   0         50.01         47.07         3.90 o
   4  13   0        471.83        449.87        15.12 o
   5  13   0         10.34         12.44         2.78 o
   6  13   0          0.85          4.46         3.04 o
   7  13   0        186.77        197.72         7.00 o
   8  13   0          6.45          5.53         2.23 o
   9  13   0          0.01          0.05         1.65 o
  10  13   0          0.05          7.69         3.16 o
  11  13   0         28.03         27.80         3.35 o
  12  13   0          4.56          5.97         3.12 o
  13  13   0         58.99         64.64         7.47 o
  14  13   0         12.50         14.39         8.79 o
  15  13   0          2.21          0.14         8.21 o
   0  14   0          2.27          3.81         2.61 o
   1  14   0        509.37        493.13        11.14 o
   2  14   0         88.62         84.85         4.08 o
   3  14   0         22.88         33.09         3.59 o
   4  14   0          0.42          3.36         2.27 o
   5  14   0        192.74        179.40         6.82 o
   6  14   0         71.53         79.26         5.41 o
   7  14   0        328.68        315.55         9.68 o
   8  14   0         21.54         21.02         3.04 o
   9  14   0         86.49         91.53         5.24 o
  10  14   0         13.30         19.02         3.03 o
  11  14   0         23.16         27.63         5.16 o
  12  14   0         16.75         19.29         3.89 o
  13  14   0         49.20         63.79         8.82 o
  14  14   0          0.72         -4.14         7.19 o
   1  15   0        216.73        203.28         7.22 o
   2  15   0          0.01          4.43         2.19 o
   3  15   0        244.84        232.93         9.77 o
   4  15   0        799.28        792.43        20.56 o
   5  15   0          1.84          1.32         2.84 o
   6  15   0         39.02         43.58         5.64 o
   7  15   0          1.97          4.58         2.32 o
   8  15   0          6.34         13.95         3.19 o
   9  15   0        104.07         84.66         7.54 o
  10  15   0         82.19         82.81         6.00 o
  11  15   0         50.62         50.80         5.79 o
  12  15   0          2.51          1.42         3.18 o
  13  15   0          2.08          1.04         3.71 o
   0  16   0         24.52         20.58         4.50 o
   1  16   0         82.17         78.99         4.50 o
   2  16   0        104.37        101.83         4.81 o
   3  16   0        120.49         98.86         5.72 o
   4  16   0        128.08        128.85         6.62 o
   5  16   0        249.05        239.63        13.63 o
   6  16   0        300.49        286.48        12.05 o
   7  16   0        221.87        209.34        14.82 o
   8  16   0        164.63        172.42         9.08 o
   9  16   0         43.18         47.48         5.37 o
  10  16   0        142.99        140.65         9.72 o
  11  16   0          2.34          4.28         3.83 o
  12  16   0         14.37          7.59         5.42 o
  13  16   0          6.04          5.43         7.65 o
   1  17   0         33.84         32.06         3.38 o
   2  17   0        277.08        261.92        20.54 o
   3  17   0          0.06         -0.59         2.55 o
   4  17   0         21.10         25.82         3.64 o
   5  17   0          1.48          1.02         2.47 o
   6  17   0        165.07        150.63        19.51 o
   7  17   0        118.56        127.59        11.66 o
   8  17   0        155.57        153.58        11.25 o
   9  17   0         52.11         51.94         8.88 o
  10  17   0         23.28         22.19         5.62 o
  11  17   0         34.48         34.77         6.16 o
  12  17   0         32.63         30.50         6.89 o
   0  18   0         34.03         30.37         6.48 o
   1  18   0          2.53          5.23         3.09 o
   2  18   0        200.14        181.26        13.64 o
   3  18   0          4.50          8.12         3.99 o
   4  18   0          0.35         -0.71         2.37 o
   5  18   0        267.39        247.70        16.48 o
   6  18   0         14.16         13.87         4.21 o
   7  18   0          3.85          6.26         4.07 o
   8  18   0        212.39        213.43        11.97 o
   9  18   0         97.54        102.14        10.61 o
  10  18   0         39.34         43.22         7.08 o
  11  18   0          8.07          5.18         4.53 o
   1  19   0         90.70         84.43         5.38 o
   2  19   0         14.24         17.74         3.89 o
   3  19   0          3.98          7.40         3.15 o
   4  19   0         34.53         30.16         4.67 o
   5  19   0         33.51         32.21         4.56 o
   6  19   0         25.42         28.19         6.39 o
   7  19   0          0.99          1.47         3.30 o
   8  19   0         10.85         11.15         4.83 o
   9  19   0         14.69          9.22         6.26 o
  10  19   0          1.05          3.57         4.84 o
   0  20   0        191.53        179.19        26.30 o
   1  20   0         25.47         27.99         8.95 o
   2  20   0         88.85         82.21         8.37 o
   3  20   0        156.18        150.66        13.27 o
   4  20   0         65.65         66.31         6.01 o
   5  20   0          1.52         -0.24         3.37 o
   6  20   0         11.81         11.35         4.85 o
   7  20   0          0.01          2.52         5.02 o
   8  20   0         16.25         16.75         5.50 o
   9  20   0          1.01          0.50         3.45 o
   1  21   0         21.83         23.06         4.77 o
   2  21   0          3.89          5.68         3.21 o
   3  21   0         53.46         52.80         8.35 o
   4  21   0          2.67          7.79         4.53 o
   5  21   0          0.14          0.35         3.36 o
   6  21   0         10.77         19.78         5.72 o
   7  21   0         14.05          9.65         5.08 o
   8  21   0          0.22          6.08        10.08 o
   0  22   0          1.21         -6.67        10.89 o
   1  22   0         22.26         16.60         6.01 o
   2  22   0          8.13          5.46         4.97 o
   3  22   0          2.76          0.24         3.78 o
   4  22   0          8.73         11.13         6.05 o
   5  22   0          0.00          0.96         3.78 o
   6  22   0          0.41          3.85         5.28 o
   1  23   0          0.24          5.13         7.73 o
   2  23   0          0.00         -0.63         5.94 o
   3  23   0         19.27         12.83         6.43 o
   2   0   1       6869.40       6877.71        93.66 o
   4   0   1       1027.56       1014.97        18.43 o
   6   0   1       1340.45       1385.59        27.75 o
   8   0   1        116.90        117.81         7.65 o
  10   0   1        143.25        137.73         9.74 o
  12   0   1        391.98        381.67        17.92 o
  14   0   1         26.24         28.62         7.67 o
  16   0   1          7.05          7.43         6.52 o
   1   1   1       5993.57       5971.27        79.68 o
   2   1   1       6203.92       5825.23        40.85 o
   3   1   1        435.49        422.50        20.90 o
   4   1   1        385.17        379.99         6.33 o
   5   1   1       1532.89       1549.89        19.35 o
   6   1   1        225.98        270.67         9.86 o
   7   1   1       1027.54       1088.75        17.63 o
   8   1   1        316.99        322.71        11.49 o
   9   1   1        410.94        418.88        12.03 o
  10   1   1         23.25         24.26         5.71 o
  11   1   1        121.19        122.30         7.03 o
  12   1   1         56.11         56.65         5.74 o
  13   1   1         79.30         87.49         6.98 o
  14   1   1         34.26         28.23         6.54 o
  15   1   1         24.56         34.43         5.85 o
  16   1   1         73.46         76.21         7.41 o
  17   1   1         18.13          9.35         5.48 o
   1   2   1       2387.66       2356.10        52.95 o
   2   2   1       2130.38       2115.35        42.15 o
   3   2   1       1792.28       1779.89        27.53 o
   4   2   1        824.46        822.64        10.70 o
   5   2   1        636.79        661.26        10.35 o
   6   2   1        128.17        142.44         9.13 o
   7   2   1        140.61        132.18        18.03 o
   8   2   1        139.98        144.16         5.77 o
   9   2   1         60.47         51.92         8.88 o
  10   2   1        142.56        137.60         7.81 o
  11   2   1        158.73        144.83         6.32 o
  12   2   1         33.07         22.60         3.87 o
  13   2   1        684.65        688.52        26.56 o
  14   2   1         11.99         18.16         4.04 o
  15   2   1         25.64         25.18         4.34 o
  16   2   1         19.65         25.73         6.05 o
  17   2   1         21.47         13.43         5.62 o
   0   3   1       3032.36       2957.29        52.71 o
   1   3   1      10100.83       9862.23        91.91 o
   2   3   1       1285.49       1240.09        71.80 o
   3   3   1        243.50        214.76         7.81 o
   4   3   1       1104.47       1175.61        46.79 o
   5   3   1        524.99        527.33        11.44 o
   6   3   1        468.99        480.98         8.07 o
   7   3   1        795.34        806.82        19.35 o
   8   3   1          9.61         14.10         1.82 o
   9   3   1          3.62          1.94         2.11 o
  10   3   1        129.61        129.54         5.81 o
  11   3   1        250.71        260.07         8.24 o
  12   3   1        160.65        156.48         7.28 o
  13   3   1        309.36        306.36        26.67 o
  14   3   1         62.25         51.51         5.15 o
  15   3   1          4.64          4.39         4.53 o
  16   3   1         62.87         55.57         7.27 o
  17   3   1          0.71          0.98         3.80 o
   1   4   1        261.03        242.71        19.01 o
   2   4   1       2693.02       2684.68        36.19 o
   3   4   1        290.52        271.66         8.01 o
   4   4   1        963.28        958.49        24.91 o
   5   4   1         65.83         66.68         2.24 o
   6   4   1         59.64         49.79         3.23 o
   7   4   1          2.04         11.09         2.34 o
   8   4   1        118.58        113.73         3.53 o
   9   4   1         25.39         20.12         2.15 o
  10   4   1          4.68          8.24         2.49 o
  11   4   1          4.18          9.83         2.76 o
  12   4   1        130.29        124.13         6.05 o
  13   4   1         46.76         52.49         4.48 o
  14   4   1          3.69         12.15         3.84 o
  15   4   1         38.86         28.93         4.39 o
  16   4   1         40.25         42.75         6.70 o
  17   4   1          2.73          0.86         3.52 o
   0   5   1       2051.24       2104.43        62.06 o
   1   5   1       1524.60       1428.64        26.90 o
   2   5   1       2206.50       2142.80        39.20 o
   3   5   1        110.54        115.96         6.57 o
   4   5   1        455.46        436.30        12.66 o
   5   5   1        135.07        128.00         4.16 o
   6   5   1        149.88        145.30         6.78 o
   7   5   1        687.49        693.72        14.74 o
   8   5   1        234.89        230.44         4.82 o
   9   5   1        162.81        154.50         5.24 o
  10   5   1        268.52        263.15        11.66 o
  11   5   1         10.11         11.34         2.65 o
  12   5   1        221.19        217.28         7.83 o
  13   5   1         19.49         25.32         4.62 o
  14   5   1         41.50         44.42         4.86 o
  15   5   1          0.53          4.94         2.95 o
  16   5   1         22.37         19.26         5.42 o
  17   5   1         46.40         43.79         6.95 o
   1   6   1         42.48         37.23         2.49 o
   2   6   1        611.71        614.98        10.78 o
   3   6   1        445.90        448.08        10.01 o
   4   6   1         66.58         72.00         3.34 o
   5   6   1        117.13        126.66         4.38 o
   6   6   1        110.88        121.30         6.16 o
   7   6   1        164.69        171.40         5.44 o
   8   6   1         80.75         85.75         3.32 o
   9   6   1         15.33         17.10         3.99 o
  10   6   1         38.24         44.04         4.39 o
  11   6   1         61.60         57.19         4.69 o
  12   6   1         23.44         25.43         3.80 o
  13   6   1         55.89         58.12         4.83 o
  14   6   1         39.35         39.44         4.72 o
  15   6   1         20.44         24.44         5.75 o
  16   6   1          4.44          4.57         4.19 o
  17   6   1          0.93          3.81         5.40 o
   0   7   1       1573.32       1674.82        37.15 o
   1   7   1       1291.93       1342.93        26.86 o
   2   7   1        456.74        459.73         9.35 o
   3   7   1        224.40        217.29         5.77 o
   4   7   1        372.38        351.41        13.69 o
   5   7   1         48.07         47.61         4.19 o
   6   7   1        232.34        231.12         5.13 o
   7   7   1        301.12        310.00         8.45 o
   8   7   1         58.82         57.30         8.26 o
   9   7   1        187.15        175.39         4.93 o
  10   7   1         40.60         40.75         3.45 o
  11   7   1         50.44         51.94         4.49 o
  12   7   1         99.63         96.76         5.65 o
  13   7   1        129.93        115.51         6.62 o
  14   7   1         17.50         19.75         3.69 o
  15   7   1         44.15         47.72         5.00 o
  16   7   1          7.60          2.70         4.27 o
   1   8   1        451.50        459.05         9.70 o
   2   8   1         51.23         51.91         3.34 o
   3   8   1        326.79        339.85        10.88 o
   4   8   1        438.41        444.74         6.54 o
   5   8   1        130.53        133.29         4.12 o
   6   8   1        142.12        139.35         7.75 o
   7   8   1          0.71          7.56         2.27 o
   8   8   1         58.67         63.51         3.13 o
   9   8   1         70.96         67.81         6.19 o
  10   8   1        219.90        213.95         6.16 o
  11   8   1          9.84         12.84         3.82 o
  12   8   1          2.71          5.10         2.85 o
  13   8   1         69.80         67.14         5.02 o
  14   8   1         70.24         62.47         5.41 o
  15   8   1         14.43         12.22         5.18 o
  16   8   1          7.04         14.95         6.86 o
   0   9   1        829.68        905.82        41.63 o
   1   9   1        590.64        590.28        12.20 o
   2   9   1        525.84        557.95         9.46 o
   3   9   1        163.66        176.59         7.08 o
   4   9   1        248.35        256.24         7.55 o
   5   9   1         30.24         30.48         3.40 o
   6   9   1        377.37        431.95         8.19 o
   7   9   1        136.97        150.83        10.48 o
   8   9   1         41.78         38.19         2.90 o
   9   9   1         40.73         51.95         4.98 o
  10   9   1        222.96        190.48        10.98 o
  11   9   1        159.76        147.95         5.84 o
  12   9   1        268.90        242.82         9.12 o
  13   9   1         86.40         80.64         5.63 o
  14   9   1         20.05         26.62         5.44 o
  15   9   1          5.47          5.93         4.11 o
  16   9   1         30.31         24.64         7.86 o
   1  10   1        303.34        303.70        10.16 o
   2  10   1         38.23         40.48         4.45 o
   3  10   1         59.79         62.62         3.99 o
   4  10   1         18.94         22.85         3.13 o
   5  10   1        695.05        681.07        10.73 o
   6  10   1         43.35         45.29         6.89 o
   7  10   1         27.90         34.11         4.98 o
   8  10   1         96.21        100.10         4.11 o
   9  10   1        107.13        110.21         4.81 o
  10  10   1         18.60         26.16         2.76 o
  11  10   1         41.28         46.02         6.32 o
  12  10   1          9.06          9.69         3.49 o
  13  10   1         31.80         33.44         5.30 o
  14  10   1         39.12         37.30         6.49 o
  15  10   1         44.13         52.22         8.77 o
  16  10   1         16.51         17.71        12.57 o
   0  11   1        536.67        525.25        29.47 o
   1  11   1         27.99         25.44         2.00 o
   2  11   1         57.07         60.05         3.60 o
   3  11   1         40.66         41.48         3.83 o
   4  11   1         95.19         96.72         5.33 o
   5  11   1         13.92         18.79         3.18 o
   6  11   1        133.58        131.91         4.65 o
   7  11   1        164.48        153.30         5.38 o
   8  11   1        230.82        226.06         6.33 o
   9  11   1        157.37        143.40         8.11 o
  10  11   1         26.23         30.38         3.79 o
  11  11   1          1.91          1.72         2.83 o
  12  11   1         21.31         33.60         5.13 o
  13  11   1          3.36          2.09         3.25 o
  14  11   1         15.78         16.03         5.48 o
  15  11   1         19.37         28.67         7.59 o
   1  12   1        176.67        167.80         7.19 o
   2  12   1        137.64        137.22         5.37 o
   3  12   1         63.59         55.56         4.57 o
   4  12   1         96.18         87.26         5.25 o
   5  12   1         23.78         23.53         3.57 o
   6  12   1        276.22        278.62        10.77 o
   7  12   1          0.10          2.41         2.78 o
   8  12   1         17.23         16.52         3.88 o
   9  12   1         45.59         47.67         4.60 o
  10  12   1        193.83        178.25         7.63 o
  11  12   1         31.91         32.40         4.31 o
  12  12   1         15.43         15.81         6.02 o
  13  12   1          6.96          8.96         3.86 o
  14  12   1         20.06         23.12         5.45 o
  15  12   1          6.04          8.55         5.83 o
   0  13   1        276.55        253.71         8.30 o
   1  13   1         17.08         15.07         2.49 o
   2  13   1        315.57        327.86        10.38 o
   3  13   1         27.45         26.71         4.24 o
   4  13   1         52.75         51.65         4.77 o
   5  13   1         28.03         36.31         7.42 o
   6  13   1        466.54        460.53        32.29 o
   7  13   1        133.22        125.91         7.61 o
   8  13   1         92.73         99.96         6.19 o
   9  13   1        145.63        138.68         9.06 o
  10  13   1         24.96         30.87         4.22 o
  11  13   1          6.66         10.79         4.32 o
  12  13   1         93.70         85.45         7.31 o
  13  13   1         18.20         23.14         5.14 o
  14  13   1          0.35         -2.86         2.86 o
   1  14   1        153.89        142.21         6.79 o
   2  14   1        165.87        164.02         7.74 o
   3  14   1         52.67         51.71         7.06 o
   4  14   1          3.90          7.12         2.66 o
   5  14   1        332.83        312.62        13.42 o
   6  14   1         28.24         38.25         5.99 o
   7  14   1         10.70         10.11         4.00 o
   8  14   1         24.97         37.56         7.17 o
   9  14   1         26.77         29.82         4.87 o
  10  14   1         20.18         23.91         4.04 o
  11  14   1         26.46         25.49         4.04 o
  12  14   1          4.11          6.59         4.12 o
  13  14   1          4.76          5.18         3.67 o
  14  14   1         11.35          6.16         5.86 o
   0  15   1        217.91        198.22        11.44 o
   1  15   1          9.08          7.66         2.36 o
   2  15   1         88.85         88.29         5.09 o
   3  15   1         19.00         19.53         3.38 o
   4  15   1         51.79         57.56         7.04 o
   5  15   1        418.20        412.43        17.52 o
   6  15   1        233.18        226.51        10.19 o
   7  15   1         30.55         37.15         5.41 o
   8  15   1        129.34        132.28         9.72 o
   9  15   1         71.32         72.49         5.82 o
  10  15   1          8.93          7.82         4.35 o
  11  15   1          3.95          8.73         3.62 o
  12  15   1          6.15          2.29         3.77 o
  13  15   1          2.40          0.03         3.42 o
   1  16   1         32.45         34.45         3.80 o
   2  16   1         94.25         90.48         5.52 o
   3  16   1         98.95         90.28         5.94 o
   4  16   1        132.24        129.83         6.94 o
   5  16   1         96.28        114.16        14.03 o
   6  16   1        185.93        195.89        10.23 o
   7  16   1         20.99         21.45         4.80 o
   8  16   1         18.57         22.67         5.79 o
   9  16   1         22.47         28.88         4.51 o
  10  16   1         17.17         23.80         4.51 o
  11  16   1          7.02          4.85         3.48 o
  12  16   1         18.01         12.86         5.64 o
   0  17   1        515.70        500.07        33.23 o
   1  17   1        243.05        242.32        10.09 o
   2  17   1          6.03         11.94         4.40 o
   3  17   1        118.62        103.33         7.93 o
   4  17   1         25.84         27.47         4.45 o
   5  17   1         28.84         26.85         4.39 o
   6  17   1         86.03         77.59         6.18 o
   7  17   1          2.19          2.80         3.46 o
   8  17   1         12.61          9.51         5.55 o
   9  17   1        230.72        215.87        10.58 o
  10  17   1         41.67         39.73         5.96 o
  11  17   1         17.79         21.19         5.82 o
   1  18   1         38.01         50.49        11.15 o
   2  18   1        264.86        232.91        13.35 o
   3  18   1         72.24         61.07         7.04 o
   4  18   1         29.59         26.96         4.43 o
   5  18   1         28.17         28.39         4.68 o
   6  18   1         14.29         15.55         4.25 o
   7  18   1         10.57          6.88         3.72 o
   8  18   1         37.62         51.30         7.67 o
   9  18   1         17.00         21.72         5.37 o
  10  18   1         55.33         63.75         7.54 o
  11  18   1         26.82         27.68         7.08 o
   0  19   1         55.46         44.61        15.10 o
   1  19   1          1.28          3.96         3.51 o
   2  19   1         42.63         49.06         7.66 o
   3  19   1          5.60          5.66         3.90 o
   4  19   1         25.76         19.64         4.32 o
   5  19   1        145.74        145.68         8.42 o
   6  19   1         15.78         18.81         4.32 o
   7  19   1         22.96         19.15         5.34 o
   8  19   1          1.48          5.38         3.48 o
   9  19   1         11.60          7.28         4.85 o
  10  19   1          9.16          6.40         5.50 o
   1  20   1         32.23         33.03         5.78 o
   2  20   1         12.38         12.85         4.94 o
   3  20   1         13.24         10.04         4.92 o
   4  20   1         41.62         32.79         6.24 o
   5  20   1         23.54         24.36         7.67 o
   6  20   1         10.10          7.36         3.64 o
   7  20   1         22.16         25.31         5.47 o
   8  20   1         10.86         11.80         4.44 o
   0  21   1         21.68         23.39         8.21 o
   1  21   1         48.40         35.08         6.88 o
   2  21   1         45.67         51.04         7.98 o
   3  21   1         41.47         45.38         9.16 o
   4  21   1         12.16          9.49         4.99 o
   5  21   1          1.12          1.05         4.31 o
   6  21   1          0.71         -2.16         3.26 o
   7  21   1         16.35          9.38         5.28 o
   1  22   1          8.42          6.46         5.20 o
   2  22   1         33.18         35.30         6.64 o
   3  22   1         14.43         10.24         5.09 o
   4  22   1          8.90          9.38         5.29 o
   5  22   1         13.41         13.60         5.48 o
   0  23   1          9.06         17.27        15.64 o
   4   0   2        439.92        410.24        11.24 o
   6   0   2       1141.04       1179.79        27.65 o
   8   0   2        547.16        574.43        18.69 o
  10   0   2        202.13        201.03        11.27 o
  12   0   2        192.84        176.69        13.26 o
  14   0   2         19.34         19.33         8.14 o
  16   0   2          9.77         13.49         5.89 o
   1   1   2         36.79         43.58         3.97 o
   2   1   2        210.67        199.62         8.45 o
   3   1   2         19.32         14.46         2.55 o
   4   1   2        645.09        662.14        11.98 o
   5   1   2        704.44        722.82        23.30 o
   6   1   2         87.15         80.49        11.35 o
   7   1   2        157.49        155.71         5.94 o
   8   1   2        127.39        136.58         6.16 o
   9   1   2        152.27        143.12         6.75 o
  10   1   2         64.71         65.70         7.20 o
  11   1   2        105.54        106.75         6.87 o
  12   1   2          0.25         -2.95         3.32 o
  13   1   2         22.56         19.22         4.64 o
  14   1   2         55.35         50.68         5.51 o
  15   1   2         42.59         49.71         5.79 o
  16   1   2         12.46         20.15         4.88 o
   1   2   2        204.00        220.37         7.45 o
   2   2   2        252.24        258.50         5.28 o
   3   2   2         79.75         80.43         3.80 o
   4   2   2         20.32         25.25         2.08 o
   5   2   2       1604.52       1707.17        23.76 o
   6   2   2         36.50         33.79         2.05 o
   7   2   2         82.28         84.10         4.57 o
   8   2   2        102.05         97.19         5.24 o
   9   2   2         50.55         54.20         4.72 o
  10   2   2          2.58          8.84         3.98 o
  11   2   2        111.61        115.31         8.06 o
  12   2   2         48.22         36.39         4.42 o
  13   2   2          2.91         -2.28         2.63 o
  14   2   2          1.54          7.81         3.92 o
  15   2   2          2.80          5.51         3.64 o
  16   2   2          1.62          4.63         3.32 o
   1   3   2        300.81        291.28         9.47 o
   2   3   2        428.36        402.56        15.62 o
   3   3   2        237.23        251.19         5.05 o
   4   3   2        639.90        636.20        16.76 o
   5   3   2        547.45        513.35        13.29 o
   6   3   2        356.61        338.35        11.01 o
   7   3   2        176.86        178.70         6.39 o
   8   3   2         18.23         19.17         2.76 o
   9   3   2         93.40         87.87         5.09 o
  10   3   2         31.92         34.56         5.25 o
  11   3   2        101.05         95.59         6.04 o
  12   3   2          2.98          4.09         3.26 o
  13   3   2         10.45         10.50         3.30 o
  14   3   2         64.21         63.49         6.38 o
  15   3   2         87.33         81.80         6.94 o
  16   3   2          4.06          4.47         3.33 o
   0   4   2        175.85        161.14         8.44 o
   1   4   2        302.92        289.55         9.07 o
   2   4   2         54.15         64.08         6.97 o
   3   4   2       1576.75       1559.93        49.87 o
   4   4   2        100.47        100.14         3.25 o
   5   4   2         82.68         82.29         3.00 o
   6   4   2        259.16        256.52        18.57 o
   7   4   2        136.30        132.85         6.47 o
   8   4   2         94.41         90.94         4.22 o
   9   4   2         75.21         75.91         4.65 o
  10   4   2         13.20         14.84         3.21 o
  11   4   2         78.56         68.09         9.14 o
  12   4   2         80.94         70.95         5.54 o
  13   4   2         58.23         52.93         5.22 o
  14   4   2          9.92         10.80         3.83 o
  15   4   2         40.31         42.79         8.36 o
  16   4   2          5.03         23.88         8.11 o
   1   5   2        455.66        459.36        12.06 o
   2   5   2        128.76        146.26         5.43 o
   3   5   2        362.51        372.73        49.72 o
   4   5   2        178.26        181.79         5.72 o
   5   5   2         54.26         50.10         2.25 o
   6   5   2          3.98          6.57         1.87 o
   7   5   2         20.02         22.18         3.83 o
   8   5   2        119.75        111.76         8.63 o
   9   5   2         58.58         53.49         4.20 o
  10   5   2         68.67         61.89         5.41 o
  11   5   2        242.27        223.76        10.03 o
  12   5   2          1.78          2.56         2.62 o
  13   5   2          4.79          8.11         3.02 o
  14   5   2         36.05         44.80         5.97 o
  15   5   2          3.22         12.96         5.05 o
  16   5   2         47.81         37.29         6.81 o
   0   6   2       1933.54       2004.02       127.55 o
   1   6   2       1212.42       1285.45        32.58 o
   2   6   2        564.42        572.73        13.43 o
   3   6   2         83.82         90.57         7.38 o
   4   6   2         81.57         87.74         4.44 o
   5   6   2        271.01        268.12         8.29 o
   6   6   2         50.65         52.14         3.42 o
   7   6   2         85.89         81.91         4.00 o
   8   6   2         86.21         92.68         4.24 o
   9   6   2        129.75        118.97         9.03 o
  10   6   2         33.47         33.59         4.70 o
  11   6   2         46.55         39.46         3.91 o
  12   6   2        150.24        148.09        10.76 o
  13   6   2         67.56         67.87         7.10 o
  14   6   2         21.49         30.40         5.76 o
  15   6   2         36.69         33.01         7.96 o
  16   6   2          1.03          3.75         4.15 o
   1   7   2        959.04        995.58        20.55 o
   2   7   2         18.63         28.23         3.34 o
   3   7   2        474.17        464.04        14.04 o
   4   7   2        369.54        390.78         9.26 o
   5   7   2        404.84        421.32        17.54 o
   6   7   2        255.09        240.51         7.71 o
   7   7   2         30.40         33.22         5.43 o
   8   7   2        162.97        143.94         5.62 o
   9   7   2         76.15         76.03         6.09 o
  10   7   2         37.66         44.48         5.45 o
  11   7   2         18.22         23.00         4.83 o
  12   7   2         31.52         30.19         5.38 o
  13   7   2         21.31         24.77         5.33 o
  14   7   2          8.14         12.24         4.84 o
  15   7   2         59.25         48.68         7.37 o
   0   8   2        189.14        197.82        10.33 o
   1   8   2        521.84        538.69        32.58 o
   2   8   2          8.40         14.60         2.85 o
   3   8   2        444.27        440.79        12.69 o
   4   8   2        697.96        663.45        13.82 o
   5   8   2         58.71         54.10         4.14 o
   6   8   2        159.84        148.72         6.52 o
   7   8   2        390.80        370.23        13.99 o
   8   8   2         41.52         41.27         4.10 o
   9   8   2         14.83         19.28         3.01 o
  10   8   2        239.45        240.23        15.41 o
  11   8   2         36.78         42.62         6.75 o
  12   8   2         41.28         47.11         6.21 o
  13   8   2          2.16         11.29         4.32 o
  14   8   2         34.09         32.02         6.05 o
  15   8   2         73.11         74.38         8.59 o
   1   9   2        122.05        101.51         5.61 o
   2   9   2        106.61        116.25         6.31 o
   3   9   2         40.26         38.23         3.58 o
   4   9   2        375.57        382.79        19.69 o
   5   9   2         17.35         14.80         3.76 o
   6   9   2         12.77         20.09         3.16 o
   7   9   2         26.42         40.65         9.63 o
   8   9   2         50.34         48.72         5.51 o
   9   9   2         12.02         14.28         3.84 o
  10   9   2         79.16         74.16         6.85 o
  11   9   2         32.60         35.18         5.55 o
  12   9   2          4.04          5.79         4.19 o
  13   9   2         14.28         16.71         5.09 o
  14   9   2         18.35         13.17         5.83 o
  15   9   2          2.69          7.08         4.63 o
   0  10   2        124.17        118.65         8.80 o
   1  10   2        196.40        186.96         6.59 o
   2  10   2         82.17         76.74         5.36 o
   3  10   2         74.82         68.98         4.45 o
   4  10   2         19.69         25.95         3.73 o
   5  10   2        224.58        220.52         8.16 o
   6  10   2        241.20        236.92        11.86 o
   7  10   2        994.96        966.37        22.01 o
   8  10   2         20.37         29.34         5.45 o
   9  10   2         34.05         34.57         3.88 o
  10  10   2         43.61         39.58         6.21 o
  11  10   2        140.59        139.07        12.83 o
  12  10   2         25.59         25.79         5.87 o
  13  10   2          2.84          4.03         3.86 o
  14  10   2         11.01         17.74         5.31 o
   1  11   2        280.84        270.02        13.83 o
   2  11   2         96.69         92.48         4.50 o
   3  11   2          3.36          5.06         2.33 o
   4  11   2        176.48        166.09         8.41 o
   5  11   2         10.62         17.58         3.56 o
   6  11   2          3.47          4.61         2.97 o
   7  11   2         40.82         48.90         9.37 o
   8  11   2         54.46         53.30         5.30 o
   9  11   2         73.91         69.83         6.85 o
  10  11   2         64.47         66.39         6.79 o
  11  11   2          2.15          1.20         2.93 o
  12  11   2          1.84          1.64         3.74 o
  13  11   2         10.31          4.18         4.37 o
  14  11   2          8.48          6.91         5.48 o
   0  12   2          4.15          4.98         4.90 o
   1  12   2         44.90         43.06         4.93 o
   2  12   2        151.47        150.77         7.56 o
   3  12   2         75.66         75.34         7.88 o
   4  12   2        121.89        130.59         8.54 o
   5  12   2         42.14         34.52         4.89 o
   6  12   2        183.39        173.30        10.10 o
   7  12   2        191.35        190.70         9.41 o
   8  12   2         21.02         23.52         4.68 o
   9  12   2         26.89         29.59         5.37 o
  10  12   2         97.47         86.20         9.09 o
  11  12   2          1.35          2.47         3.44 o
  12  12   2         24.61         23.18         5.63 o
  13  12   2         16.16         11.71         5.51 o
  14  12   2          3.93          2.70        10.65 o
   1  13   2         10.33         14.38         4.04 o
   2  13   2         18.95         26.95         4.76 o
   3  13   2          5.24          6.32         3.70 o
   4  13   2          2.10          3.86         2.56 o
   5  13   2          4.22          8.65         3.52 o
   6  13   2          6.17          6.44         3.53 o
   7  13   2         72.59         71.03         6.28 o
   8  13   2         83.51         82.65         6.75 o
   9  13   2         63.00         69.22         5.81 o
  10  13   2         10.46          4.47         5.19 o
  11  13   2          1.79          7.99         4.07 o
  12  13   2          2.78          0.36         3.98 o
  13  13   2          8.52         14.59         5.74 o
   0  14   2         12.65         16.98         5.66 o
   1  14   2         32.04         26.51         4.64 o
   2  14   2        144.81        137.57         8.66 o
   3  14   2         22.58         22.41         3.66 o
   4  14   2         26.27         39.48         5.45 o
   5  14   2         75.20         76.88         8.09 o
   6  14   2         50.34         42.02         5.27 o
   7  14   2        286.70        260.20        11.06 o
   8  14   2          0.50          6.21         3.37 o
   9  14   2         31.41         31.21         4.42 o
  10  14   2          8.44          7.99         4.58 o
  11  14   2         77.68         85.73         8.17 o
  12  14   2         27.40         31.74         7.65 o
   1  15   2        167.78        171.23         9.80 o
   2  15   2        137.68        140.06         8.83 o
   3  15   2         45.66         45.92         6.20 o
   4  15   2        179.07        175.25        10.38 o
   5  15   2          2.90          4.37         2.88 o
   6  15   2          5.68          8.75         3.43 o
   7  15   2          3.36          6.14         4.03 o
   8  15   2         19.59         23.83         4.81 o
   9  15   2         32.58         31.18         4.61 o
  10  15   2         22.46         18.40         5.46 o
  11  15   2         16.44         10.09         5.64 o
  12  15   2          8.90          5.47         4.79 o
   0  16   2        175.35        168.34        24.02 o
   1  16   2         84.91         74.39         8.63 o
   2  16   2         51.10         53.80         7.89 o
   3  16   2          7.27         10.94         4.40 o
   4  16   2         60.47         57.51         6.68 o
   5  16   2         21.66         23.12         4.08 o
   6  16   2         21.71         16.23         4.59 o
   7  16   2          6.29          4.73         3.41 o
   8  16   2          1.94          1.06         3.37 o
   9  16   2          1.92          4.00         3.52 o
  10  16   2         17.48         19.01         5.53 o
  11  16   2          0.26          1.16         4.60 o
   1  17   2          1.32          2.97         3.53 o
   2  17   2          9.53          8.53         4.66 o
   3  17   2         17.93         24.38         5.59 o
   4  17   2        104.91         92.18         8.48 o
   5  17   2          0.02         -0.39         3.66 o
   6  17   2         12.49         14.56         3.77 o
   7  17   2         12.40         20.30         5.99 o
   8  17   2         35.15         41.27         6.74 o
   9  17   2         12.14         13.85         4.97 o
  10  17   2         15.99         14.52         6.53 o
   0  18   2         16.45         14.52         7.61 o
   1  18   2         19.30         16.60         4.98 o
   2  18   2         93.86         85.66         8.42 o
   3  18   2          4.73          2.42         4.30 o
   4  18   2         17.65         20.73         5.97 o
   5  18   2          2.85          5.98         4.41 o
   6  18   2         39.67         41.58         6.68 o
   7  18   2         38.75         30.62         7.13 o
   8  18   2         23.81         43.28         7.56 o
   9  18   2         11.97         16.04         6.25 o
   1  19   2         79.39         88.54        12.37 o
   2  19   2         15.08         21.02         5.72 o
   3  19   2         17.12         22.43         5.96 o
   4  19   2         33.85         42.49         6.97 o
   5  19   2          9.53          9.72         5.11 o
   6  19   2          6.37          6.10         4.73 o
   7  19   2          6.29          5.05         4.56 o
   8  19   2          3.61          5.91         4.51 o
   0  20   2        159.27        145.12        16.87 o
   1  20   2          3.12          8.74         4.81 o
   2  20   2          7.75         15.51         5.04 o
   3  20   2         15.77         14.08         5.82 o
   4  20   2         10.52         19.34         5.93 o
   5  20   2          3.10          5.62         4.59 o
   6  20   2          9.53         16.37         5.48 o
   1  21   2          6.67          9.92         5.71 o
   2  21   2          3.45          1.37         4.40 o
   3  21   2         55.61         55.07         8.69 o
   4  21   2         42.71         46.15         8.68 o
   2   0   3        163.09        174.91        10.32 o
   4   0   3        386.50        388.60        13.02 o
   6   0   3        321.09        303.25        14.22 o
   8   0   3        430.81        411.76        18.82 o
  10   0   3         38.49         34.25        14.12 o
  12   0   3         74.29         54.52        15.64 o
  14   0   3          4.77         -0.02         8.88 o
   1   1   3         36.47         32.90         3.67 o
   2   1   3         26.82         18.36         3.59 o
   3   1   3         70.15         79.61         8.39 o
   4   1   3         34.06         33.18         2.98 o
   5   1   3         70.80         62.09         3.50 o
   6   1   3         57.73         55.41         2.95 o
   7   1   3         55.84         49.06         6.64 o
   8   1   3         44.48         42.32         4.58 o
   9   1   3        196.28        180.73         8.97 o
  10   1   3         23.22         21.71         4.60 o
  11   1   3         14.33         13.12         3.81 o
  12   1   3          5.22          9.93         6.19 o
  13   1   3          5.28         12.74        11.31 o
  14   1   3          4.98          3.61         4.69 o
   1   2   3          0.49          0.94         1.93 o
   2   2   3         29.52         35.10         3.34 o
   3   2   3        123.47        121.31         5.26 o
   4   2   3          3.64          4.83         2.45 o
   5   2   3          2.00          2.54         2.21 o
   6   2   3         26.13         23.41         2.60 o
   7   2   3         91.61         80.74         5.39 o
   8   2   3         77.26         74.28         6.95 o
   9   2   3          7.67          5.52         3.42 o
  10   2   3          7.60         11.98         3.34 o
  11   2   3         26.30         26.71         6.02 o
  12   2   3          5.08         11.94         5.29 o
  13   2   3         23.15         19.58         6.56 o
  14   2   3          0.07          5.76        10.39 o
   0   3   3         77.43         71.26         9.66 o
   1   3   3        146.32        150.12         7.61 o
   2   3   3        236.49        227.63         7.07 o
   3   3   3        176.80        157.01         6.84 o
   4   3   3        159.76        151.38         8.91 o
   5   3   3         16.08         19.21         2.26 o
   6   3   3         12.98         15.13         2.84 o
   7   3   3         59.29         61.39         5.15 o
   8   3   3          1.40          4.87         2.84 o
   9   3   3         33.60         28.26         3.71 o
  10   3   3          0.76          4.02         2.97 o
  11   3   3         90.23         93.99         8.52 o
  12   3   3          0.16          7.24         3.86 o
  13   3   3         27.51         26.92         6.18 o
  14   3   3          0.05          1.03         4.53 o
   1   4   3          9.41         12.18         3.21 o
   2   4   3          2.05          3.99         2.51 o
   3   4   3         31.41         29.70         3.32 o
   4   4   3        363.38        353.92        15.43 o
   5   4   3         68.25         54.43         7.83 o
   6   4   3         82.27         77.43         7.57 o
   7   4   3         16.43         16.93         3.63 o
   8   4   3        150.86        157.26         8.56 o
   9   4   3         16.57         22.44         4.83 o
  10   4   3         16.31         16.81         4.92 o
  11   4   3         41.44         40.14         8.50 o
  12   4   3         19.93         21.47         5.68 o
  13   4   3         19.67         30.08         5.96 o
  14   4   3          2.24          6.64         6.07 o
   0   5   3         30.75         37.73         3.79 o
   1   5   3         84.14         75.80         4.31 o
   2   5   3         10.75         10.74         2.59 o
   3   5   3         55.57         52.56         4.58 o
   4   5   3        187.82        191.08        11.32 o
   5   5   3        150.94        149.12        12.14 o
   6   5   3        286.99        318.50        12.74 o
   7   5   3        121.09        123.88         7.80 o
   8   5   3        143.20        151.37         8.71 o
   9   5   3         28.95         34.99         6.71 o
  10   5   3          8.03         15.28         4.77 o
  11   5   3         12.16         18.86         7.57 o
  12   5   3          6.09          8.58         4.56 o
  13   5   3          8.10         16.35         5.12 o
  14   5   3          8.09          9.32         5.19 o
   1   6   3         99.46         87.58         8.54 o
   2   6   3         36.86         33.11         3.71 o
   3   6   3         20.28         20.59         3.24 o
   4   6   3         33.59         32.38         3.83 o
   5   6   3          1.63          7.54         2.66 o
   6   6   3          6.72         12.33         2.82 o
   7   6   3         40.49         41.51         4.41 o
   8   6   3        187.60        171.23        10.16 o
   9   6   3         75.40         81.62         7.17 o
  10   6   3         49.84         59.76         6.58 o
  11   6   3         45.67         52.14         7.04 o
  12   6   3         18.52         20.06         5.49 o
  13   6   3          9.89          8.16         5.89 o
  14   6   3          3.13          2.83         3.80 o
   0   7   3         55.80         47.08         6.73 o
   1   7   3          8.00         13.22         3.06 o
   2   7   3        168.08        161.64         9.06 o
   3   7   3         65.68         65.03         5.78 o
   4   7   3         36.51         35.11         4.54 o
   5   7   3        278.37        267.85        14.85 o
   6   7   3        259.07        227.39         9.02 o
   7   7   3        255.39        233.09        19.96 o
   8   7   3         94.38         88.89         7.75 o
   9   7   3         92.03         93.83         8.24 o
  10   7   3         25.56         23.89         5.44 o
  11   7   3         68.17         68.71         7.76 o
  12   7   3         16.52         24.72         5.86 o
  13   7   3          2.15          2.51         4.76 o
  14   7   3          1.38          4.94         6.67 o
   1   8   3         26.90         27.93         2.68 o
   2   8   3        421.49        391.34        25.84 o
   3   8   3        229.63        206.19        10.49 o
   4   8   3          4.86         10.39         4.85 o
   5   8   3        284.07        259.12        15.16 o
   6   8   3         38.55         38.83         5.71 o
   7   8   3         12.12         11.51         5.07 o
   8   8   3          7.75          8.51         4.16 o
   9   8   3        104.67         99.00         8.29 o
  10   8   3         65.80         60.81         7.46 o
  11   8   3         11.45          7.34         4.56 o
  12   8   3         16.90         14.84         5.16 o
  13   8   3          5.63          4.76         4.52 o
   0   9   3        404.30        399.34        18.72 o
   1   9   3         38.29         41.35         5.05 o
   2   9   3         53.47         48.11         7.23 o
   3   9   3         78.85         73.30         4.84 o
   4   9   3         66.03         63.41         5.07 o
   5   9   3        547.59        527.62        29.47 o
   6   9   3         25.02         25.21         4.49 o
   7   9   3        119.32        115.32         6.77 o
   8   9   3         14.39         18.75         6.07 o
   9   9   3         38.26         29.00         8.01 o
  10   9   3          6.38          5.42         4.85 o
  11   9   3          0.36          0.98         3.38 o
  12   9   3         15.55         18.56         8.42 o
  13   9   3          9.91          4.28         4.87 o
   1  10   3          0.66          2.00         3.26 o
   2  10   3         28.67         23.51         3.62 o
   3  10   3        157.36        173.65         9.94 o
   4  10   3        175.54        159.12        12.44 o
   5  10   3        149.50        129.64        11.95 o
   6  10   3         17.34         26.68         4.25 o
   7  10   3         26.62         31.13         4.24 o
   8  10   3        119.63        106.00         9.44 o
   9  10   3          9.88         12.53         4.67 o
  10  10   3          0.82          1.60         3.95 o
  11  10   3          6.85          4.10         4.60 o
  12  10   3          1.80         -0.22         3.43 o
   0  11   3        218.55        207.17        14.36 o
   1  11   3         15.10         20.62         4.51 o
   2  11   3        234.14        241.39        10.89 o
   3  11   3         12.85         13.32         3.06 o
   4  11   3         15.08         17.10         3.74 o
   5  11   3         93.12         84.36         6.18 o
   6  11   3          3.86          5.51         3.08 o
   7  11   3         20.57         29.43         4.87 o
   8  11   3         11.71         17.63         7.98 o
   9  11   3         87.93         89.37         8.09 o
  10  11   3          8.47         11.64         4.83 o
  11  11   3          6.45          2.01         4.42 o
  12  11   3         35.36         43.92         7.63 o
   1  12   3         86.97         93.10         7.57 o
   2  12   3        121.42        123.49         8.31 o
   3  12   3          5.49         10.39         3.79 o
   4  12   3         12.70         12.00         5.89 o
   5  12   3         25.01         21.53         5.46 o
   6  12   3         67.88         60.63         5.76 o
   7  12   3         20.73         18.91         4.28 o
   8  12   3         11.77         22.71         7.59 o
   9  12   3          6.78         12.37         4.60 o
  10  12   3         38.89         30.07         6.48 o
  11  12   3          0.19          3.89         4.31 o
   0  13   3        107.50         83.00        10.43 o
   1  13   3         11.79         18.31         6.64 o
   2  13   3          6.42          7.24         4.16 o
   3  13   3        100.83         96.74         8.17 o
   4  13   3          8.79         11.68         6.78 o
   5  13   3         31.85         35.53         5.67 o
   6  13   3         14.09         19.07         4.97 o
   7  13   3         27.89         26.87         4.91 o
   8  13   3          4.54         -0.58         4.08 o
   9  13   3         26.72         21.57         6.76 o
  10  13   3         13.62         17.45         5.55 o
  11  13   3         51.14         43.03         7.75 o
   1  14   3         36.45         38.62         6.13 o
   2  14   3          6.89          9.46         4.34 o
   3  14   3          3.04          3.84         3.71 o
   4  14   3         22.32         32.44         5.57 o
   5  14   3         53.83         60.61         7.97 o
   6  14   3          8.14         15.63         5.37 o
   7  14   3          5.51          8.12         5.32 o
   8  14   3         10.01         12.15         5.13 o
   9  14   3          1.13          5.45         5.49 o
  10  14   3          8.27         10.60         5.26 o
   0  15   3         19.60         34.51        19.83 o
   1  15   3         31.89         31.22         5.80 o
   2  15   3         64.35         70.09         7.70 o
   3  15   3         22.44         28.19         5.49 o
   4  15   3         18.47         26.94         5.85 o
   5  15   3         27.13         27.04         5.56 o
   6  15   3         13.19         12.24         5.28 o
   7  15   3         27.22         39.90        10.48 o
   8  15   3          0.85          6.24         5.46 o
   9  15   3         24.67         22.49        11.34 o
   1  16   3          9.49         15.08         5.15 o
   2  16   3         18.60         23.52         6.39 o
   3  16   3         28.79         26.41         5.97 o
   4  16   3          4.25          2.14         3.73 o
   5  16   3          4.03          8.88         4.99 o
   6  16   3         15.33         14.76         6.76 o
   7  16   3          9.41         20.14         8.61 o
   8  16   3          4.46         13.49        11.60 o
   0  17   3         90.92         78.28        20.65 o
   1  17   3          2.35          0.60         3.93 o
   2  17   3          5.92          4.92         4.48 o
   3  17   3          8.50          6.75         5.09 o
   4  17   3          8.61         18.67         7.76 o
   5  17   3         13.90         15.75         6.06 o
   6  17   3         39.12         41.48         6.98 o
   7  17   3         23.04         24.55         7.50 o
   1  18   3         14.72         13.98         5.78 o
   2  18   3         10.09         10.12         5.55 o
   3  18   3          8.55          6.37         5.28 o
   4  18   3          3.33          4.91         4.50 o
   5  18   3          5.96          1.12         4.42 o
   0  19   3         10.59          3.56         7.90 o
   1  19   3          6.23          6.21         5.34 o
   2  19   3          8.98          9.97         5.35 o
   3  19   3          3.36          2.02         5.22 o
   0   0   4        295.69        289.18        18.67 o
   2   0   4         13.98         14.25         5.32 o
   4   0   4          5.13          3.72         2.77 o
   6   0   4        102.67         70.03        15.56 o
   8   0   4         82.22         82.46        16.23 o
  10   0   4          7.39          6.28        10.38 o
  12   0   4         45.12         17.63        16.60 o
   1   1   4         12.47         10.91         3.24 o
   2   1   4          2.98          3.85         2.61 o
   3   1   4         67.44         61.67         5.86 o
   4   1   4         46.09         39.58         3.34 o
   5   1   4         33.43         26.67         3.03 o
   6   1   4         17.06         14.82         5.06 o
   7   1   4         17.29         15.15         5.85 o
   8   1   4         30.53         26.57         6.15 o
   9   1   4         27.29         28.16         6.34 o
  10   1   4         61.36         58.36        11.83 o
  11   1   4         31.29         27.95        11.45 o
  12   1   4          0.17         -3.68         6.94 o
   0   2   4         16.00         20.42         3.32 o
   1   2   4         18.93         21.11         3.31 o
   2   2   4         12.42          9.58         3.76 o
   3   2   4        104.23         96.37         5.88 o
   4   2   4         13.96         13.86         2.92 o
   5   2   4         48.64         64.05        15.21 o
   6   2   4         30.58         27.64        11.00 o
   7   2   4         79.18         77.43         8.13 o
   8   2   4         73.62         63.92         6.77 o
   9   2   4         16.61         14.02         4.75 o
  10   2   4          8.98          1.72         4.30 o
  11   2   4         12.21          3.30         9.47 o
   1   3   4         22.72         22.94         3.47 o
   2   3   4          0.01         -0.52         1.64 o
   3   3   4         32.85         27.72         3.95 o
   4   3   4          4.26         20.54         7.00 o
   5   3   4         31.09         28.86         4.35 o
   6   3   4         56.82         48.87         6.24 o
   7   3   4         12.30         20.10         4.81 o
   8   3   4         12.75         11.21         5.55 o
   9   3   4         19.33         24.49        11.52 o
  10   3   4         18.36          9.37         5.61 o
  11   3   4         21.37         28.89         9.79 o
   0   4   4         98.57         79.63        13.52 o
   1   4   4          6.96          7.36         3.24 o
   2   4   4          0.88          2.00         2.41 o
   3   4   4        116.68        117.25         8.24 o
   4   4   4         39.86         43.75         6.91 o
   5   4   4          1.68          3.66         2.79 o
   6   4   4         56.42         52.75         6.27 o
   7   4   4         40.38         38.56         6.94 o
   8   4   4          4.96          3.84         4.47 o
   9   4   4         13.12         11.38         4.80 o
  10   4   4         13.63         11.13         5.32 o
  11   4   4          4.47          1.59         4.40 o
   1   5   4         75.20         72.31         6.33 o
   2   5   4         21.19         20.07         3.80 o
   3   5   4         18.12         32.64         4.22 o
   4   5   4         76.52         76.69         7.95 o
   5   5   4          8.35         10.89         3.32 o
   6   5   4         31.60         37.92         6.23 o
   7   5   4          5.41          9.26         4.72 o
   8   5   4         20.19         25.94         5.36 o
   9   5   4         14.60         16.24         5.60 o
  10   5   4         88.44         79.12         9.33 o
  11   5   4         21.27         26.51         6.03 o
   0   6   4         30.81         27.70         5.27 o
   1   6   4         79.18         68.78         5.06 o
   2   6   4         44.95         47.71        10.10 o
   3   6   4          2.03          6.62         3.89 o
   4   6   4         16.98         17.44         4.88 o
   5   6   4         15.78         18.25         3.96 o
   6   6   4         35.41         35.44         6.27 o
   7   6   4         16.68         20.62         4.79 o
   8   6   4         61.39         58.13         8.63 o
   9   6   4          3.12          0.06         3.81 o
  10   6   4         22.34         31.68         9.41 o
  11   6   4         10.70         11.47         6.95 o
   1   7   4         44.46         38.68         5.90 o
   2   7   4         15.05         25.05         5.35 o
   3   7   4         76.35         54.72         5.27 o
   4   7   4         27.47         30.57         4.72 o
   5   7   4         51.47         48.25         5.46 o
   6   7   4         28.32         27.66         5.72 o
   7   7   4         15.93         17.92         5.50 o
   8   7   4         19.06         10.74         4.91 o
   9   7   4         18.16         13.50         5.51 o
  10   7   4          0.67          3.53         4.69 o
   0   8   4        110.05        107.46        11.87 o
   1   8   4         20.87         29.60         5.19 o
   2   8   4         18.37         30.87         4.85 o
   3   8   4         24.24         26.91         4.39 o
   4   8   4         82.36         84.43         6.29 o
   5   8   4         50.37         45.98         5.13 o
   6   8   4         92.90         75.68         9.13 o
   7   8   4         15.63         15.15         5.64 o
   8   8   4          5.23          8.63         6.55 o
   9   8   4         22.31         27.07        10.00 o
  10   8   4         22.13         16.14         6.84 o
   1   9   4          5.83          5.17         4.73 o
   2   9   4         59.09         55.74         8.03 o
   3   9   4         36.88         34.10         6.66 o
   4   9   4         32.64         29.78         6.13 o
   5   9   4          7.37          1.96         3.41 o
   6   9   4         22.62         23.45         6.23 o
   7   9   4         10.43         11.60         5.44 o
   8   9   4          3.30          2.17         4.18 o
   9   9   4          4.12         -0.98         4.60 o
   0  10   4         21.35         35.09         8.04 o
   1  10   4         83.00         76.62         7.91 o
   2  10   4         14.76         19.60         4.95 o
   3  10   4         35.71         37.37         6.16 o
   4  10   4         18.79         31.50         6.65 o
   5  10   4         56.28         35.87         7.35 o
   6  10   4         41.40         40.53         9.57 o
   7  10   4         21.61         20.96         7.90 o
   8  10   4          4.18          3.22         4.45 o
   9  10   4         23.39         27.93         6.43 o
   1  11   4         34.61         33.61         6.15 o
   2  11   4         19.75         17.88         5.95 o
   3  11   4          9.17         12.04         4.81 o
   4  11   4         16.89         22.29         6.48 o
   5  11   4         11.00         15.80         5.55 o
   6  11   4          5.82         -0.09         4.99 o
   7  11   4          9.91         17.78         9.60 o
   8  11   4         19.41         22.64        13.15 o
   0  12   4         23.38         25.79         8.45 o
   1  12   4          2.78          1.84         3.95 o
   2  12   4         27.58         35.24         6.41 o
   3  12   4          6.19         10.29         4.44 o
   4  12   4         18.90         16.85         5.05 o
   5  12   4          5.20          6.75         4.80 o
   6  12   4         79.03         72.01        14.29 o
   7  12   4         70.84         78.56        14.67 o
   1  13   4         10.29          9.39         4.74 o
   2  13   4          3.57          7.30         4.70 o
   3  13   4         29.04         33.42         6.61 o
   4  13   4         78.34         76.25         8.70 o
   5  13   4         12.64         19.02         9.24 o
   6  13   4          0.27          0.28         6.17 o
   0  14   4          6.52          1.63         7.32 o
   1  14   4         29.53         37.92         7.11 o
   2  14   4         33.34         33.55         6.95 o
   3  14   4          3.42         14.83         6.80 o
   4  14   4         14.71         17.63         6.35 o
   5  14   4         33.22         39.44         7.63 o
   1  15   4          4.87          6.17         4.70 o
   2  15   4         35.02         38.14         7.19 o
   3  15   4         31.28         38.05         6.93 o
   2   0   5         84.24        117.18        17.11 o
   4   0   5         31.25         28.50        11.91 o
   6   0   5          3.72          5.88         6.86 o
   0   1   5         22.05         18.88         6.04 o
   1   1   5         22.13         21.92         4.48 o
   2   1   5         26.67         33.02         6.12 o
   3   1   5          2.19          0.05         2.87 o
   4   1   5          5.89         -4.56         4.56 o
   5   1   5         19.12         10.11         5.98 o
   6   1   5         12.83          3.89         5.87 o
   1   2   5         12.95          6.81         3.67 o
   2   2   5         27.93         33.05         7.05 o
   3   2   5          5.93          6.10         5.14 o
   4   2   5         33.49         35.32         6.40 o
   5   2   5         28.52         24.54         7.71 o
   6   2   5          5.36          7.94         5.62 o
   0   3   5         32.73         31.83         8.52 o
   1   3   5         69.16         68.88        10.42 o
   2   3   5         45.11         39.52         8.94 o
   3   3   5         17.86         11.02         4.76 o
   4   3   5         14.87          6.89         5.30 o
   5   3   5         14.68         13.48         9.26 o
   6   3   5         13.92         -0.78        11.03 o
   1   4   5          1.61         -2.62         4.85 o
   2   4   5          7.70          7.25         4.60 o
   3   4   5         23.70         37.19        11.36 o
   4   4   5         17.32         14.47         9.07 o
   5   4   5          2.75          3.13         3.30 o
   6   4   5          0.70          2.02         5.86 o
   0   5   5         13.27         10.58         6.05 o
   1   5   5          5.86          4.12         4.21 o
   2   5   5          5.65          7.13         4.66 o
   3   5   5          4.59         11.74         5.24 o
   4   5   5          2.95          0.09         4.99 o
   1   6   5          7.47          7.17         4.46 o
   2   6   5          2.85          2.21         3.44 o
   3   6   5          4.96          2.96         6.91 o
   4   6   5         12.35         11.34         6.84 o
   5   6   5          4.60          3.11         7.72 o
   0   7   5         64.44         70.93        12.41 o
   1   7   5         50.59         45.34         7.43 o
   2   7   5          1.42          0.71         3.54 o
   3   7   5         18.20         22.75        11.45 o
   4   7   5          2.44          0.26         5.19 o
   1   8   5          6.20          6.81         4.71 o
   2   8   5          6.36          2.25         4.42 o
                                                
