# Supplementary material for: Crystal structures of 2,6-bis­[(1H-1,2,4-triazol-1-yl)meth­yl]pyridine and 1,1-[pyridine-2,6-diylbis(methyl­ene)]bis­(4-methyl-1H-1,2,4-triazol-4-ium) iodide triiodide
Source: Acta Crystallogr E Crystallogr Commun. 2015 Jan 3;71(Pt 2):128–32. doi: 10.1107/S2056989014027881 (PMC4384632; doi:10.1107/S2056989014027881)
Supplement: Supplementary file 3 [file e-71-00128-IIsup3.hkl]

#
# h,k,l, Fc-squared, Fo-squared, sigma(Fo-squared), status flag
#
data_II
_shelx_title ' User-defined'
_shelx_refln_list_code          4
_shelx_F_calc_maximum      756.87
_exptl_crystal_F_000      1424.00
_reflns_d_resolution_high  0.7701

loop_
 _space_group_symop_operation_xyz
 'x, y, z'
 '-x, y, -z'
 'x+1/2, y+1/2, z'
 '-x+1/2, y+1/2, -z'
 '-x, -y, -z'
 'x, -y, z'
 '-x+1/2, -y+1/2, -z'
 'x+1/2, -y+1/2, z'

_cell_length_a    13.7839
_cell_length_b    10.0096
_cell_length_c    16.7088
_cell_angle_alpha  90.000
_cell_angle_beta  102.648
_cell_angle_gamma  90.000

_shelx_F_squared_multiplier     1.000

loop_
 _refln_index_h
 _refln_index_k
 _refln_index_l
 _refln_F_squared_calc
 _refln_F_squared_meas
 _refln_F_squared_sigma
 _refln_observed_status
   2   0   0      11117.15      12555.35        92.64 o
   4   0   0     331866.09     317225.88      3051.97 o
   6   0   0       3361.85       3464.60        92.63 o
   8   0   0      22749.05      22362.68       345.99 o
  10   0   0       3861.18       3621.55       197.65 o
  12   0   0       9467.84       9234.78       347.94 o
  14   0   0        265.18        383.17       131.48 o
  16   0   0        326.58        357.97       204.36 o
   3   1   0         38.81        112.75        21.46 o
   5   1   0        662.17        394.96        27.02 o
   7   1   0       4792.48       4888.28        92.62 o
   9   1   0       3598.70       3591.99        96.82 o
  11   1   0        369.69        468.77        53.28 o
  13   1   0         63.51        295.02       122.38 o
  15   1   0       3895.28       3829.56       198.53 o
  17   1   0        143.40        141.09        96.10 o
   0   2   0     269471.59     266655.47      3415.12 o
   2   2   0      22932.20      25461.72       224.97 o
   4   2   0     125369.05     124043.29       980.12 o
   6   2   0        706.86        719.67        38.38 o
   8   2   0      19136.75      18682.02       213.64 o
  10   2   0       3493.64       3403.33       100.47 o
  12   2   0       9315.54       8450.96       259.91 o
  14   2   0         99.10        106.38        79.35 o
  16   2   0       1161.72       1318.73       193.37 o
   1   3   0      94499.90      93509.27      1256.67 o
   3   3   0        255.08        217.40        33.98 o
   5   3   0      16870.21      16589.38       186.83 o
   7   3   0        404.96        481.38        45.12 o
   9   3   0       4425.75       4535.99        92.61 o
  11   3   0        589.16        664.47        63.50 o
  13   3   0        476.21        737.05        93.39 o
  15   3   0       3564.05       3500.44       205.80 o
   0   4   0     464353.91     488983.31      9729.69 o
   2   4   0      11163.19      11372.28       141.60 o
   4   4   0     135140.39     137349.52      1401.96 o
   6   4   0        523.56        616.63        41.81 o
   8   4   0      16087.52      15325.77       226.29 o
  10   4   0       4426.74       4001.47       131.16 o
  12   4   0       6393.24       5835.67       215.99 o
  14   4   0          0.24         15.86        90.01 o
  16   4   0        464.36        501.20       135.24 o
   1   5   0      37592.48      38263.65       675.41 o
   3   5   0       1132.51       1029.46        82.11 o
   5   5   0       1980.40       1805.89        64.08 o
   7   5   0       3502.28       3427.93        95.66 o
   9   5   0        207.96        320.47        47.77 o
  11   5   0        186.39        324.00        91.31 o
  13   5   0          6.67        195.44        88.48 o
  15   5   0       2429.45       2673.02       240.12 o
   0   6   0     192641.75     193099.73      4408.15 o
   2   6   0       1895.67       2271.98        91.75 o
   4   6   0      52936.76      48911.73       976.42 o
   6   6   0        247.24        362.86        62.24 o
   8   6   0       7846.73       7741.05       211.62 o
  10   6   0        759.52       1025.64       102.54 o
  12   6   0       5264.19       4565.97       234.89 o
  14   6   0          0.75       -112.46       112.46 o
   1   7   0      25140.99      26768.22       410.21 o
   3   7   0        534.51        760.84        78.13 o
   5   7   0       3242.80       2899.48       120.35 o
   7   7   0        357.77        434.25        70.12 o
   9   7   0       1957.70       1868.00       144.43 o
  11   7   0        437.04        657.11       116.28 o
  13   7   0        118.83        210.35        95.34 o
   0   8   0     121191.41     123974.10      2571.29 o
   2   8   0       5026.13       5367.77       259.69 o
   4   8   0      53557.59      52610.03      1056.92 o
   6   8   0        367.74        340.51        79.24 o
   8   8   0       8696.68       8831.36       264.23 o
  10   8   0        974.66       1086.38       134.02 o
  12   8   0       2342.45       2124.61       191.40 o
   1   9   0       6477.90       6518.46       191.52 o
   3   9   0          2.72         95.26        70.57 o
   5   9   0       1253.53       1411.68       114.61 o
   7   9   0        221.08        360.21       100.96 o
   9   9   0         93.48         44.57        71.42 o
  11   9   0         96.49         68.47        98.10 o
   0  10   0      53637.34      51638.56      2028.90 o
   2  10   0        621.61       1014.66       141.92 o
   4  10   0      17536.00      16579.93       460.54 o
   6  10   0        401.37        567.95       153.86 o
   8  10   0       3022.95       3191.71       192.13 o
  10  10   0        122.52        252.29       144.69 o
   1  11   0       6307.43       6683.22       312.16 o
   3  11   0        875.44        835.90       121.51 o
   5  11   0        492.43        909.86       167.37 o
   7  11   0         82.81        125.16        93.28 o
   9  11   0         28.66         68.98       127.83 o
   0  12   0      20698.27      19393.88       947.13 o
   2  12   0        405.91        235.78       116.83 o
   4  12   0       8753.90       8458.67       392.17 o
   6  12   0         30.65        106.31       137.86 o
 -16   0   1       5708.93       6133.57       423.41 o
 -14   0   1        700.11        898.48       171.03 o
 -12   0   1      10186.53       9660.08       528.65 o
 -10   0   1      10402.58       9595.10       423.38 o
  -8   0   1        604.00        668.07        65.64 o
  -6   0   1      13634.53      14088.98       204.01 o
  -4   0   1       2095.70       2736.49        85.31 o
  -2   0   1      10756.26      11667.53       167.84 o
   2   0   1     117424.65     121262.03      1260.04 o
   4   0   1      15699.97      15614.11       313.73 o
   6   0   1      77390.71      76529.05      1340.74 o
   8   0   1        263.79        448.64        75.57 o
  10   0   1       8460.92       8453.48       309.86 o
  12   0   1       2231.83       2553.54       205.96 o
  14   0   1       3863.45       3829.57       469.69 o
  16   0   1        193.28        240.34       128.04 o
 -17   1   1       2842.21       3280.98       233.31 o
 -15   1   1       1173.98       1260.74       122.74 o
 -13   1   1       2724.73       3017.77       179.26 o
 -11   1   1       5048.73       4932.19       200.22 o
  -9   1   1       1740.32       2020.94        76.78 o
  -7   1   1      40398.94      41297.79       395.61 o
  -5   1   1         19.25        112.89        24.24 o
  -3   1   1       1078.83       1811.61        45.43 o
   3   1   1     299751.06     294448.66      2338.30 o
   5   1   1       6313.91       6370.26       148.15 o
   7   1   1      69776.03      69058.38       774.55 o
   9   1   1      11787.73      11529.01       273.96 o
  11   1   1       3096.87       3093.55       149.38 o
  13   1   1       1923.61       2100.49       131.02 o
  15   1   1       1197.23       1318.80       202.37 o
  17   1   1       1624.36       1811.08       189.50 o
 -16   2   1       5517.26       6080.74       288.87 o
 -14   2   1         10.06         62.82        90.62 o
 -12   2   1       8430.28       8675.47       256.99 o
 -10   2   1       5430.10       5185.49       132.32 o
  -8   2   1        157.18        572.76        56.69 o
  -6   2   1       2506.83       2562.01        66.75 o
  -4   2   1        666.20        790.94        42.96 o
  -2   2   1     172440.53     170991.06      1350.85 o
   0   2   1      11097.79      11842.33       131.67 o
   2   2   1     572853.88     531459.88      4080.81 o
   4   2   1      10648.73      10162.06       103.15 o
   6   2   1     103435.02     100366.98       886.18 o
   8   2   1       1290.08       1147.63        55.54 o
  10   2   1      13826.38      13158.71       283.63 o
  12   2   1       5054.14       5216.61       203.35 o
  14   2   1       2656.23       2763.12       158.46 o
  16   2   1        811.26       1032.77       144.16 o
 -17   3   1       2793.61       3878.14       570.22 o
 -15   3   1        623.54        537.89       104.78 o
 -13   3   1       1117.35       1381.87       167.27 o
 -11   3   1       1833.24       1880.54        92.31 o
  -9   3   1       1707.68       2048.01       126.26 o
  -7   3   1      39840.32      38656.69       414.03 o
  -5   3   1        904.06       1014.24        44.40 o
  -3   3   1      21272.48      21643.37       239.71 o
  -1   3   1      34084.34      34733.93       491.86 o
   1   3   1      19806.17      20150.93       197.01 o
   3   3   1     126313.37     121148.63      1091.61 o
   5   3   1      14066.62      15330.66       209.56 o
   7   3   1      54300.40      51353.92       564.10 o
   9   3   1      12558.51      12494.57       252.43 o
  11   3   1       5808.10       5165.97       227.83 o
  13   3   1        784.31        787.66        98.40 o
  15   3   1       1430.05       1280.98       148.24 o
 -16   4   1       3412.23       3828.31       274.53 o
 -14   4   1        308.77        467.21       155.28 o
 -12   4   1       8150.38       8017.47       213.50 o
 -10   4   1       4876.69       4685.67       144.93 o
  -8   4   1        589.70        928.17        62.66 o
  -6   4   1       2626.77       2954.66       209.54 o
  -4   4   1       7441.41       6851.48       121.07 o
  -2   4   1      31572.74      30335.32       304.60 o
   0   4   1      16651.47      18648.04       289.66 o
   2   4   1     147156.45     153249.92      3252.29 o
   4   4   1       1362.18       1350.11        99.02 o
   6   4   1      48775.82      47424.04       613.89 o
   8   4   1         59.76         40.02        32.26 o
  10   4   1       6968.74       7111.49       204.13 o
  12   4   1       1228.54       1191.83        92.55 o
  14   4   1       2036.82       1706.87       181.24 o
  16   4   1        265.89        208.42       141.85 o
 -15   5   1        767.36        812.62       171.11 o
 -13   5   1       2382.92       2573.89       161.61 o
 -11   5   1       3685.01       3711.55       133.11 o
  -9   5   1       1810.60       1916.23       137.31 o
  -7   5   1      24899.29      23975.45       329.66 o
  -5   5   1       3112.19       3250.18       101.98 o
  -3   5   1       2873.95       3056.08       132.55 o
  -1   5   1      21159.52      21261.46       263.42 o
   1   5   1        863.61       1068.89        75.39 o
   3   5   1     173535.55     173971.20      2372.72 o
   5   5   1       4956.11       5175.93       109.08 o
   7   5   1      39766.74      38255.16       656.53 o
   9   5   1       6154.62       5707.19       160.56 o
  11   5   1       1377.45       1417.94       103.59 o
  13   5   1        943.28       1057.02       216.03 o
  15   5   1        916.88       1006.36       160.32 o
 -14   6   1         39.01         66.83        81.42 o
 -12   6   1       4440.31       4098.99       202.38 o
 -10   6   1       2740.68       2648.54       122.57 o
  -8   6   1          2.19        249.37       108.13 o
  -6   6   1       4215.87       4589.41       138.42 o
  -4   6   1       4682.90       4557.54       126.63 o
  -2   6   1      35137.94      35770.16       857.01 o
   0   6   1       7097.15       7143.34       135.52 o
   2   6   1     152109.55     153827.83      2142.07 o
   4   6   1       5468.62       5790.68       175.63 o
   6   6   1      59405.33      58294.84       835.60 o
   8   6   1         24.45         96.26        65.32 o
  10   6   1       6144.96       5787.13       217.33 o
  12   6   1       1487.84       1690.00       150.62 o
  14   6   1       1254.92       1151.08       183.71 o
 -13   7   1        744.64        952.65       135.17 o
 -11   7   1        505.89        779.01       184.83 o
  -9   7   1        577.89        845.60        88.84 o
  -7   7   1       7871.87       7687.49       219.58 o
  -5   7   1         29.24         67.06        51.16 o
  -3   7   1       2085.53       2297.25        81.64 o
  -1   7   1       7524.52       7698.27       339.44 o
   1   7   1       4452.72       4389.83       120.06 o
   3   7   1      49754.75      50329.32      1000.15 o
   5   7   1       2456.80       2673.34       146.88 o
   7   7   1      22849.76      21455.48       435.26 o
   9   7   1       3348.22       3239.29       178.54 o
  11   7   1       2743.76       3114.54       196.74 o
  13   7   1        667.57        697.08       189.46 o
 -12   8   1       2700.99       2468.56       195.76 o
 -10   8   1       1837.42       2139.05       227.56 o
  -8   8   1        208.60        296.30        94.25 o
  -6   8   1        816.17       1041.93       112.77 o
  -4   8   1         13.13         85.08        65.72 o
  -2   8   1      17092.41      17292.83       521.58 o
   0   8   1        449.84        591.42        67.21 o
   2   8   1      53987.91      53368.06       833.10 o
   4   8   1       2183.92       2690.95       161.36 o
   6   8   1      14114.56      13032.31       402.60 o
   8   8   1        840.44       1001.58        96.39 o
  10   8   1       3654.43       3829.63       216.94 o
  12   8   1        651.39        828.02       173.94 o
 -11   9   1        621.41        493.87       126.09 o
  -9   9   1         11.60         55.03        73.57 o
  -7   9   1       6088.41       5795.73       236.03 o
  -5   9   1        236.04        369.13        83.20 o
  -3   9   1        231.14        418.94       100.34 o
  -1   9   1       7017.20       6952.98       233.68 o
   1   9   1       4737.55       4861.00       152.39 o
   3   9   1      35438.61      36031.50       756.91 o
   5   9   1        372.36        641.58        93.58 o
   7   9   1      12206.79      11628.43       512.47 o
   9   9   1       2033.95       1644.64       166.47 o
  11   9   1       1184.71       1265.43       168.26 o
 -10  10   1        928.77        952.62       165.44 o
  -8  10   1          0.55          4.16        88.50 o
  -6  10   1       1972.44       2113.73       155.39 o
  -4  10   1        506.31        715.99       104.05 o
  -2  10   1       9275.53       9555.39       309.14 o
   0  10   1        738.58        751.33       110.70 o
   2  10   1      31373.39      30006.96       874.17 o
   4  10   1       1151.36       1641.37       138.50 o
   6  10   1      14111.34      13412.30       413.43 o
   8  10   1          6.01         95.11       105.30 o
  10  10   1       1950.23       1849.68       202.11 o
  -9  11   1        104.69         14.50       106.45 o
  -7  11   1       1070.81       1141.17       159.02 o
  -5  11   1        163.78        211.45        97.79 o
  -3  11   1         50.59         50.98        79.10 o
  -1  11   1       2111.22       2097.34       185.13 o
   1  11   1        269.25        367.17       126.36 o
   3  11   1      16171.90      15908.55       582.88 o
   5  11   1        298.40        309.93       100.64 o
   7  11   1       7002.52       6692.93       295.03 o
   9  11   1        697.11        497.74       164.46 o
  -6  12   1        528.73        656.51       174.42 o
  -4  12   1        352.38        408.83       152.34 o
  -2  12   1       3769.73       3839.75       256.33 o
   0  12   1        217.98        253.59       125.71 o
   2  12   1      11586.97      10857.67       455.22 o
   4  12   1        482.23        622.59       153.40 o
   6  12   1       4675.80       4135.83       309.70 o
 -16   0   2       1783.92       1849.55       249.56 o
 -14   0   2      26714.39      27609.48      1669.03 o
 -12   0   2       1468.63       1262.48        93.72 o
 -10   0   2      48083.05      49136.62       851.08 o
  -8   0   2       3889.99       4305.87       124.27 o
  -6   0   2       5441.80       5896.52       117.89 o
  -4   0   2      88186.54      88470.57       939.48 o
  -2   0   2      15328.60      15943.57       149.65 o
   2   0   2      37657.16      40653.58       639.63 o
   4   0   2      92619.09     103059.80      1581.68 o
   6   0   2      33607.96      31348.62       441.50 o
   8   0   2      16678.79      17637.43       457.65 o
  10   0   2       8954.85       8970.74       423.43 o
  12   0   2        171.04        339.05       253.40 o
  14   0   2        577.43        493.52       156.31 o
  16   0   2         36.36        -40.50       129.66 o
 -17   1   2        288.64        238.41       109.34 o
 -15   1   2       1913.53       2197.37       158.33 o
 -13   1   2        178.23        390.79        62.17 o
 -11   1   2        599.34        735.51        94.42 o
  -9   1   2        682.85        779.53        39.19 o
  -7   1   2      20026.24      19759.12       245.80 o
  -5   1   2      30687.47      30238.51       291.87 o
  -3   1   2      44300.30      45707.30       304.64 o
  -1   1   2      10463.65      10926.31       158.38 o
   1   1   2      79293.72      79775.37       590.10 o
   3   1   2       4681.78       5133.15        98.45 o
   5   1   2     206480.09     205475.53      2443.41 o
   7   1   2       9253.18       9281.43       185.53 o
   9   1   2      80478.40      80972.02      1364.26 o
  11   1   2       4249.14       4450.46       176.11 o
  13   1   2      11964.58      12165.45       387.82 o
  15   1   2        231.29        377.51       101.61 o
 -16   2   2        452.74        571.52       130.15 o
 -14   2   2      20549.58      21082.05       715.52 o
 -12   2   2        104.61        214.78        57.05 o
 -10   2   2      33429.12      33334.21       422.88 o
  -8   2   2        644.94        668.19        63.64 o
  -6   2   2       5605.15       6104.02        96.91 o
  -4   2   2      22760.22      23845.93       192.26 o
  -2   2   2      32078.31      36551.48       515.74 o
   0   2   2      32875.71      32262.22       217.05 o
   2   2   2      14489.49      16099.15       247.44 o
   4   2   2      38164.13      38070.77       311.65 o
   6   2   2       7362.64       7318.49       134.19 o
   8   2   2       4285.34       4186.00        98.11 o
  10   2   2       3987.45       3852.39       169.89 o
  12   2   2        176.51        213.00        79.91 o
  14   2   2          7.21         35.44        72.92 o
  16   2   2          8.02         71.40        94.28 o
 -17   3   2        324.04        253.03       140.57 o
 -15   3   2       2263.96       2574.35       170.99 o
 -13   3   2          1.23         56.91        52.36 o
 -11   3   2       1808.84       1813.50        80.20 o
  -9   3   2         22.07         60.27        37.16 o
  -7   3   2      10922.50      10400.86       140.58 o
  -5   3   2      23921.90      23395.32       276.77 o
  -3   3   2       4873.14       5382.84        84.70 o
  -1   3   2      31131.22      31414.74       340.42 o
   1   3   2      64932.82      66921.17       657.51 o
   3   3   2        119.89        139.86        36.03 o
   5   3   2     214141.39     212284.36      2098.66 o
   7   3   2       3904.07       3765.32        77.66 o
   9   3   2      58840.26      58655.55      1057.88 o
  11   3   2       5503.81       5135.39       223.50 o
  13   3   2      10496.66      10815.06       352.76 o
  15   3   2        307.35        285.89       145.42 o
 -16   4   2       1206.98       1557.47       201.92 o
 -14   4   2      20602.13      20022.78       531.27 o
 -12   4   2        464.36        519.92       128.54 o
 -10   4   2      32216.51      31008.72       494.54 o
  -8   4   2        157.75        159.86        67.35 o
  -6   4   2       4540.89       4860.68       106.78 o
  -4   4   2      10784.13      11712.20       176.98 o
  -2   4   2      10024.83      11412.85       123.36 o
   0   4   2       3616.96       3939.70        71.85 o
   2   4   2       5467.68       5712.07        98.09 o
   4   4   2      81990.67      85526.07       921.57 o
   6   4   2      18379.97      18107.75       243.93 o
   8   4   2      12450.53      12735.01       265.74 o
  10   4   2       3345.64       3500.24       168.05 o
  12   4   2          7.31         50.52        57.92 o
  14   4   2        420.56        523.24       114.94 o
  16   4   2          0.66         30.59        98.31 o
 -15   5   2        924.69       1108.14       182.73 o
 -13   5   2         83.42        104.79        91.00 o
 -11   5   2        130.72        378.39       113.87 o
  -9   5   2        148.78        340.71        57.20 o
  -7   5   2       5302.01       4940.47       113.29 o
  -5   5   2      23856.41      23815.80       361.00 o
  -3   5   2       6674.15       7212.84       145.37 o
  -1   5   2       5998.17       6311.66       124.96 o
   1   5   2      13262.43      12904.42       343.78 o
   3   5   2       3216.16       3482.69        86.20 o
   5   5   2      81137.47      79494.36       981.66 o
   7   5   2       4819.25       4894.16       127.03 o
   9   5   2      53081.45      50070.50       872.81 o
  11   5   2       2336.31       2397.94       129.15 o
  13   5   2       9167.12       8561.35       348.36 o
  15   5   2        567.40        501.77       169.48 o
 -14   6   2      11092.50      10989.61       573.14 o
 -12   6   2        141.60        178.17        82.91 o
 -10   6   2      22485.35      21737.11       564.51 o
  -8   6   2          0.16         64.57        54.27 o
  -6   6   2       3095.19       3199.45       117.64 o
  -4   6   2       7407.14       7143.73       191.51 o
  -2   6   2       3290.34       4444.19       152.99 o
   0   6   2        156.62        627.51       112.40 o
   2   6   2       5078.48       5645.86       219.73 o
   4   6   2      11854.92      12577.79       232.20 o
   6   6   2       8804.13       8701.87       182.68 o
   8   6   2       1875.34       2010.83        95.18 o
  10   6   2       3689.07       3608.35       154.33 o
  12   6   2          7.80         46.83        81.99 o
  14   6   2         69.27        -49.33       113.15 o
 -13   7   2         55.68         16.33        77.59 o
 -11   7   2       1107.98       1130.58       136.30 o
  -9   7   2          8.09         79.72        61.32 o
  -7   7   2       4782.78       4935.42       168.52 o
  -5   7   2       7685.49       7461.30       205.92 o
  -3   7   2       6901.14       7112.81       283.20 o
  -1   7   2       4212.30       4281.26       146.18 o
   1   7   2      27627.26      28713.62       446.62 o
   3   7   2        255.19        483.71        64.89 o
   5   7   2      83066.32      81391.04      2121.51 o
   7   7   2       2241.50       2582.28       137.24 o
   9   7   2      27107.82      25686.17       595.07 o
  11   7   2       2152.80       2093.06       158.97 o
  13   7   2       4906.48       5170.96       307.28 o
 -14   8   2       8207.90       8023.00       532.88 o
 -12   8   2        247.69        259.86        99.97 o
 -10   8   2       9496.26       9252.78       325.13 o
  -8   8   2          6.17        219.61       118.97 o
  -6   8   2       1823.47       2076.72       150.20 o
  -4   8   2       5071.68       5324.93       206.47 o
  -2   8   2       6757.59       7170.00       214.13 o
   0   8   2        269.36        480.37        97.22 o
   2   8   2       2175.86       2665.72       237.86 o
   4   8   2      22332.26      21801.23       412.74 o
   6   8   2       2713.71       2960.40       134.29 o
   8   8   2       4902.01       4249.73       174.16 o
  10   8   2       1415.00       1456.46       140.79 o
  12   8   2          7.65         95.51       100.37 o
 -11   9   2        120.46        292.54       129.05 o
  -9   9   2        585.65        537.39        98.26 o
  -7   9   2       2341.25       2135.65       234.60 o
  -5   9   2       1201.79       1307.12       119.06 o
  -3   9   2       2879.49       3314.58       158.73 o
  -1   9   2       1461.89       1722.76       178.17 o
   1   9   2      10588.23      10406.54       268.71 o
   3   9   2         95.49        263.70        67.38 o
   5   9   2      33349.10      32333.05      1350.11 o
   7   9   2        737.39        952.44       120.93 o
   9   9   2      14576.24      14716.32       543.95 o
  11   9   2        844.17        948.90       164.84 o
 -10  10   2       6213.49       6615.99       474.61 o
  -8  10   2         25.81         44.40        85.26 o
  -6  10   2       1564.24       1499.08       148.75 o
  -4  10   2       2084.79       2236.19       207.71 o
  -2  10   2        675.91        767.31       103.71 o
   0  10   2          3.74        137.26        70.78 o
   2  10   2        469.82        451.50        88.57 o
   4  10   2       3955.22       4243.68       276.21 o
   6  10   2       3570.26       3708.66       201.23 o
   8  10   2       1047.45       1281.53       191.28 o
  10  10   2       1320.90       1167.57       180.56 o
  -9  11   2         46.86        -49.45       146.92 o
  -7  11   2        433.10        844.41       144.86 o
  -5  11   2       2023.90       2364.60       192.33 o
  -3  11   2       1868.83       1926.26       145.83 o
  -1  11   2        435.48        463.75       121.89 o
   1  11   2       5491.38       5200.44       274.89 o
   3  11   2        169.04        136.61       101.35 o
   5  11   2      14879.90      13917.90       566.83 o
   7  11   2        726.22        764.51       156.67 o
  -6  12   2        333.52        395.63       241.68 o
  -4  12   2         59.35        227.83       138.11 o
  -2  12   2        728.66        637.48       165.73 o
   0  12   2        370.07        477.75       149.49 o
   2  12   2        297.41        422.89       146.98 o
   4  12   2       4736.29       4355.02       364.62 o
   6  12   2        809.44       1261.09       214.13 o
 -16   0   3       4126.94       3947.34       320.02 o
 -14   0   3       2911.34       3023.15       237.83 o
 -12   0   3      33644.25      35012.25      1378.01 o
 -10   0   3       2134.51       1890.87       160.94 o
  -8   0   3      81665.70      81600.76      1270.45 o
  -6   0   3        975.05        954.15        65.35 o
  -4   0   3      35372.05      35823.49       412.93 o
  -2   0   3      65006.70      66117.31      1017.25 o
   0   0   3      10546.62      10364.51       226.92 o
   2   0   3      79206.27      85343.13      1138.95 o
   4   0   3       2196.32       2557.31       129.36 o
   6   0   3        279.32        415.44       155.43 o
   8   0   3      13122.59      12533.27       370.70 o
  10   0   3       5715.01       5754.50       268.52 o
  12   0   3      12906.12      13954.36       555.71 o
  14   0   3       3446.67       3453.80       283.52 o
  16   0   3       1591.12       1468.70       230.27 o
 -17   1   3         31.68        140.77       148.45 o
 -15   1   3       2230.92       2371.87       210.09 o
 -13   1   3       1082.80       1276.57        92.82 o
 -11   1   3      20673.23      21673.46       315.84 o
  -9   1   3         36.48        147.94        39.43 o
  -7   1   3      36874.31      37755.05       398.40 o
  -5   1   3      28021.08      27512.17       258.02 o
  -3   1   3       5542.87       5616.55        59.01 o
  -1   1   3       2645.61       2858.31        43.62 o
   1   1   3       3801.22       3415.73        45.34 o
   3   1   3      24732.57      28219.04       272.23 o
   5   1   3      17024.27      17516.70       206.38 o
   7   1   3     103611.35     107204.19      1581.48 o
   9   1   3        440.33        428.03        61.83 o
  11   1   3      36923.83      39020.82       825.66 o
  13   1   3       1236.55       1208.66       133.05 o
  15   1   3       5745.84       5931.93       287.64 o
 -16   2   3       6151.87       6086.65       265.97 o
 -14   2   3       5654.45       5252.75       189.07 o
 -12   2   3      42420.01      43293.78       707.17 o
 -10   2   3       4626.08       4411.73       134.52 o
  -8   2   3      87603.73      88566.30       966.69 o
  -6   2   3       2814.58       3229.49        61.43 o
  -4   2   3       7168.67       7241.06        96.88 o
  -2   2   3      68054.64      69076.88       773.83 o
   0   2   3       9822.36      10008.41        88.47 o
   2   2   3      36229.75      34910.70       324.79 o
   4   2   3        589.16        709.77        60.77 o
   6   2   3        296.79        478.18        44.78 o
   8   2   3      32405.47      31634.80       540.71 o
  10   2   3        124.81         99.78        39.79 o
  12   2   3       9274.11       9652.34       343.72 o
  14   2   3       1863.27       1848.56       155.68 o
  16   2   3        681.62        704.42       123.49 o
 -17   3   3         13.49         63.23       108.04 o
 -15   3   3       2166.58       2276.19       158.26 o
 -13   3   3        622.71        959.56        99.32 o
 -11   3   3      21495.46      21519.08       336.89 o
  -9   3   3         45.07         42.71        39.07 o
  -7   3   3      37685.43      37676.34       492.23 o
  -5   3   3      21943.59      21360.70       389.94 o
  -3   3   3         20.04        108.31        32.19 o
  -1   3   3       5225.63       6130.29        95.78 o
   1   3   3      11991.90      12415.22       147.50 o
   3   3   3       1611.63       1816.86        70.62 o
   5   3   3      11892.43      12663.57       236.74 o
   7   3   3      80284.27      80951.58      1079.51 o
   9   3   3        488.96        468.06        60.76 o
  11   3   3      33816.55      32882.80      1076.32 o
  13   3   3        713.15        955.34       123.46 o
  15   3   3       3536.30       3620.51       215.94 o
 -16   4   3       3065.87       2970.24       260.14 o
 -14   4   3       1834.83       1677.94       176.97 o
 -12   4   3      21194.30      20029.84       456.64 o
 -10   4   3       1785.74       1736.79        71.26 o
  -8   4   3      38050.90      37835.87       522.45 o
  -6   4   3        234.63        371.71        67.49 o
  -4   4   3       3200.43       3179.98        74.46 o
  -2   4   3      48259.24      47233.05       662.78 o
   0   4   3       1008.89       1320.60        61.87 o
   2   4   3      61953.04      61047.47       628.86 o
   4   4   3        773.56       1110.40        53.66 o
   6   4   3       1288.49       1500.91        57.91 o
   8   4   3      14620.59      14662.62       286.16 o
  10   4   3       1494.68       1660.72       162.78 o
  12   4   3       9685.43       9710.24       439.75 o
  14   4   3       1322.47       1075.27       132.93 o
 -15   5   3       1298.39       1246.65       137.01 o
 -13   5   3       2032.53       2228.73       146.97 o
 -11   5   3      14416.21      14172.47       321.89 o
  -9   5   3        900.79        987.59        97.76 o
  -7   5   3      32618.48      31914.83       525.72 o
  -5   5   3       8240.34       7912.88       153.63 o
  -3   5   3        409.19        685.53        85.34 o
  -1   5   3       1311.08       1492.78        66.63 o
   1   5   3        241.10        237.22        30.33 o
   3   5   3      23005.18      24205.79       468.46 o
   5   5   3       7199.24       7532.58       142.51 o
   7   5   3      59605.83      59938.76       963.22 o
   9   5   3       1104.50       1239.52        94.19 o
  11   5   3      18632.27      18424.88       434.49 o
  13   5   3       1266.31       1305.14       133.14 o
  15   5   3       2921.33       2987.21       297.33 o
 -14   6   3       2133.81       2077.53       157.56 o
 -12   6   3      19448.68      18938.91       523.41 o
 -10   6   3       1298.74       1451.31        96.12 o
  -8   6   3      32208.36      31938.92       574.04 o
  -6   6   3        209.39        452.61        77.44 o
  -4   6   3       4206.29       4653.04       199.30 o
  -2   6   3      31230.13      31167.15       561.35 o
   0   6   3       2317.94       2196.17        83.99 o
   2   6   3      12493.75      11780.03       213.09 o
   4   6   3        260.43        250.28        45.79 o
   6   6   3       2118.00       2443.54       172.34 o
   8   6   3       8944.86       9016.57       258.24 o
  10   6   3         95.02        206.68        75.91 o
  12   6   3       6083.46       6124.86       310.40 o
  14   6   3        740.31        974.19       186.88 o
 -15   7   3       1093.55       1424.04       271.91 o
 -13   7   3        172.99        557.93       110.67 o
 -11   7   3       7940.23       7359.78       272.23 o
  -9   7   3         29.81        -58.33        58.33 o
  -7   7   3      14342.76      14036.00       314.45 o
  -5   7   3       5359.02       5414.82       168.79 o
  -3   7   3         15.11        373.23       138.87 o
  -1   7   3       1152.73       1400.15        65.06 o
   1   7   3        352.58        638.66        59.45 o
   3   7   3       2664.29       2943.37       140.67 o
   5   7   3       4291.06       4300.13       182.14 o
   7   7   3      31646.52      30490.34       536.32 o
   9   7   3         51.93        127.78        99.99 o
  11   7   3      14717.36      13539.38       939.93 o
  13   7   3        468.62        321.68       132.56 o
 -14   8   3       1069.48       1186.69       194.53 o
 -12   8   3      11252.39      12057.18       541.48 o
 -10   8   3        634.49        776.76       111.68 o
  -8   8   3      25644.38      26773.18       712.03 o
  -6   8   3         62.26        127.31        79.02 o
  -4   8   3       3732.91       3604.74       156.12 o
  -2   8   3       6284.48       5927.62       187.80 o
   0   8   3       1456.23       1405.44        75.53 o
   2   8   3       9936.71       9625.84       361.24 o
   4   8   3          8.91         21.10        46.92 o
   6   8   3        956.60        954.86        79.79 o
   8   8   3       9400.54       9523.22       392.65 o
  10   8   3        580.13        551.98       130.44 o
  12   8   3       3236.55       3420.45       237.15 o
 -11   9   3       4461.92       4379.16       301.13 o
  -9   9   3        100.46        217.81        89.73 o
  -7   9   3       5155.42       4936.75       202.40 o
  -5   9   3       3712.24       3467.62       169.18 o
  -3   9   3        122.85        334.00        90.79 o
  -1   9   3       1162.14       1633.47       178.22 o
   1   9   3          5.47        -56.93        60.60 o
   3   9   3       3906.86       4037.15       153.51 o
   5   9   3       1127.13       1214.60       113.73 o
   7   9   3      19676.19      18359.17       488.03 o
   9   9   3        273.89        435.99       143.92 o
  11   9   3       9017.83       8039.53       409.38 o
 -10  10   3        455.66        456.71       158.96 o
  -8  10   3       8613.04       9247.33       385.93 o
  -6  10   3          4.47         49.25        79.19 o
  -4  10   3       2203.04       2241.54       193.63 o
  -2  10   3       4151.88       3955.95       186.27 o
   0  10   3       1114.33       1154.80       113.71 o
   2  10   3       1829.36       1591.29       171.82 o
   4  10   3         66.38        153.51        82.46 o
   6  10   3        715.89        647.36       136.69 o
   8  10   3       2436.68       2568.72       218.11 o
  10  10   3         22.27        112.89       114.11 o
  -9  11   3         22.02       -150.22       150.22 o
  -7  11   3       5460.88       4969.63       312.21 o
  -5  11   3        602.54        877.88       189.26 o
  -3  11   3        476.28        977.80       178.90 o
  -1  11   3        141.45        156.62        75.53 o
   1  11   3         42.26        191.47       101.23 o
   3  11   3       1789.51       1609.38       210.56 o
   5  11   3        886.78        965.64       123.41 o
   7  11   3       7142.48       6426.71       332.22 o
  -6  12   3         10.98         18.26       107.71 o
  -4  12   3        700.48       1104.77       206.09 o
  -2  12   3       1497.10       1766.78       242.10 o
   0  12   3          3.11         24.87       115.26 o
   2  12   3       1332.72       1549.06       314.11 o
   4  12   3        224.29        248.23       135.98 o
 -16   0   4       1203.22       1107.23       208.13 o
 -14   0   4       2128.95       1744.58       160.13 o
 -12   0   4       2372.98       2300.66       130.87 o
 -10   0   4      32589.68      30389.13      1450.71 o
  -8   0   4       1974.26       1758.06        85.75 o
  -6   0   4      43436.40      43110.94       613.84 o
  -4   0   4      24389.75      22666.26       297.96 o
  -2   0   4       5023.70       5403.85       241.54 o
   0   0   4      31126.87      36991.18       773.83 o
   2   0   4       4413.87       5605.83       130.36 o
   4   0   4      55589.75      55876.50       596.68 o
   6   0   4        723.89        963.61        96.87 o
   8   0   4          8.40         27.16        60.98 o
  10   0   4      24437.26      23926.57       706.97 o
  12   0   4        680.63        948.79       161.03 o
  14   0   4       9538.45      10099.59       534.93 o
  16   0   4       1587.61       1530.19       252.85 o
 -17   1   4       3129.94       3023.65       209.20 o
 -15   1   4        248.80        339.38        89.89 o
 -13   1   4      11896.75      11726.44       229.22 o
 -11   1   4       2868.79       2923.01        91.90 o
  -9   1   4      83969.52      83398.92      1097.52 o
  -7   1   4       5443.44       5314.85        94.88 o
  -5   1   4     208482.59     203896.69      1821.55 o
  -3   1   4       7913.99       7829.33        88.59 o
  -1   1   4      56914.57      60029.79       385.70 o
   1   1   4       1918.30       1405.74        65.08 o
   3   1   4      20135.66      20291.34       229.70 o
   5   1   4       1723.53       1381.73        59.43 o
   7   1   4      15572.99      15841.61       312.05 o
   9   1   4      13861.72      15365.59       337.16 o
  11   1   4         91.43         68.68        70.48 o
  13   1   4       4441.21       5178.19       251.87 o
  15   1   4        202.21        360.13       138.25 o
 -16   2   4        362.13        254.85        85.31 o
 -14   2   4        267.89        209.75        79.31 o
 -12   2   4       1185.69        934.91        68.31 o
 -10   2   4      13313.12      12809.97       218.24 o
  -8   2   4       1132.69       1412.27        67.24 o
  -6   2   4      27613.63      28279.13       334.28 o
  -4   2   4      12111.71      11597.22       111.95 o
  -2   2   4        548.13        834.86        36.22 o
   0   2   4      36811.26      39312.32       298.31 o
   2   2   4       1665.79       2681.67        62.13 o
   4   2   4      30927.47      32568.94       387.06 o
   6   2   4         41.38        144.29        52.81 o
   8   2   4       1421.13       1398.09        70.27 o
  10   2   4      20835.61      21225.22       480.85 o
  12   2   4       2846.59       2752.22       176.25 o
  14   2   4      14357.29      15548.80       523.40 o
  16   2   4       1853.50       1737.44       204.00 o
 -17   3   4       2489.01       2259.22       232.41 o
 -15   3   4        253.87        265.99        84.32 o
 -13   3   4      12652.01      12067.29       280.99 o
 -11   3   4       2053.35       2047.17        84.05 o
  -9   3   4      82810.33      83607.13      1005.42 o
  -7   3   4       1669.36       1577.53        60.52 o
  -5   3   4     201311.00     200751.12      2210.98 o
  -3   3   4       8956.22       8779.90       109.27 o
  -1   3   4      30850.10      29444.25       244.34 o
   1   3   4        110.69        263.53        25.42 o
   3   3   4       8632.11       8297.20       114.16 o
   5   3   4         35.88        116.87        50.34 o
   7   3   4      17301.25      17176.75       291.07 o
   9   3   4       6423.68       7018.80       204.25 o
  11   3   4          0.35         14.79        61.78 o
  13   3   4       3387.64       3780.89       200.75 o
  15   3   4         27.63         -5.82        82.76 o
 -16   4   4       1117.78       1481.02       217.82 o
 -14   4   4       1332.63       1450.93       153.30 o
 -12   4   4       3636.50       3382.64       132.84 o
 -10   4   4      22651.82      22564.50       406.15 o
  -8   4   4          0.37        149.15        28.96 o
  -6   4   4      40651.46      40615.35       825.25 o
  -4   4   4       2150.92       2311.43       135.07 o
  -2   4   4          3.38        446.91        57.35 o
   0   4   4      28316.13      28221.60       369.30 o
   2   4   4        552.58       1359.67        53.85 o
   4   4   4      16748.87      16742.35       217.95 o
   6   4   4        354.95        571.79        56.32 o
   8   4   4         11.20         -0.83        44.61 o
  10   4   4      20083.26      20211.79       652.28 o
  12   4   4       1094.54        932.04       116.93 o
  14   4   4      10363.41      11294.74       521.54 o
 -15   5   4        178.00        252.19       129.65 o
 -13   5   4       9338.21       9081.36       322.13 o
 -11   5   4        257.79        227.96        60.51 o
  -9   5   4      52905.27      51645.83       844.13 o
  -7   5   4        186.08        253.43        48.49 o
  -5   5   4     103457.21     100447.51      1520.34 o
  -3   5   4      12084.35      12109.94       204.14 o
  -1   5   4      29513.82      29140.95       543.27 o
   1   5   4        408.08        409.55        37.76 o
   3   5   4      12479.70      12729.60       194.03 o
   5   5   4       1817.31       1614.58        80.71 o
   7   5   4      10972.31      10843.40       244.51 o
   9   5   4       8585.97       8913.45       237.46 o
  11   5   4        780.38        592.19        83.42 o
  13   5   4       2663.46       2603.09       179.55 o
  15   5   4         53.86        -92.59       132.30 o
 -14   6   4        208.69        304.83        91.77 o
 -12   6   4        720.75        868.12       113.02 o
 -10   6   4       9222.02       9521.39       248.39 o
  -8   6   4        203.01        174.60        54.29 o
  -6   6   4      17373.44      18260.21       349.35 o
  -4   6   4       6577.65       6509.15       212.66 o
  -2   6   4         24.50        205.08        66.45 o
   0   6   4       7088.35       6863.75       198.85 o
   2   6   4         61.96        401.33        44.65 o
   4   6   4      20889.56      20789.21       567.40 o
   6   6   4        920.30        969.41        68.78 o
   8   6   4       1121.21       1165.73       173.74 o
  10   6   4      13623.56      13355.98       357.90 o
  12   6   4       1343.89       1354.89       161.30 o
  14   6   4       6480.82       6394.47       489.85 o
 -15   7   4         13.81        -39.42       113.75 o
 -13   7   4       5518.47       5666.98       385.83 o
 -11   7   4       2095.62       2182.05       125.00 o
  -9   7   4      33223.73      31976.89       795.40 o
  -7   7   4       1403.29       1542.44       108.31 o
  -5   7   4      70200.16      69455.97      1151.04 o
  -3   7   4       2173.58       2074.77       120.02 o
  -1   7   4      13222.72      12695.54       380.47 o
   1   7   4         67.08        159.25        56.08 o
   3   7   4       3760.99       3816.99       155.38 o
   5   7   4          1.03        122.82        60.79 o
   7   7   4       4085.58       3915.28       143.59 o
   9   7   4       4204.71       4290.97       172.16 o
  11   7   4         48.48        169.74        96.37 o
  13   7   4       2026.67       1901.44       228.39 o
 -14   8   4        758.42       1200.58       178.35 o
 -12   8   4        340.94        456.08       135.81 o
 -10   8   4       6148.60       5992.62       227.58 o
  -8   8   4        521.26        458.79        82.47 o
  -6   8   4       8134.21       8545.69       311.32 o
  -4   8   4       2347.96       2233.39       127.22 o
  -2   8   4         38.74        352.86       157.74 o
   0   8   4       5627.55       5151.74       205.77 o
   2   8   4         17.94        686.70        80.75 o
   4   8   4       2082.05       2142.72       148.47 o
   6   8   4         10.67         66.45        53.82 o
   8   8   4        194.16        195.65        79.58 o
  10   8   4       5700.34       5839.96       277.85 o
  12   8   4        197.46        -90.08       128.43 o
 -11   9   4        390.96        525.62       205.21 o
  -9   9   4      15921.21      15649.05       538.81 o
  -7   9   4       1037.90       1318.37       160.69 o
  -5   9   4      34437.02      34542.22       772.04 o
  -3   9   4        241.02        321.84        83.46 o
  -1   9   4       9447.47       9671.85       281.31 o
   1   9   4         81.92        117.58        53.92 o
   3   9   4       3788.85       3776.87       200.08 o
   5   9   4         29.60        100.88        76.37 o
   7   9   4       2974.75       2800.21       246.85 o
   9   9   4       2177.37       2189.53       189.96 o
  11   9   4          6.82         49.98       109.80 o
 -10  10   4       3566.45       3864.61       334.93 o
  -8  10   4        593.11        616.94       139.88 o
  -6  10   4       6163.37       7456.69       355.51 o
  -4  10   4       2171.71       2250.40       192.23 o
  -2  10   4          0.54        -81.54        81.54 o
   0  10   4        775.41        995.66       126.36 o
   2  10   4         14.38         77.02        58.24 o
   4  10   4       3912.87       3805.98       186.52 o
   6  10   4        533.73        646.21       105.49 o
   8  10   4        346.57        239.07       109.80 o
  -9  11   4       7645.99       7513.34       389.87 o
  -7  11   4        204.75        339.34       136.77 o
  -5  11   4      12995.76      13618.89       533.97 o
  -3  11   4        862.04        855.68       145.43 o
  -1  11   4       4101.46       3704.47       294.74 o
   1  11   4          1.55        115.67       101.93 o
   3  11   4       1452.40       1519.71       169.05 o
   5  11   4         63.23         29.58        74.51 o
   7  11   4        736.18        480.83       130.62 o
  -6  12   4       2245.41       2676.52       258.74 o
  -4  12   4        384.99        635.66       192.36 o
  -2  12   4        235.57        437.71       159.63 o
   0  12   4        582.18        645.90       172.47 o
   2  12   4         98.70        344.84       146.60 o
   4  12   4        365.10        276.88       133.88 o
 -16   0   5       2101.68       2713.44       284.17 o
 -14   0   5        753.34        565.45        93.24 o
 -12   0   5      10585.45      10565.29       299.72 o
 -10   0   5        190.21        330.75       109.05 o
  -8   0   5        883.96       1428.49        84.00 o
  -6   0   5      14792.88      14126.42       243.24 o
  -4   0   5       3609.90       3762.24       135.30 o
  -2   0   5     101123.93      94553.27      1095.76 o
   0   0   5      25777.30      26689.52       322.24 o
   2   0   5      21242.53      21411.66       326.62 o
   4   0   5      12666.06      13293.45       303.49 o
   6   0   5        446.74        491.78        84.52 o
   8   0   5       1596.17       1648.45       142.72 o
  10   0   5        600.06        790.34       132.09 o
  12   0   5      15781.53      16077.79       696.58 o
  14   0   5          7.22        -19.47       109.20 o
  16   0   5       7206.39       7977.05       514.38 o
 -17   1   5        275.79        178.46        88.55 o
 -15   1   5       4317.42       3911.69       199.82 o
 -13   1   5        171.36        147.00        58.48 o
 -11   1   5      21252.14      20783.24       350.20 o
  -9   1   5       7996.33       7601.63       142.67 o
  -7   1   5     159791.91     161056.86      1718.53 o
  -5   1   5       4090.26       4522.28       172.41 o
  -3   1   5     330946.06     305111.12      3031.72 o
  -1   1   5       9445.95       9786.89       188.29 o
   1   1   5      48627.67      47785.18       502.89 o
   3   1   5      10255.03      10316.06       139.10 o
   5   1   5      16990.42      17225.80       293.51 o
   7   1   5      19954.47      18971.94       534.06 o
   9   1   5      10049.37      10679.78       285.08 o
  11   1   5        194.02        560.66       179.14 o
  13   1   5         14.93        300.43       275.41 o
  15   1   5         20.28         96.91       120.35 o
 -16   2   5        846.78       1362.56       205.52 o
 -14   2   5          9.22        -32.93        51.76 o
 -12   2   5       2291.07       2349.64        88.67 o
 -10   2   5         25.57         45.82        32.28 o
  -8   2   5       4816.01       5152.25       103.35 o
  -6   2   5      27466.03      26125.26       274.77 o
  -4   2   5      12497.16      12213.52       249.30 o
  -2   2   5     133997.66     129078.95      1348.79 o
   0   2   5      12244.98      12841.78       128.42 o
   2   2   5       5842.44       5323.78        76.31 o
   4   2   5       4664.86       5298.44       105.62 o
   6   2   5        354.95        514.14        56.40 o
   8   2   5       2615.61       3171.80       135.58 o
  10   2   5       2503.25       2661.83       152.88 o
  12   2   5       9058.37       9276.12       330.17 o
  14   2   5          0.15        139.77       122.87 o
 -17   3   5        197.45        198.81       102.56 o
 -15   3   5       3254.33       2708.88       194.56 o
 -13   3   5          6.17         74.25        44.64 o
 -11   3   5      10918.93      10478.69       190.05 o
  -9   3   5       4088.11       3870.43        90.03 o
  -7   3   5      87041.64      84196.95       862.07 o
  -5   3   5       2423.45       2999.36       235.46 o
  -3   3   5     191043.80     190265.91      2556.23 o
  -1   3   5       5306.40       4683.08        83.96 o
   1   3   5      50250.55      50238.20       480.98 o
   3   3   5      12868.67      12940.36       158.92 o
   5   3   5      12263.92      12251.92       259.93 o
   7   3   5       8771.48       8447.57       208.92 o
   9   3   5      11074.39      11299.40       246.71 o
  11   3   5        231.30        394.91        88.17 o
  13   3   5         29.50         26.47        80.69 o
  15   3   5          0.60         13.94        90.22 o
 -16   4   5        776.20        746.40       219.18 o
 -14   4   5        447.38        609.61        98.73 o
 -12   4   5       3253.34       3183.68       123.06 o
 -10   4   5        982.87        909.34        68.43 o
  -8   4   5        462.33        752.96        81.25 o
  -6   4   5      26332.25      25821.89       358.64 o
  -4   4   5       8453.43       8424.12       120.41 o
  -2   4   5     111276.34     109722.39       908.03 o
   0   4   5       8189.82       8302.47       109.45 o
   2   4   5       9268.67       9069.64       135.36 o
   4   4   5       6489.98       6020.00       107.44 o
   6   4   5        584.04        703.78        74.25 o
   8   4   5       1681.83       1961.24       149.49 o
  10   4   5         60.80         14.25        55.70 o
  12   4   5       7828.17       7955.56       312.48 o
  14   4   5        130.84        502.63       242.91 o
 -15   5   5       1930.94       1703.67       162.09 o
 -13   5   5         27.15        137.25        72.14 o
 -11   5   5       9739.66       9561.61       232.57 o
  -9   5   5       4361.19       3856.99       132.01 o
  -7   5   5      73900.48      71429.84      1187.82 o
  -5   5   5       2084.83       2584.92       164.22 o
  -3   5   5     142902.38     140631.95      2269.90 o
  -1   5   5       3051.05       2589.85        60.72 o
   1   5   5      22374.94      21590.82       278.81 o
   3   5   5       2577.55       2552.30        94.79 o
   5   5   5      11118.48      10630.14       223.50 o
   7   5   5       7748.35       7387.04       205.01 o
   9   5   5       5060.62       5285.77       181.50 o
  11   5   5          2.56        132.25        74.86 o
  13   5   5         96.16        149.89       104.25 o
 -14   6   5          0.95        -69.60       102.19 o
 -12   6   5        660.96        673.72        80.06 o
 -10   6   5         51.64        122.93        57.71 o
  -8   6   5       2305.52       2279.41       136.05 o
  -6   6   5      10959.07      10701.97       294.76 o
  -4   6   5       4879.03       5573.02       139.04 o
  -2   6   5      40247.14      38716.40       722.94 o
   0   6   5       6921.06       6697.87       146.47 o
   2   6   5       4636.56       4417.61       134.61 o
   4   6   5       2346.56       2249.17        85.84 o
   6   6   5        223.90        281.80        47.54 o
   8   6   5        437.06        453.71       102.58 o
  10   6   5        940.89       1142.62       124.89 o
  12   6   5       5870.21       5647.56       284.66 o
  14   6   5         12.30         -1.53       115.55 o
 -15   7   5       2002.32       1909.00       226.59 o
 -13   7   5         10.71        -30.35       112.43 o
 -11   7   5       6957.36       6539.17       226.07 o
  -9   7   5       1306.30       1030.57        90.57 o
  -7   7   5      42687.87      41225.61      1270.43 o
  -5   7   5       1363.62       1823.26       120.12 o
  -3   7   5      81148.50      80844.86      1338.33 o
  -1   7   5       1977.94       1777.44        89.41 o
   1   7   5      22718.61      22161.06       468.85 o
   3   7   5       3025.31       3047.30       120.87 o
   5   7   5       7144.26       6831.07       168.51 o
   7   7   5       3936.32       4104.96       165.62 o
   9   7   5       4222.91       4087.32       182.17 o
  11   7   5          3.58        -11.22        79.42 o
  13   7   5          7.83        -69.63       132.92 o
 -14   8   5         48.83        105.05       127.99 o
 -12   8   5       1768.14       1619.25       198.10 o
 -10   8   5        294.58        371.85       145.70 o
  -8   8   5        136.61        536.28       244.63 o
  -6   8   5       7919.31       7867.68       285.26 o
  -4   8   5       1945.28       2098.26       147.22 o
  -2   8   5      32774.07      31809.96      1006.12 o
   0   8   5       1832.94       1725.27        85.25 o
   2   8   5       3594.45       3817.50       129.26 o
   4   8   5       2082.40       1908.48       130.03 o
   6   8   5        106.84         35.22        53.14 o
   8   8   5       1741.92       1815.19       153.04 o
  10   8   5        205.40        241.80       112.10 o
  12   8   5       3228.67       2873.99       278.12 o
 -11   9   5       5015.56       5186.98       282.89 o
  -9   9   5       1601.88       1333.39       161.78 o
  -7   9   5      26336.49      27130.79       792.17 o
  -5   9   5        149.06        207.51       103.76 o
  -3   9   5      44802.50      45008.77       971.23 o
  -1   9   5       1245.11       1390.60       147.13 o
   1   9   5       9096.31       8902.72       425.37 o
   3   9   5        983.38       1082.86        92.01 o
   5   9   5       2169.84       2376.20       141.50 o
   7   9   5       1510.31       2160.00       543.77 o
   9   9   5       1236.84       1552.52       177.96 o
  11   9   5         13.06         17.52        97.63 o
 -10  10   5         14.09         27.29       105.33 o
  -8  10   5        216.25        288.66       114.11 o
  -6  10   5       2496.50       2474.61       211.62 o
  -4  10   5       1236.81       1464.92       160.79 o
  -2  10   5       9499.83       9515.74       372.46 o
   0  10   5        554.62        456.17       114.71 o
   2  10   5       1676.19       1868.00       147.65 o
   4  10   5        389.50        222.08        83.03 o
   6  10   5        597.39        800.51       114.73 o
   8  10   5        294.28         88.75        99.63 o
  -9  11   5        310.67        155.84       122.90 o
  -7  11   5      11268.14      11246.94       485.12 o
  -5  11   5        198.20        292.54       127.10 o
  -3  11   5      19708.52      20192.50       970.11 o
  -1  11   5        406.96        408.26       121.81 o
   1  11   5       5433.04       5816.98       392.99 o
   3  11   5        164.21        196.40       112.15 o
   5  11   5       1995.14       2205.30       231.08 o
   7  11   5        898.09        803.73       175.18 o
  -6  12   5       2795.57       2829.17       243.75 o
  -4  12   5        877.79       1038.18       163.84 o
  -2  12   5       7180.75       7142.76       923.91 o
   0  12   5        262.67        357.76       156.05 o
   2  12   5       1472.92       1770.10       418.35 o
   4  12   5        362.44         56.60       172.28 o
 -16   0   6        200.13         98.39       162.97 o
 -14   0   6       1414.74       1434.38       179.62 o
 -12   0   6        516.14        511.21        82.77 o
 -10   0   6       5561.71       5635.05       177.41 o
  -8   0   6       5452.42       5236.43       144.88 o
  -6   0   6       2439.55       2690.26        89.87 o
  -4   0   6     133984.14     127370.73      1669.44 o
  -2   0   6          2.60        283.61        48.09 o
   0   0   6     306542.62     298821.66      3744.45 o
   2   0   6      39032.84      41254.78       523.05 o
   4   0   6      40492.84      37802.84       661.83 o
   6   0   6      10351.33      10854.21       341.35 o
   8   0   6      10416.37      10844.23       402.61 o
  10   0   6        114.21        327.16       103.41 o
  12   0   6       7682.15       7769.63       444.61 o
  14   0   6       1444.50       1537.19       231.77 o
 -17   1   6         41.75         48.91       108.73 o
 -15   1   6       2561.46       2220.64       125.70 o
 -13   1   6        363.64        463.05        96.00 o
 -11   1   6         29.77         79.05        40.47 o
  -9   1   6          2.91        219.14        62.56 o
  -7   1   6       5698.57       5521.60        99.99 o
  -5   1   6      37585.21      37003.64       373.78 o
  -3   1   6       5579.23       5932.91        83.45 o
  -1   1   6     151445.92     147995.42      1514.78 o
   1   1   6      11725.68      10835.69       174.47 o
   3   1   6      17970.13      17909.46       229.36 o
   5   1   6        625.92        714.91        49.39 o
   7   1   6       1301.23       1168.81       104.86 o
   9   1   6       5659.79       6196.55       212.53 o
  11   1   6        885.25       1202.79       130.48 o
  13   1   6        449.87        849.17       131.56 o
  15   1   6        616.76        686.23       137.55 o
 -16   2   6         68.33        143.43       107.61 o
 -14   2   6       2923.55       2820.39       109.03 o
 -12   2   6       5487.08       4801.81       130.29 o
 -10   2   6      16153.96      16339.27       267.47 o
  -8   2   6       9627.08       9546.37       141.96 o
  -6   2   6       2894.78       3405.59        67.20 o
  -4   2   6      88483.11      86596.66       951.43 o
  -2   2   6        449.45        552.61        51.20 o
   0   2   6     266101.16     268842.47      2909.55 o
   2   2   6      31193.53      32313.65       349.06 o
   4   2   6      71066.15      69325.87      1259.04 o
   6   2   6       5488.36       5780.78       132.75 o
   8   2   6       9289.17       9096.86       280.70 o
  10   2   6        476.30        516.91       116.00 o
  12   2   6       4936.13       5257.71       229.02 o
  14   2   6       3141.43       2737.10       218.64 o
 -17   3   6         30.72         53.23        99.31 o
 -15   3   6       2923.41       2398.43       163.04 o
 -13   3   6        331.07        250.16        48.92 o
 -11   3   6       1244.58       1126.89        61.93 o
  -9   3   6        372.52        493.88        52.24 o
  -7   3   6      11440.80      11400.64       186.68 o
  -5   3   6      40442.62      38799.41       694.68 o
  -3   3   6       1756.51       1821.44       110.32 o
  -1   3   6     116389.06     115969.03      1337.75 o
   1   3   6      18918.88      18145.07       262.81 o
   3   3   6      10523.71      10361.62       143.21 o
   5   3   6        177.66        276.79        35.57 o
   7   3   6        480.09        620.21        61.64 o
   9   3   6       7562.33       7166.02       191.63 o
  11   3   6         12.62         44.20        70.04 o
  13   3   6        523.98        608.90       146.41 o
  15   3   6        624.22        635.84       155.42 o
 -16   4   6          8.46        -26.80        70.47 o
 -14   4   6       1466.82       1444.89       125.88 o
 -12   4   6       1949.73       1991.39       133.26 o
 -10   4   6       7005.20       6876.59       276.22 o
  -8   4   6       6692.75       7068.74       152.07 o
  -6   4   6         24.44         50.32        43.07 o
  -4   4   6      67695.59      67110.46      1054.82 o
  -2   4   6        108.23        212.50        19.21 o
   0   4   6     165441.95     160391.73      1604.48 o
   2   4   6      19421.05      19652.55       249.82 o
   4   4   6      41525.14      39478.92       587.23 o
   6   4   6       1852.66       1927.22        88.25 o
   8   4   6      10960.53      10919.75       267.28 o
  10   4   6          1.32        -58.77        58.77 o
  12   4   6       7444.39       8444.95       333.66 o
  14   4   6       1560.10       1464.77       182.69 o
 -15   5   6       2644.19       2544.88       229.01 o
 -13   5   6         88.90        458.45       196.63 o
 -11   5   6        512.47        483.96        70.38 o
  -9   5   6         23.93         55.89        39.36 o
  -7   5   6       7075.20       7181.36       193.82 o
  -5   5   6      22155.96      21669.76       448.50 o
  -3   5   6       4576.78       5223.90       160.83 o
  -1   5   6      79804.91      81380.53      1334.58 o
   1   5   6       6042.01       5687.98       151.21 o
   3   5   6       8851.34       8878.18       160.65 o
   5   5   6        100.06        261.14        45.60 o
   7   5   6         74.28         17.01        69.24 o
   9   5   6       2117.26       1932.23       118.87 o
  11   5   6        159.29        410.46       157.31 o
  13   5   6        399.52        639.76       132.64 o
 -14   6   6       1242.00       1653.54       210.33 o
 -12   6   6       2618.94       2363.23       211.75 o
 -10   6   6       7622.01       7125.23       332.61 o
  -8   6   6       7394.82       7779.73       239.76 o
  -6   6   6       1038.78       1070.70        93.12 o
  -4   6   6      54189.41      51647.00      1384.22 o
  -2   6   6         85.95        246.42        53.40 o
   0   6   6     124542.58     122181.43      1519.43 o
   2   6   6      10120.25       9923.79       182.94 o
   4   6   6      28564.46      28182.55       494.72 o
   6   6   6       3596.03       3159.74       109.00 o
   8   6   6       5697.26       5894.44       214.41 o
  10   6   6        201.47        213.60        78.86 o
  12   6   6       3043.24       2805.76       204.36 o
 -13   7   6        128.01        283.12       115.28 o
 -11   7   6        315.42        203.02        91.80 o
  -9   7   6        195.55        268.05        87.31 o
  -7   7   6       2034.35       2206.48       151.21 o
  -5   7   6      16403.72      17309.38       694.16 o
  -3   7   6        140.32        313.58        68.84 o
  -1   7   6      41835.61      41139.21       891.48 o
   1   7   6       6335.72       5930.79       148.66 o
   3   7   6       4471.18       4039.00       122.02 o
   5   7   6          0.17        131.74        55.65 o
   7   7   6        463.01        420.12        71.82 o
   9   7   6       1983.11       1927.19       146.10 o
  11   7   6         83.20        168.52        93.68 o
 -12   8   6        329.53        394.53       114.33 o
 -10   8   6        852.47       1127.02       133.78 o
  -8   8   6       1095.39       1426.45       145.56 o
  -6   8   6        192.19        240.10        91.16 o
  -4   8   6      18423.65      17411.95       478.16 o
  -2   8   6        207.68        490.04        82.83 o
   0   8   6      48283.79      48069.91       955.18 o
   2   8   6       5798.57       5209.77       154.24 o
   4   8   6      15777.11      15117.26       325.35 o
   6   8   6       1139.89       1008.48        83.74 o
   8   8   6       3850.09       3829.88       191.44 o
  10   8   6        245.77        149.28       105.12 o
 -11   9   6          1.51        -42.09        97.16 o
  -9   9   6        131.54        195.97       101.81 o
  -7   9   6        572.84        656.57       116.85 o
  -5   9   6       6628.50       6621.71       315.35 o
  -3   9   6        209.87        237.56       101.13 o
  -1   9   6      21962.21      21771.46       614.12 o
   1   9   6       2743.25       2471.39       114.02 o
   3   9   6       5427.13       5357.14       317.98 o
   5   9   6          8.09        -26.93        53.20 o
   7   9   6        761.60        843.09       129.19 o
   9   9   6        842.98        975.47       162.64 o
 -10  10   6       1186.09       1703.83       215.04 o
  -8  10   6       2385.56       2230.73       205.50 o
  -6  10   6          5.86        195.86       137.68 o
  -4  10   6      14794.72      14786.41       507.19 o
  -2  10   6          0.74        179.55       135.75 o
   0  10   6      33559.67      34888.67       970.22 o
   2  10   6       2798.49       2316.96       161.31 o
   4  10   6       8754.49       8293.23       254.14 o
   6  10   6       1228.26       1274.39       185.00 o
   8  10   6       1342.19       1399.37       174.52 o
  -9  11   6        156.86         77.92       104.86 o
  -7  11   6        647.67        908.92       274.03 o
  -5  11   6       3686.58       3965.06       280.92 o
  -3  11   6         50.90        -42.55       116.47 o
  -1  11   6       8941.88       8999.28       398.93 o
   1  11   6       1002.90       1060.17       161.89 o
   3  11   6       1262.87       1486.81       178.75 o
   5  11   6         40.49         81.48       177.19 o
  -4  12   6       5007.68       5558.07       344.49 o
  -2  12   6         92.82        -24.32       159.01 o
   0  12   6      10248.50      10435.97       571.77 o
   2  12   6        568.71        502.44       168.34 o
 -16   0   7       1210.74       1284.24       186.93 o
 -14   0   7       2095.57       2212.96       149.49 o
 -12   0   7        463.99        201.07        73.86 o
 -10   0   7      17635.39      16489.25       385.38 o
  -8   0   7      11125.00       9857.87       761.30 o
  -6   0   7      10983.99      11012.43       229.78 o
  -4   0   7        520.31        661.42        52.13 o
  -2   0   7      71717.45      74412.84      1022.96 o
   0   0   7      14603.61      15638.55       260.39 o
   2   0   7     238322.70     240583.30      3698.00 o
   4   0   7       6206.53       5823.93       358.96 o
   6   0   7      68071.05      71144.05      1686.16 o
   8   0   7       1273.94       1650.41       180.42 o
  10   0   7       8930.49       9290.73       399.68 o
  12   0   7          0.65        135.22       108.00 o
  14   0   7       3335.15       3764.92       371.22 o
 -17   1   7       6104.58       5912.77       337.84 o
 -15   1   7       2175.55       1906.75       106.44 o
 -13   1   7       8028.15       7607.96       180.34 o
 -11   1   7       5737.10       6002.66       163.54 o
  -9   1   7       1694.73       2267.60        73.82 o
  -7   1   7      26380.03      26340.04       363.86 o
  -5   1   7       5144.96       4746.19        81.64 o
  -3   1   7         32.79         99.36        29.35 o
  -1   1   7       5406.87       4862.52        82.82 o
   1   1   7      16298.50      16252.60       186.13 o
   3   1   7      62511.58      60503.16       589.50 o
   5   1   7       1901.64       2063.28       133.95 o
   7   1   7       6848.75       7329.96       208.76 o
   9   1   7       3505.14       3394.02       179.36 o
  11   1   7          0.00        114.82        80.87 o
  13   1   7        734.37        818.02       135.58 o
  15   1   7        116.13          5.01        92.97 o
 -16   2   7       1258.96       1271.03       148.42 o
 -14   2   7         26.22        142.02        59.05 o
 -12   2   7        578.75        613.17        85.22 o
 -10   2   7       5180.02       5274.61       115.57 o
  -8   2   7       2637.65       2541.15        73.76 o
  -6   2   7       5458.83       5698.93       159.70 o
  -4   2   7       1729.53       1847.52        70.52 o
  -2   2   7      67644.62      67711.80       803.54 o
   0   2   7       1004.80       1191.35        59.74 o
   2   2   7     180529.97     179847.16      1832.67 o
   4   2   7      12147.16      11983.84       201.55 o
   6   2   7      50295.66      49480.39       748.59 o
   8   2   7       1722.54       1647.19       107.82 o
  10   2   7      12562.00      12943.77       369.71 o
  12   2   7        397.57        512.41       114.28 o
  14   2   7       4274.50       4718.92       404.30 o
 -17   3   7       5627.45       5523.95       532.60 o
 -15   3   7        855.61       1136.43       150.67 o
 -13   3   7       6377.91       5918.83       242.70 o
 -11   3   7       3315.53       3433.22       102.40 o
  -9   3   7        238.12        469.03        38.27 o
  -7   3   7      15898.83      15105.15       285.40 o
  -5   3   7       5234.51       5034.13        92.42 o
  -3   3   7         94.34        144.62        44.27 o
  -1   3   7         16.48        251.82        54.26 o
   1   3   7      16119.12      16364.49       207.91 o
   3   3   7      32040.63      30539.59       433.11 o
   5   3   7       2094.52       2355.29       127.57 o
   7   3   7       5125.58       5189.77       158.69 o
   9   3   7       2091.90       2087.70       143.46 o
  11   3   7          5.52        116.61        79.85 o
  13   3   7        406.26        468.31       109.42 o
 -16   4   7        473.53        745.90       139.36 o
 -14   4   7        241.47        401.63        85.92 o
 -12   4   7          0.63         64.65        49.94 o
 -10   4   7       6725.22       6550.40       163.85 o
  -8   4   7       8735.18       9053.74       236.15 o
  -6   4   7       6178.06       6390.19       180.17 o
  -4   4   7        105.44        255.28        79.33 o
  -2   4   7      55540.73      57068.99       936.89 o
   0   4   7       3371.16       3343.29        79.68 o
   2   4   7     173437.69     172158.86      1998.39 o
   4   4   7       9165.46       8648.55       152.42 o
   6   4   7      55601.66      58090.27       991.40 o
   8   4   7       3460.52       3471.52       145.74 o
  10   4   7       8768.49       9561.36       329.30 o
  12   4   7         47.74         23.58        80.64 o
  14   4   7       2324.88       2342.58       209.56 o
 -15   5   7        649.29        654.30       142.37 o
 -13   5   7       5369.39       5436.44       237.14 o
 -11   5   7       1022.36       1089.49        91.36 o
  -9   5   7       1000.88       1484.15       140.25 o
  -7   5   7       9428.34       9484.30       258.57 o
  -5   5   7        718.02        781.38       113.20 o
  -3   5   7         34.24         63.26        59.39 o
  -1   5   7       3903.41       3515.56       125.26 o
   1   5   7       6242.59       6511.32       169.80 o
   3   5   7      29030.27      27778.50       369.71 o
   5   5   7       1043.89       1170.52        69.30 o
   7   5   7       1911.00       2245.89       117.96 o
   9   5   7       1343.16       1308.01       106.29 o
  11   5   7         80.58         82.01        84.90 o
  13   5   7        235.84        263.38       140.73 o
 -14   6   7        120.33        173.43       125.82 o
 -12   6   7        351.39        598.20       132.01 o
 -10   6   7       1932.20       2287.68       156.82 o
  -8   6   7        886.58       1227.30       113.34 o
  -6   6   7       1210.44       1429.82       121.46 o
  -4   6   7        762.69        541.68        86.84 o
  -2   6   7      27437.97      27559.68       711.04 o
   0   6   7       1682.43       1659.34       109.89 o
   2   6   7      86155.38      83480.18      1135.76 o
   4   6   7       4340.24       4281.38       140.75 o
   6   6   7      28068.73      28035.60       584.80 o
   8   6   7        960.80        940.88       102.18 o
  10   6   7       6072.88       5924.16       238.46 o
  12   6   7          4.98         40.53        89.13 o
 -13   7   7       3288.25       3051.21       246.86 o
 -11   7   7       1880.21       1986.85       160.02 o
  -9   7   7        262.76        489.70       163.33 o
  -7   7   7       6536.71       6885.56       267.69 o
  -5   7   7       1878.77       1910.81       142.83 o
  -3   7   7         11.31        125.77        72.08 o
  -1   7   7        494.55        423.34        49.67 o
   1   7   7       6908.17       6546.47       273.69 o
   3   7   7      15788.13      15263.16       300.54 o
   5   7   7        126.48        204.21        57.38 o
   7   7   7       3086.00       3397.02       176.91 o
   9   7   7        905.46        853.80       116.00 o
  11   7   7         48.53        -62.81        95.91 o
 -12   8   7        135.17        207.13       113.03 o
 -10   8   7       3902.29       4117.03       237.09 o
  -8   8   7       1783.57       2027.32       158.18 o
  -6   8   7       5397.21       5816.48       262.57 o
  -4   8   7         27.75        179.05        88.98 o
  -2   8   7      22876.63      23942.48       815.96 o
   0   8   7        387.99        305.52        55.51 o
   2   8   7      53764.68      51127.86       886.66 o
   4   8   7       2580.26       2545.89       118.31 o
   6   8   7      16864.96      16903.79       929.73 o
   8   8   7        661.37        928.33       117.33 o
  10   8   7       3380.46       3883.41       262.11 o
 -11   9   7       1004.29       1046.22       162.88 o
  -9   9   7        583.48        916.41       256.00 o
  -7   9   7       2831.13       2967.09       208.93 o
  -5   9   7        536.00        915.75       158.61 o
  -3   9   7        123.90        445.77       212.04 o
  -1   9   7        824.79        921.29       141.22 o
   1   9   7       2083.09       2113.05       131.25 o
   3   9   7      10533.33       9756.06       260.06 o
   5   9   7        333.12        403.78        97.19 o
   7   9   7       2649.86       2533.74       196.43 o
   9   9   7        471.89        269.84       121.57 o
 -10  10   7        657.85        865.60       166.23 o
  -8  10   7         99.21        280.55       192.50 o
  -6  10   7        702.00       1281.24       194.95 o
  -4  10   7        269.07         43.39        93.86 o
  -2  10   7       7129.54       6879.20       314.07 o
   0  10   7        666.15        938.29       150.89 o
   2  10   7      19308.16      19517.09       631.79 o
   4  10   7        781.58        897.22       128.40 o
   6  10   7       8247.62       7355.55       322.94 o
   8  10   7        200.83         93.56       119.95 o
  -7  11   7        894.69        888.85       168.63 o
  -5  11   7         59.53        142.87       123.63 o
  -3  11   7         93.41        222.38       117.45 o
  -1  11   7        586.42        654.59       173.25 o
   1  11   7       2087.76       2029.19       192.77 o
   3  11   7       4385.51       4413.12       322.60 o
   5  11   7          6.53        -86.66       174.74 o
  -4  12   7         20.39        120.42       124.73 o
  -2  12   7       5156.04       5070.52       549.72 o
   0  12   7          2.93         66.70       154.48 o
   2  12   7      12601.92      11388.53       597.36 o
 -16   0   8        194.82        168.21       118.93 o
 -14   0   8      12501.24      12234.31       380.61 o
 -12   0   8         88.92          8.23        83.71 o
 -10   0   8      16650.21      16302.22       375.65 o
  -8   0   8       1311.59       1447.69        97.29 o
  -6   0   8       7803.47       8047.03       173.16 o
  -4   0   8       2003.71       1848.61        90.97 o
  -2   0   8      22436.33      25642.68       571.45 o
   0   0   8      10409.60      10924.07       382.86 o
   2   0   8       8395.54       8329.36       176.99 o
   4   0   8      62986.92      61603.53      2194.91 o
   6   0   8       3800.62       3654.78       221.82 o
   8   0   8      14250.52      15364.88       547.98 o
  10   0   8         95.82        324.78       129.96 o
  12   0   8       2624.51       3045.63       322.99 o
  14   0   8        556.77        624.45       171.45 o
 -17   1   8       1194.93       1052.43       192.70 o
 -15   1   8       9534.30       9191.44       253.13 o
 -13   1   8        937.25        823.36        69.22 o
 -11   1   8       7763.41       7232.54       210.42 o
  -9   1   8       3583.37       3829.09       108.60 o
  -7   1   8        900.61        893.50        46.68 o
  -5   1   8      53100.38      48953.33       692.75 o
  -3   1   8        284.61        394.32        36.28 o
  -1   1   8      22161.02      22546.73       370.98 o
   1   1   8       7317.41       6661.67       154.71 o
   3   1   8          4.16          9.09        23.12 o
   5   1   8      66607.04      65236.69      1094.28 o
   7   1   8       8329.36       8131.01       242.21 o
   9   1   8      21399.48      23051.38       594.82 o
  11   1   8       5347.85       5523.65       272.83 o
  13   1   8       2538.37       2748.35       198.38 o
 -16   2   8        164.54        119.70        83.45 o
 -14   2   8      11538.89      11043.62       279.28 o
 -12   2   8        285.62        492.82        64.59 o
 -10   2   8      15732.03      14686.92       335.31 o
  -8   2   8       3740.37       3697.39       114.18 o
  -6   2   8         16.85        103.84        25.74 o
  -4   2   8        126.53        619.98        63.48 o
  -2   2   8      11579.28      12631.83       202.31 o
   0   2   8      22626.72      23887.71       267.22 o
   2   2   8      16568.09      17581.16       232.62 o
   4   2   8      83015.02      82928.12      1154.71 o
   6   2   8       2104.40       2054.12       130.05 o
   8   2   8      15476.48      16396.05       428.00 o
  10   2   8        668.49        643.55       101.67 o
  12   2   8       1149.04       1654.39       158.16 o
  14   2   8         66.59        118.37       137.91 o
 -17   3   8       1277.90       1424.90       224.11 o
 -15   3   8       6111.01       6835.13       335.13 o
 -13   3   8        487.74        482.24       132.16 o
 -11   3   8       6538.06       6355.70       254.64 o
  -9   3   8       3715.70       3809.76        92.60 o
  -7   3   8        501.83        475.47        45.33 o
  -5   3   8      49982.64      51277.17       846.56 o
  -3   3   8        911.01        963.09        55.35 o
  -1   3   8      15740.36      15352.81       237.32 o
   1   3   8      10316.54       9855.81       146.53 o
   3   3   8         55.52         60.05        32.41 o
   5   3   8      57300.69      56013.58       863.99 o
   7   3   8       4694.23       4592.51       163.82 o
   9   3   8      18169.22      18425.79       493.52 o
  11   3   8       3776.97       3696.20       213.25 o
  13   3   8       3115.48       3139.51       214.04 o
 -16   4   8        302.25        142.86       126.42 o
 -14   4   8      12034.50      11748.26       374.16 o
 -12   4   8        123.89         61.86        68.13 o
 -10   4   8      19378.04      17326.55       717.73 o
  -8   4   8        421.18        615.35        74.68 o
  -6   4   8       5976.24       6005.35       179.91 o
  -4   4   8       1183.26       1233.54       106.59 o
  -2   4   8      12191.47      13577.45       241.61 o
   0   4   8       7093.73       6615.11       158.35 o
   2   4   8       4462.76       4938.58       105.43 o
   4   4   8      33521.71      33198.24       465.84 o
   6   4   8       3151.17       2938.85       126.10 o
   8   4   8       5585.42       5754.13       213.67 o
  10   4   8        213.07        341.83       107.30 o
  12   4   8        989.43        841.84       128.96 o
 -15   5   8       4261.28       4230.32       318.03 o
 -13   5   8       1095.34       1033.06       123.09 o
 -11   5   8       2301.70       2250.51       151.08 o
  -9   5   8       3368.53       3260.53       157.83 o
  -7   5   8        880.44       1053.70        99.00 o
  -5   5   8      27319.32      28220.34       588.56 o
  -3   5   8        600.68        759.66        78.99 o
  -1   5   8       7102.68       6786.38       149.48 o
   1   5   8       3452.60       3314.02       129.27 o
   3   5   8       1731.23       1587.38       110.79 o
   5   5   8      40338.66      37841.77       581.13 o
   7   5   8       1979.11       1751.84       150.77 o
   9   5   8      16444.29      16387.58       443.62 o
  11   5   8       2492.51       2321.23       220.26 o
  13   5   8       2081.07       2090.94       227.36 o
 -14   6   8       7383.94       7296.84       410.67 o
 -12   6   8          0.95        -44.32        76.76 o
 -10   6   8       8306.32       7966.53       485.77 o
  -8   6   8       2682.56       2903.08       166.05 o
  -6   6   8        394.44        426.17        98.35 o
  -4   6   8        259.59        846.11        97.69 o
  -2   6   8       3158.29       3853.74       177.17 o
   0   6   8       8456.60       8071.73       215.68 o
   2   6   8       2663.18       2768.97       112.24 o
   4   6   8      35066.72      33557.23       545.18 o
   6   6   8       2074.60       2298.94       139.60 o
   8   6   8       7950.95       8013.74       276.92 o
  10   6   8        262.47        495.34       129.39 o
  12   6   8        799.76        898.74       151.23 o
 -13   7   8         92.69        106.84        90.50 o
 -11   7   8       3820.90       4036.16       219.82 o
  -9   7   8        825.33       1301.59       170.09 o
  -7   7   8         14.71         40.18        76.36 o
  -5   7   8      14144.41      13978.64       396.33 o
  -3   7   8         43.59         42.13        71.93 o
  -1   7   8       5275.95       5346.48       224.60 o
   1   7   8       4177.24       3877.38       140.39 o
   3   7   8        241.66        354.53        97.59 o
   5   7   8      24695.07      23896.44       722.14 o
   7   7   8       2793.19       2569.73       158.39 o
   9   7   8       8357.55       7738.11       292.83 o
  11   7   8       1861.22       1649.97       190.24 o
 -12   8   8          0.93        104.13       102.82 o
 -10   8   8       5305.77       5154.89       431.59 o
  -8   8   8         21.08         87.97        89.84 o
  -6   8   8       1335.96       1370.66       167.01 o
  -4   8   8        123.10        323.79        93.77 o
  -2   8   8       5708.67       5493.61       239.45 o
   0   8   8       4063.60       4203.41       187.37 o
   2   8   8       3745.44       3478.42       156.71 o
   4   8   8      16780.78      14885.90       390.92 o
   6   8   8        501.14        495.61       102.72 o
   8   8   8       4302.42       3668.70       197.44 o
  10   8   8        164.18        172.66       114.23 o
 -11   9   8       2284.92       2795.03       238.50 o
  -9   9   8        531.41        783.27       175.21 o
  -7   9   8         25.68         80.99       104.32 o
  -5   9   8       7124.44       7343.08       301.55 o
  -3   9   8         49.50        290.33       128.90 o
  -1   9   8       2302.04       2251.07       181.67 o
   1   9   8       2296.42       2107.66       158.34 o
   3   9   8         98.51        127.17        61.16 o
   5   9   8      11523.87      10757.38       340.21 o
   7   9   8       1145.76       1213.68       129.60 o
   9   9   8       4515.26       4294.72       280.42 o
 -10  10   8       2435.61       2406.32       241.67 o
  -8  10   8        678.47       1096.32       186.17 o
  -6  10   8        277.63        327.87       131.98 o
  -4  10   8        114.73        384.98       127.12 o
  -2  10   8        551.76        728.43       137.99 o
   0  10   8       3498.33       3435.27       218.85 o
   2  10   8        417.70        383.15       121.28 o
   4  10   8      10462.63      10049.97       522.95 o
   6  10   8        580.52        921.56       180.05 o
  -7  11   8          1.24        107.49       128.05 o
  -5  11   8       1863.75       1918.97       198.60 o
  -3  11   8          1.39        106.75       100.38 o
  -1  11   8        714.91        640.13       167.25 o
   1  11   8       1157.54       1250.23       177.39 o
   3  11   8          0.81        -87.22       110.45 o
   5  11   8       6156.34       5502.99       467.77 o
  -2  12   8       1286.71       1256.50       218.68 o
   0  12   8        661.87        730.93       179.71 o
 -16   0   9       5929.57       4775.69       599.84 o
 -14   0   9       2652.95       2205.23       150.32 o
 -12   0   9      41396.11      40978.43       969.10 o
 -10   0   9       1179.11       1008.84       148.54 o
  -8   0   9      52609.17      49957.33       934.46 o
  -6   0   9       1022.72       1006.32        75.87 o
  -4   0   9       1053.24        840.93        91.42 o
  -2   0   9       3430.25       2971.57       102.75 o
   0   0   9      16761.21      16611.33       365.26 o
   2   0   9        204.62        363.36        59.59 o
   4   0   9      11888.19      12026.64       257.82 o
   6   0   9      11520.61      12140.35       437.90 o
   8   0   9       1824.36       1743.92       188.56 o
  10   0   9        435.88        638.86       153.94 o
  12   0   9       1540.59       1952.38       768.49 o
  14   0   9        343.79        264.21       440.11 o
 -17   1   9         18.95        127.98       104.21 o
 -15   1   9        122.00         84.33        54.06 o
 -13   1   9       2569.42       2823.06       132.72 o
 -11   1   9       3425.58       3672.08       165.82 o
  -9   1   9       1976.07       1878.50        83.30 o
  -7   1   9       1957.06       1666.34        70.23 o
  -5   1   9       4813.68       4701.58       103.84 o
  -3   1   9      15284.04      15159.34       193.64 o
  -1   1   9        370.40        478.24        40.32 o
   1   1   9       3472.61       3486.57        91.26 o
   3   1   9       8833.37       8557.25       179.77 o
   5   1   9        432.87        610.95        56.29 o
   7   1   9      45092.82      45496.53       931.69 o
   9   1   9       2413.09       2391.24       258.74 o
  11   1   9      15869.62      16417.19       502.68 o
  13   1   9       1210.61       1750.58       363.79 o
 -16   2   9       7349.20       7254.30       361.20 o
 -14   2   9       2161.76       2078.00       128.21 o
 -12   2   9      36889.92      36147.47       753.01 o
 -10   2   9        713.40        698.41       144.58 o
  -8   2   9      61994.84      57704.05       855.16 o
  -6   2   9         36.97         70.17        27.92 o
  -4   2   9      20623.31      20749.18       326.57 o
  -2   2   9      30765.76      31109.29       438.82 o
   0   2   9      16164.12      16361.78       283.71 o
   2   2   9       9186.72       9310.74       144.17 o
   4   2   9       9395.82       9998.66       187.45 o
   6   2   9       1770.13       1971.08       118.48 o
   8   2   9       1282.12       1550.03       133.67 o
  10   2   9         19.60         88.28        74.64 o
  12   2   9        498.17        606.16       224.45 o
  14   2   9        136.32         51.37       105.31 o
 -15   3   9         26.39        193.21        82.79 o
 -13   3   9       2642.13       2761.74       172.86 o
 -11   3   9        757.44        992.47        99.32 o
  -9   3   9        760.37        726.92        94.89 o
  -7   3   9       2228.10       2040.54       115.57 o
  -5   3   9       3426.75       3300.72        99.82 o
  -3   3   9      10218.52       9692.29       284.94 o
  -1   3   9        731.68        752.37        36.68 o
   1   3   9       1776.31       1798.45        59.52 o
   3   3   9      14423.34      13578.02       212.34 o
   5   3   9        843.68       1067.80       102.72 o
   7   3   9      45925.48      47085.63       869.75 o
   9   3   9       2223.54       2422.58       171.16 o
  11   3   9      14738.51      15568.89       526.36 o
  13   3   9       1460.16       1707.22       192.95 o
 -16   4   9       6125.21       6317.41       369.70 o
 -14   4   9       1117.44        928.21       123.58 o
 -12   4   9      28990.25      29909.33       742.01 o
 -10   4   9         54.50         43.75        68.63 o
  -8   4   9      37108.21      36068.96       737.22 o
  -6   4   9       1164.52       1232.15       141.78 o
  -4   4   9       3633.81       3401.97       116.00 o
  -2   4   9       9345.15       9388.84       189.86 o
   0   4   9      12816.46      12483.88       191.45 o
   2   4   9       1690.86       1730.56       117.11 o
   4   4   9      11984.98      12030.37       211.71 o
   6   4   9       7278.09       6625.04       193.29 o
   8   4   9        287.83        462.46       110.84 o
  10   4   9        510.70        749.00       128.79 o
  12   4   9        578.88        748.75       131.51 o
 -15   5   9          2.06         83.77       121.28 o
 -13   5   9       2577.71       2481.07       176.94 o
 -11   5   9       2470.19       2492.59       187.00 o
  -9   5   9       3210.04       3260.46       200.62 o
  -7   5   9       1289.53       1312.11       104.14 o
  -5   5   9       2899.56       3341.12       163.59 o
  -3   5   9       6024.35       6032.50       204.29 o
  -1   5   9       1890.09       1991.27       103.26 o
   1   5   9       3058.99       2950.81        95.18 o
   3   5   9       9873.62       8914.69       181.06 o
   5   5   9        204.49        418.05        84.19 o
   7   5   9      31132.62      31176.24       691.08 o
   9   5   9       2532.90       2430.82       282.43 o
  11   5   9      10493.72      10895.59       427.08 o
 -14   6   9        490.16        389.50       113.71 o
 -12   6   9      19508.88      19445.89       609.78 o
 -10   6   9        518.13        506.54       113.90 o
  -8   6   9      27739.97      28024.30       803.28 o
  -6   6   9        249.05        298.78        81.72 o
  -4   6   9       7121.01       7123.48       230.18 o
  -2   6   9       8119.70       7619.68       238.42 o
   0   6   9      12953.15      12718.72       269.14 o
   2   6   9       2360.91       2382.44        84.51 o
   4   6   9       6650.71       6378.18       163.45 o
   6   6   9       1337.74       1573.06       158.48 o
   8   6   9        529.40        343.33        95.52 o
  10   6   9         48.85        114.15        86.97 o
  12   6   9        494.67       1056.98       168.06 o
 -13   7   9       1194.29       1656.41       218.43 o
 -11   7   9        434.46        511.85       119.35 o
  -9   7   9        507.54        682.52       114.03 o
  -7   7   9        923.04        955.18       119.82 o
  -5   7   9       1105.37       1178.42       133.57 o
  -3   7   9       3428.55       3592.68       207.09 o
  -1   7   9        337.77        522.53        97.76 o
   1   7   9        184.72        117.68        61.43 o
   3   7   9       4456.73       4017.53       122.24 o
   5   7   9        845.60        926.60       159.28 o
   7   7   9      17508.88      16468.44       455.87 o
   9   7   9        779.44        803.13       128.15 o
  11   7   9       6641.93       6021.75       396.15 o
 -12   8   9      12186.19      11993.59       470.40 o
 -10   8   9        126.04        250.94       151.14 o
  -8   8   9      15898.14      15937.78       550.49 o
  -6   8   9        468.31        420.58       115.36 o
  -4   8   9       1996.19       2145.58       160.38 o
  -2   8   9       2338.69       2552.84       171.71 o
   0   8   9       1195.80       1392.74       132.98 o
   2   8   9        128.12        286.83        81.72 o
   4   8   9        985.70        970.32        82.31 o
   6   8   9       2365.51       2044.98       157.99 o
   8   8   9        781.99        943.01       121.37 o
  10   8   9        227.41        259.90       201.25 o
 -11   9   9       1163.01       1291.75       167.91 o
  -9   9   9        429.79        544.99       135.96 o
  -7   9   9       1028.36       1049.77       145.81 o
  -5   9   9        194.63        374.20       129.21 o
  -3   9   9        854.62       1325.28       173.47 o
  -1   9   9          5.40          6.91        86.08 o
   1   9   9        499.51        561.44       200.28 o
   3   9   9       2135.45       1631.28       121.35 o
   5   9   9         11.71         72.81        86.55 o
   7   9   9       8747.86       7475.26       359.63 o
 -10  10   9        291.40        210.62       126.34 o
  -8  10   9       7771.95       8164.18       425.66 o
  -6  10   9         59.27         79.45       117.01 o
  -4  10   9       2564.15       2895.61       222.72 o
  -2  10   9       1119.55       1290.54       161.47 o
   0  10   9       3490.44       3373.64       247.98 o
   2  10   9        186.16        263.84       108.83 o
   4  10   9        961.42       1067.96       181.66 o
   6  10   9        838.57        730.29       218.18 o
  -7  11   9        132.83        292.90       134.20 o
  -5  11   9        295.06        118.95       105.35 o
  -3  11   9        589.11        770.92       158.47 o
  -1  11   9        304.28        152.07       121.72 o
   1  11   9         52.52        -93.87       128.65 o
   3  11   9       1490.96       1115.77       260.08 o
 -16   0  10        372.24        189.53        87.42 o
 -14   0  10       6250.44       6153.65       296.35 o
 -12   0  10       2230.88       2273.59       148.22 o
 -10   0  10      33013.85      34616.06       790.86 o
  -8   0  10        160.06         42.68        53.19 o
  -6   0  10      61428.18      55765.72      1041.56 o
  -4   0  10       2390.58       3141.33       151.71 o
  -2   0  10       8417.82       8156.24       193.28 o
   0   0  10      48968.56      51559.90       848.35 o
   2   0  10       5176.94       5535.65       225.41 o
   4   0  10      22576.75      22438.20      1174.87 o
   6   0  10       1992.18       2219.40       170.37 o
   8   0  10       1784.60       1835.64       290.68 o
  10   0  10       2637.08       2292.26       334.47 o
  12   0  10       1533.77       1378.01       248.48 o
 -17   1  10        592.06        384.02       146.81 o
 -15   1  10       1058.57       1006.60        92.80 o
 -13   1  10       2719.05       2724.06       133.84 o
 -11   1  10        492.98        586.16        62.74 o
  -9   1  10      34992.90      33171.61       543.58 o
  -7   1  10         17.89         41.15        48.15 o
  -5   1  10      67853.06      64833.41       946.79 o
  -3   1  10      12560.07      12829.74       204.46 o
  -1   1  10       4326.98       4599.18        91.59 o
   1   1  10       1734.92       2026.90        63.95 o
   3   1  10       4785.28       4811.32       171.34 o
   5   1  10       2681.75       2205.06       104.20 o
   7   1  10       7723.92       8004.20       255.07 o
   9   1  10      16135.29      16439.10       475.76 o
  11   1  10         29.02        150.08        94.03 o
  13   1  10       5598.08       5941.12       322.73 o
 -16   2  10        415.99        421.43       109.37 o
 -14   2  10       4425.40       4296.70       205.56 o
 -12   2  10       3594.40       3324.47       114.22 o
 -10   2  10      34057.87      32660.54       758.10 o
  -8   2  10       1952.57       1672.17       141.39 o
  -6   2  10      35503.26      33094.36       545.65 o
  -4   2  10       1083.82       1549.06        86.71 o
  -2   2  10       1313.53       1294.15        81.53 o
   0   2  10      10653.16      10364.93       159.01 o
   2   2  10       4996.51       5145.54       107.30 o
   4   2  10       5019.19       4904.85       144.55 o
   6   2  10       1195.00       1550.48       147.70 o
   8   2  10        354.60        473.50       155.10 o
  10   2  10       3094.11       2665.77       172.07 o
  12   2  10        546.47        736.88       179.68 o
 -15   3  10        660.09        601.48       107.57 o
 -13   3  10       5857.61       5769.82       237.12 o
 -11   3  10       1389.21       1549.17       154.90 o
  -9   3  10      34192.03      33480.11      1009.60 o
  -7   3  10        124.77         32.43        63.04 o
  -5   3  10      48894.59      47192.36       862.80 o
  -3   3  10      13537.10      13865.74       496.11 o
  -1   3  10       3140.96       3124.79       104.33 o
   1   3  10          2.83         44.24        31.85 o
   3   3  10        423.82        456.00        70.11 o
   5   3  10        520.28        467.07        63.35 o
   7   3  10       2941.95       2912.92       139.81 o
   9   3  10      10694.87      10554.51       351.40 o
  11   3  10          4.69        -43.62        91.35 o
  13   3  10       4688.44       5144.71       302.22 o
 -16   4  10        158.34        118.54       120.86 o
 -14   4  10       2677.51       2654.41       163.82 o
 -12   4  10       1817.88       1882.68       157.34 o
 -10   4  10      21664.54      22340.35       597.93 o
  -8   4  10        767.47       1005.99       117.69 o
  -6   4  10      38633.64      38821.15       808.29 o
  -4   4  10        212.55        407.85        82.28 o
  -2   4  10       8571.82       8716.27       237.14 o
   0   4  10      12889.79      12812.89       257.15 o
   2   4  10       6958.36       6972.32       140.78 o
   4   4  10       7368.80       6956.94       181.12 o
   6   4  10       1036.12       1189.93        99.09 o
   8   4  10        212.80        336.81       114.65 o
  10   4  10       2718.75       2462.16       195.76 o
  12   4  10        795.28        874.33       154.00 o
 -15   5  10        217.14        290.27       131.13 o
 -13   5  10       1762.24       1646.03       149.31 o
 -11   5  10        353.27        465.11       105.05 o
  -9   5  10      19190.63      20201.54       561.41 o
  -7   5  10          2.35         40.27        73.25 o
  -5   5  10      33080.52      33400.78       744.75 o
  -3   5  10       5442.19       5379.60       201.75 o
  -1   5  10        503.79        715.27        71.12 o
   1   5  10        770.52        723.77        49.85 o
   3   5  10       2274.34       2285.95        86.28 o
   5   5  10       1039.84       1054.44        90.02 o
   7   5  10       4399.03       4257.73       181.71 o
   9   5  10       9037.22       8710.18       428.11 o
  11   5  10         13.27        103.75        93.47 o
 -14   6  10       2756.14       2988.59       218.04 o
 -12   6  10       1818.90       2176.61       193.39 o
 -10   6  10      17411.78      18048.75       542.89 o
  -8   6  10        103.42         97.27        89.44 o
  -6   6  10      25556.24      26130.62       715.22 o
  -4   6  10        292.80        678.76       106.83 o
  -2   6  10       1471.19       1601.80       122.54 o
   0   6  10       6223.99       6068.01       208.66 o
   2   6  10       1108.83       1120.42       129.79 o
   4   6  10       1822.95       1868.50       174.12 o
   6   6  10        440.43        507.33        88.71 o
   8   6  10         94.72        103.05        78.42 o
  10   6  10       1715.11       1768.77       210.63 o
 -13   7  10       2459.92       2317.02       203.73 o
 -11   7  10        316.06        408.25       125.58 o
  -9   7  10      16628.99      17353.98       562.07 o
  -7   7  10         36.25         66.87        86.55 o
  -5   7  10      23835.84      24276.39       648.19 o
  -3   7  10       3691.88       3793.33       196.87 o
  -1   7  10       2589.77       2792.50       191.76 o
   1   7  10        108.08        137.57        68.71 o
   3   7  10        545.33        624.72        70.06 o
   5   7  10        796.23        613.34        91.06 o
   7   7  10       1658.96       1494.60       135.50 o
   9   7  10       5216.25       4615.32       294.70 o
 -12   8  10        466.10        357.55       138.18 o
 -10   8  10       9087.68       9485.19       408.25 o
  -8   8  10        858.55       1001.74       144.36 o
  -6   8  10      10831.29      12003.87       470.38 o
  -4   8  10        120.27        132.14        96.55 o
  -2   8  10       3037.68       3233.02       213.58 o
   0   8  10       5086.98       5148.91       248.09 o
   2   8  10       2931.20       2901.58       168.37 o
   4   8  10       3254.98       2976.76       187.26 o
   6   8  10        197.12        434.22        91.84 o
   8   8  10         75.29        108.68        86.85 o
 -11   9  10        403.84        309.43       133.47 o
  -9   9  10       5620.85       5906.80       343.81 o
  -7   9  10         83.05        168.16       125.00 o
  -5   9  10      10749.04      11042.07       510.61 o
  -3   9  10       2198.02       2052.48       196.46 o
  -1   9  10       1693.01       2057.91       165.78 o
   1   9  10        449.24        340.39       119.89 o
   3   9  10       1562.11       1542.36       145.57 o
   5   9  10        879.77        683.52       130.46 o
   7   9  10       1362.40       1049.38       161.39 o
  -8  10  10         13.00       -125.12       125.12 o
  -6  10  10       7259.14       8193.18       417.78 o
  -4  10  10         76.37        101.01       186.82 o
  -2  10  10        340.57        609.69       152.66 o
   0  10  10       1314.51       1483.90       204.93 o
   2  10  10        229.42        388.73       122.85 o
   4  10  10        733.74        785.36       199.80 o
  -5  11  10       6491.35       6534.20       400.56 o
  -3  11  10        197.21        118.33       118.61 o
  -1  11  10        838.07        657.88       293.23 o
   1  11  10         71.50         91.53       100.24 o
 -16   0  11        374.31        334.57       123.22 o
 -14   0  11        223.13        365.98       114.62 o
 -12   0  11         15.43         22.79        67.02 o
 -10   0  11       6294.58       5943.45       217.11 o
  -8   0  11      12400.59      11246.60       315.75 o
  -6   0  11          3.21          1.10        53.11 o
  -4   0  11      14262.46      13223.54       689.75 o
  -2   0  11      20230.04      20711.75       521.38 o
   0   0  11       1131.39       1293.52        77.86 o
   2   0  11       1216.56       1021.88       198.20 o
   4   0  11       1053.37       1101.47       119.85 o
   6   0  11        725.23        763.50       177.43 o
   8   0  11        420.65        679.62       148.35 o
  10   0  11        530.50        290.19       144.11 o
  12   0  11       3979.22       4141.53       389.80 o
 -15   1  11       2765.86       2819.74       183.55 o
 -13   1  11       1223.68       1314.19        86.16 o
 -11   1  11      12198.96      11578.68       231.98 o
  -9   1  11        276.98        352.39        56.10 o
  -7   1  11      67175.77      64023.09      1225.93 o
  -5   1  11        311.44        423.25        61.66 o
  -3   1  11     115414.18     109893.41      1811.33 o
  -1   1  11       9307.52      10191.08       174.56 o
   1   1  11      24920.15      24695.12       383.72 o
   3   1  11        249.98        386.56        78.35 o
   5   1  11       9776.71       9555.30       351.80 o
   7   1  11        173.18        256.32        81.03 o
   9   1  11       6303.07       6901.93       389.64 o
  11   1  11       1291.23       1291.75       146.81 o
  13   1  11        232.72        253.75       110.74 o
 -16   2  11        325.01        270.29        98.35 o
 -14   2  11        246.52        260.00        85.22 o
 -12   2  11        401.98        548.82        72.50 o
 -10   2  11        493.69        704.30        72.87 o
  -8   2  11       8345.20       8601.40       233.03 o
  -6   2  11       1840.21       1839.30       113.06 o
  -4   2  11      17624.20      16587.70       316.25 o
  -2   2  11       4606.77       5047.71       149.48 o
   0   2  11       1150.87       1245.12        71.74 o
   2   2  11       3967.75       3986.89       100.14 o
   4   2  11         18.92         78.53        32.42 o
   6   2  11       6031.77       5572.59       200.13 o
   8   2  11         72.07        400.79       216.90 o
  10   2  11        244.32        383.86       104.72 o
  12   2  11       3148.52       2896.53       235.29 o
 -15   3  11       2225.83       2222.28       164.56 o
 -13   3  11       1349.77       1710.02       261.81 o
 -11   3  11       6684.85       7009.42       244.35 o
  -9   3  11        105.61        237.97       131.68 o
  -7   3  11      56107.79      54661.36      1016.12 o
  -5   3  11        965.72        768.53        91.46 o
  -3   3  11      85995.26      81941.38      1951.28 o
  -1   3  11       4452.09       4659.60       146.12 o
   1   3  11      21630.49      20925.27       360.23 o
   3   3  11         12.60         59.39        38.41 o
   5   3  11      15849.08      15689.55       333.45 o
   7   3  11         59.36        114.52        59.40 o
   9   3  11       6671.06       6957.10       350.54 o
  11   3  11       1599.56       1512.98       181.21 o
 -16   4  11         97.74        100.19       126.60 o
 -14   4  11        650.75        785.48       123.85 o
 -12   4  11          0.39          9.01        68.28 o
 -10   4  11       2537.53       2516.55       148.94 o
  -8   4  11       9829.68      10097.89       335.54 o
  -6   4  11        965.81       1240.22       148.41 o
  -4   4  11       7843.30       7120.78       480.46 o
  -2   4  11      12509.70      12101.55       270.39 o
   0   4  11       5925.15       5999.22       167.76 o
   2   4  11        634.21        538.92        51.45 o
   4   4  11       2693.44       2475.86        95.12 o
   6   4  11        909.60       1060.89        94.60 o
   8   4  11        507.67        628.95       173.90 o
  10   4  11        105.55        299.42       223.25 o
  12   4  11       2933.59       3064.89       235.08 o
 -15   5  11       2122.41       2213.92       208.71 o
 -13   5  11       1239.25       1251.27       146.16 o
 -11   5  11       9826.64      10414.54       364.91 o
  -9   5  11        202.32        191.40        94.98 o
  -7   5  11      40945.17      41675.01       959.11 o
  -5   5  11         23.96        124.25        85.45 o
  -3   5  11      77821.85      78306.75      1621.53 o
  -1   5  11       1672.93       1721.89        98.65 o
   1   5  11      21540.41      20341.30       413.52 o
   3   5  11       1288.11       1356.41        78.67 o
   5   5  11       7325.91       7347.43       231.03 o
   7   5  11        221.14        532.07       149.27 o
   9   5  11       4566.09       4572.78       297.05 o
  11   5  11        649.60        684.38       150.93 o
 -14   6  11         81.35          8.91       112.45 o
 -12   6  11         33.78         55.04        99.02 o
 -10   6  11        815.05        981.13       130.97 o
  -8   6  11       3357.27       4098.49       247.26 o
  -6   6  11        345.85        567.91       177.87 o
  -4   6  11       5499.78       6171.41       278.11 o
  -2   6  11       4791.04       5248.51       240.42 o
   0   6  11         62.90         75.07        73.34 o
   2   6  11       1525.91       1270.78       101.10 o
   4   6  11        111.85         92.84        63.98 o
   6   6  11       2073.90       1871.28       124.94 o
   8   6  11        289.99        192.96        84.81 o
  10   6  11         18.78         87.93        97.37 o
 -13   7  11        267.72        315.02       124.21 o
 -11   7  11       2784.93       2878.73       218.85 o
  -9   7  11        176.52        300.23       114.67 o
  -7   7  11      21176.03      22417.95       685.10 o
  -5   7  11         91.40         34.79       116.08 o
  -3   7  11      33393.71      34668.08       887.96 o
  -1   7  11       2986.77       2853.20       187.90 o
   1   7  11       9205.14       8646.18       296.21 o
   3   7  11         71.52         61.52        71.73 o
   5   7  11       5456.53       5362.18       256.04 o
   7   7  11         29.79         28.56        71.65 o
   9   7  11       2286.82       2554.88       306.36 o
 -12   8  11          1.78        -55.77        92.88 o
 -10   8  11        237.23        430.66       139.72 o
  -8   8  11       4903.46       5189.43       291.74 o
  -6   8  11        864.86       1228.14       152.36 o
  -4   8  11       6272.75       6776.19       330.52 o
  -2   8  11       3135.05       3459.76       217.43 o
   0   8  11        565.54        858.76       234.61 o
   2   8  11         29.26        -53.84        62.64 o
   4   8  11         50.43        -39.95        83.91 o
   6   8  11        300.38        214.05       107.34 o
   8   8  11         19.76        148.45       134.25 o
  -9   9  11          1.72         40.71       192.82 o
  -7   9  11      15217.50      16511.61       602.15 o
  -5   9  11         21.71        -61.11       119.89 o
  -3   9  11      21293.46      22102.11       769.79 o
  -1   9  11       1084.35       1395.55       171.90 o
   1   9  11       5209.44       5491.72       289.56 o
   3   9  11          6.95        -66.99       123.09 o
   5   9  11       2315.54       2570.64       263.18 o
  -8  10  11       1165.04       1233.16       201.69 o
  -6  10  11          5.01         31.99       105.23 o
  -4  10  11       2176.95       2161.28       208.32 o
  -2  10  11       1027.56       1068.55       189.87 o
   0  10  11        106.31        296.34       126.74 o
   2  10  11        156.40        157.37       132.44 o
   4  10  11         15.68         37.66       127.39 o
  -3  11  11       9475.43       9962.90       492.10 o
  -1  11  11        526.19        234.08       122.22 o
 -16   0  12        869.64        922.04       159.22 o
 -14   0  12       3719.24       3787.15       428.39 o
 -12   0  12        379.55        397.80        89.39 o
 -10   0  12      11285.50      10518.85       574.26 o
  -8   0  12       3908.66       3521.03       153.14 o
  -6   0  12         91.73        331.09        74.59 o
  -4   0  12      17660.31      18499.76       422.20 o
  -2   0  12          1.74         75.08        48.56 o
   0   0  12      40461.01      41120.73       803.62 o
   2   0  12       8906.93       9431.88       322.77 o
   4   0  12       5082.90       5167.57       289.84 o
   6   0  12       1460.92       1354.61       159.51 o
   8   0  12         80.23        198.64       125.40 o
  10   0  12       1075.44       1689.44       572.38 o
  12   0  12        498.09        768.41       239.13 o
 -15   1  12        227.51        174.40        79.65 o
 -13   1  12        849.03        992.31        87.70 o
 -11   1  12         58.41         76.90        49.72 o
  -9   1  12       2002.94       2073.59        85.58 o
  -7   1  12       5491.50       5097.27       153.42 o
  -5   1  12      39638.64      37968.61       535.61 o
  -3   1  12       2911.03       2404.58       152.46 o
  -1   1  12      70493.82      68284.45       906.12 o
   1   1  12       4633.28       4872.32       120.95 o
   3   1  12      12903.85      12092.56       213.64 o
   5   1  12        645.47        638.21        75.27 o
   7   1  12       4246.72       4453.76       206.53 o
   9   1  12       1755.91       1960.33       164.15 o
  11   1  12       1969.86       2498.97       210.37 o
 -16   2  12        317.09        172.92        90.95 o
 -14   2  12       2216.88       2166.39       156.23 o
 -12   2  12          4.55         33.61        55.29 o
 -10   2  12       4882.26       4677.36       159.15 o
  -8   2  12        629.82        891.44        83.53 o
  -6   2  12         34.84         28.91        46.75 o
  -4   2  12      12367.76      12039.84       368.76 o
  -2   2  12        686.25        658.21       161.16 o
   0   2  12      41513.77      41343.55       574.54 o
   2   2  12      11557.55      11342.79       272.29 o
   4   2  12       5163.66       5252.46       214.75 o
   6   2  12       6762.53       6278.07       232.11 o
   8   2  12       2136.37       2279.24       159.04 o
  10   2  12       1770.50       1866.23       173.57 o
  12   2  12       1397.56       1517.01       200.98 o
 -15   3  12        115.99          2.12        77.34 o
 -13   3  12       1217.60       1584.94       149.65 o
 -11   3  12          2.17        -22.59        65.63 o
  -9   3  12       2936.28       2879.01       190.45 o
  -7   3  12       1610.30       1454.80       120.49 o
  -5   3  12      41999.31      40472.54      1177.99 o
  -3   3  12         37.74         38.52        51.98 o
  -1   3  12      87575.00      87473.52      1456.41 o
   1   3  12       2812.56       2797.06        95.35 o
   3   3  12      11657.44      11231.08       304.32 o
   5   3  12        437.36        554.74        72.17 o
   7   3  12       3406.35       3951.90       200.12 o
   9   3  12       1550.13       1636.20       158.16 o
  11   3  12       2141.61       2264.23       204.82 o
 -14   4  12       2135.33       2404.74       186.89 o
 -12   4  12        254.80        239.93        85.68 o
 -10   4  12       8100.06       8061.77       277.95 o
  -8   4  12        436.14        505.99       121.40 o
  -6   4  12        802.49        870.72        98.10 o
  -4   4  12       6345.46       7112.81       244.58 o
  -2   4  12        124.21        127.77        64.94 o
   0   4  12      18182.89      18627.32       393.32 o
   2   4  12       3400.51       3834.88       205.30 o
   4   4  12       1182.79       1309.13        99.04 o
   6   4  12       1208.34       1124.29       123.81 o
   8   4  12        131.25        348.02       155.33 o
  10   4  12        925.69        706.98       136.21 o
 -15   5  12        209.82        323.29       119.57 o
 -13   5  12        234.36        248.28       102.81 o
 -11   5  12          0.04         90.33        92.15 o
  -9   5  12       1618.01       1925.09       158.29 o
  -7   5  12       3948.22       3793.29       239.80 o
  -5   5  12      28910.29      30039.85       785.00 o
  -3   5  12       1198.90        943.20        90.39 o
  -1   5  12      43046.33      43225.71       977.39 o
   1   5  12       7008.79       6911.58       278.05 o
   3   5  12       9825.71       9653.53       241.82 o
   5   5  12          5.39        -63.05        63.05 o
   7   5  12       2459.90       2491.73       155.45 o
   9   5  12        441.77        467.96       118.04 o
 -14   6  12       1037.12       1327.66       181.29 o
 -12   6  12         25.84         91.99        98.71 o
 -10   6  12       2817.44       2835.83       189.97 o
  -8   6  12         89.39        230.87        98.30 o
  -6   6  12        245.53        218.09        93.16 o
  -4   6  12       5492.91       5908.69       365.13 o
  -2   6  12         80.33         80.97        79.47 o
   0   6  12      18702.03      18760.06       431.14 o
   2   6  12       5801.50       5499.79       240.86 o
   4   6  12       3761.34       3932.13       264.05 o
   6   6  12       1582.02       1586.44       149.08 o
   8   6  12        764.83        663.88       129.15 o
 -13   7  12        505.97        572.10       145.34 o
 -11   7  12         14.77        119.33        99.34 o
  -9   7  12       1808.96       2277.50       196.45 o
  -7   7  12        716.24        689.09       144.09 o
  -5   7  12      17033.14      17888.39       576.66 o
  -3   7  12         83.67        -19.64       121.51 o
  -1   7  12      31859.79      32342.68       882.61 o
   1   7  12        785.76        940.08       100.89 o
   3   7  12       5461.83       5089.84       200.05 o
   5   7  12        266.91        221.94       100.97 o
   7   7  12       1974.80       2117.04       194.77 o
 -10   8  12       1868.60       2174.29       225.02 o
  -8   8  12         47.30         40.46       105.08 o
  -6   8  12        222.12        335.45       120.64 o
  -4   8  12       4767.74       5033.51       279.66 o
  -2   8  12        229.15        434.26       115.32 o
   0   8  12      10352.12      10586.85       514.63 o
   2   8  12       1143.06       1103.55       131.14 o
   4   8  12       1389.56       1650.38       171.63 o
   6   8  12       1407.11       1442.53       193.02 o
  -9   9  12        277.07        617.06       167.54 o
  -7   9  12       1057.23        850.41       160.93 o
  -5   9  12       6714.19       7160.89       387.66 o
  -3   9  12        262.70         87.53        99.08 o
  -1   9  12      13069.26      13789.06       653.97 o
   1   9  12        574.26        726.76       145.51 o
   3   9  12       2470.82       2358.50       252.11 o
   5   9  12         44.12         -8.23       112.47 o
  -6  10  12        183.27        153.89       131.73 o
  -4  10  12       2859.00       3389.42       268.36 o
  -2  10  12         43.07         52.07       123.07 o
   0  10  12       7005.73       7115.43       479.28 o
   2  10  12       1148.66       1189.95       231.55 o
 -16   0  13         40.28         90.60       129.73 o
 -14   0  13         55.92         26.84        68.99 o
 -12   0  13       1502.83       1842.69       170.97 o
 -10   0  13        507.95        625.64        98.87 o
  -8   0  13      11080.92      10427.38       316.13 o
  -6   0  13         53.83         46.65        65.51 o
  -4   0  13         17.56         26.67        51.72 o
  -2   0  13      28176.76      27771.01       801.58 o
   0   0  13        629.36        467.80        74.38 o
   2   0  13      51989.39      53073.82      1165.16 o
   4   0  13      14199.15      13825.78       673.02 o
   6   0  13      14354.33      15888.06       668.48 o
   8   0  13       4545.90       5116.71       385.24 o
  10   0  13       4016.46       4183.80       370.47 o
 -15   1  13        160.85       -101.85       101.85 o
 -13   1  13       5327.36       4550.00       177.26 o
 -11   1  13        145.07        100.87        54.97 o
  -9   1  13       1901.71       1924.56       137.53 o
  -7   1  13       1962.20       1961.12       148.08 o
  -5   1  13       6463.21       6180.29       152.97 o
  -3   1  13       5725.80       5496.27       123.88 o
  -1   1  13       1863.72       1893.29        88.61 o
   1   1  13      19517.31      17883.82       299.95 o
   3   1  13       2302.55       2440.83       108.64 o
   5   1  13        633.18        822.71        98.14 o
   7   1  13          0.05        145.66        91.09 o
   9   1  13         48.93         42.50       102.54 o
  11   1  13        409.40        623.19       133.78 o
 -16   2  13        189.62        169.56       139.49 o
 -14   2  13         46.77        122.28       104.60 o
 -12   2  13       3381.91       3095.04       152.47 o
 -10   2  13       3127.19       3200.93       136.81 o
  -8   2  13      14738.94      13990.45       330.32 o
  -6   2  13       3597.09       3744.39       145.46 o
  -4   2  13       2022.00       1975.96       108.71 o
  -2   2  13      20541.07      21026.53       419.79 o
   0   2  13        289.50        411.64        55.37 o
   2   2  13      54928.77      53779.37       910.97 o
   4   2  13       4183.69       3966.40       134.44 o
   6   2  13      10016.62      10339.29       364.32 o
   8   2  13       1131.52       1351.97       167.18 o
  10   2  13       1880.59       2012.78       194.20 o
 -15   3  13         96.16         28.31       103.30 o
 -13   3  13       4250.07       3516.25       216.91 o
 -11   3  13        262.55         85.25        81.12 o
  -9   3  13       1026.22       1041.69       109.53 o
  -7   3  13       1447.80       1312.01        94.99 o
  -5   3  13      10200.51       9694.94       279.17 o
  -3   3  13       1391.80       1596.83       137.68 o
  -1   3  13       1215.80       1125.98        99.69 o
   1   3  13       9706.69       8986.53       247.81 o
   3   3  13       4183.45       4396.01       129.44 o
   5   3  13        469.74        501.66       128.16 o
   7   3  13          6.63         49.86        80.70 o
   9   3  13         38.97        127.78       114.07 o
  11   3  13        123.44        104.61       113.65 o
 -14   4  13          0.19        109.42        88.68 o
 -12   4  13       1202.39       1219.17       130.07 o
 -10   4  13        495.09        708.30       120.89 o
  -8   4  13       3725.49       3886.26       209.53 o
  -6   4  13        151.26        311.29        82.33 o
  -4   4  13        778.49        845.45        86.89 o
  -2   4  13      19431.01      19700.64       469.35 o
   0   4  13        719.09        591.96        82.83 o
   2   4  13      48320.51      45572.07       905.83 o
   4   4  13       6198.29       5902.58       195.03 o
   6   4  13      12313.86      12536.60       476.45 o
   8   4  13       2231.96       2266.16       186.26 o
  10   4  13       2616.34       3013.85       237.46 o
 -13   5  13       3231.73       2823.82       221.06 o
 -11   5  13         25.86        164.61        94.33 o
  -9   5  13        405.37        449.51       105.12 o
  -7   5  13       1970.80       2044.01       154.64 o
  -5   5  13        490.13        623.05       107.51 o
  -3   5  13       2016.39       1958.96       181.47 o
  -1   5  13        248.27        377.68       101.67 o
   1   5  13       8319.26       8080.87       365.77 o
   3   5  13       1105.91       1334.11       118.69 o
   5   5  13        207.10         63.03        79.82 o
   7   5  13          0.39         40.80        86.43 o
   9   5  13        198.16        177.40       113.25 o
 -12   6  13       1166.15       1351.61       169.08 o
 -10   6  13        531.36        758.45       138.36 o
  -8   6  13       6407.68       7072.86       313.41 o
  -6   6  13       1096.32       1218.07       139.98 o
  -4   6  13        397.09        505.15       102.35 o
  -2   6  13      13144.93      13468.31       416.75 o
   0   6  13        293.67        202.09        81.30 o
   2   6  13      23353.37      22415.02       535.69 o
   4   6  13       2864.73       2801.68       190.16 o
   6   6  13       5870.08       6225.86       332.13 o
   8   6  13       1302.61       1620.95       245.87 o
 -11   7  13         91.72         35.73       106.35 o
  -9   7  13        903.59       1398.99       180.68 o
  -7   7  13        326.78        457.77       121.09 o
  -5   7  13       4378.64       4430.80       255.14 o
  -3   7  13       1631.87       1740.52       181.60 o
  -1   7  13        603.67        563.71       190.24 o
   1   7  13       5976.36       5611.56       224.72 o
   3   7  13       1398.70       1322.09       155.43 o
   5   7  13        259.67        346.44       111.53 o
   7   7  13         25.19        151.63       166.69 o
 -10   8  13        465.69        623.67       144.74 o
  -8   8  13       2200.55       2613.42       222.20 o
  -6   8  13        410.93        685.13       143.26 o
  -4   8  13         27.07         29.01        83.02 o
  -2   8  13       6166.23       5983.42       416.58 o
   0   8  13        209.79        329.93       112.26 o
   2   8  13      18298.41      18653.77       747.88 o
   4   8  13       2112.07       2094.70       415.16 o
   6   8  13       4277.19       4027.46       262.81 o
  -9   9  13        400.71        471.92       170.53 o
  -7   9  13         34.38       -147.58       147.58 o
  -5   9  13       1099.88       1382.00       198.68 o
  -3   9  13       1379.91       1628.40       218.82 o
  -1   9  13        150.88        168.75       108.45 o
   1   9  13       4368.32       4193.90       265.18 o
   3   9  13        678.00        993.67       194.41 o
  -6  10  13        302.11         62.13       124.87 o
  -4  10  13        145.04        302.43       142.29 o
  -2  10  13       3534.54       3706.29       303.21 o
   0  10  13         35.21         36.12       113.43 o
 -14   0  14       1690.87       1829.70       203.00 o
 -12   0  14          8.86         36.53       149.19 o
 -10   0  14        417.45        395.17       131.22 o
  -8   0  14       3731.45       3489.66       164.87 o
  -6   0  14       2451.28       2267.02       176.67 o
  -4   0  14        311.42        431.65        72.42 o
  -2   0  14        314.89       1034.89       173.51 o
   0   0  14      11063.49      10803.12       298.85 o
   2   0  14       1080.79       1053.76       103.75 o
   4   0  14      31612.57      29018.07      1687.79 o
   6   0  14         29.95       -127.16       127.16 o
   8   0  14       6268.95       6503.96       401.31 o
  10   0  14         76.77        -73.46       148.85 o
 -15   1  14       7674.99       7376.52       364.44 o
 -13   1  14        397.91        310.82        99.03 o
 -11   1  14       6381.69       5755.20       201.12 o
  -9   1  14       1851.66       2126.20       337.34 o
  -7   1  14       1385.38       1266.33       116.76 o
  -5   1  14      14769.61      14498.35       329.23 o
  -3   1  14       6387.27       6158.66       140.78 o
  -1   1  14       1730.79       1696.58        80.70 o
   1   1  14          4.92        171.74        80.18 o
   3   1  14        653.90        608.05        81.15 o
   5   1  14       6754.73       7974.46       317.55 o
   7   1  14       1916.74       2361.74       185.56 o
   9   1  14       1137.41       1551.81       191.03 o
 -14   2  14       2476.01       2284.82       195.18 o
 -12   2  14         83.45        247.09       100.35 o
 -10   2  14       2079.23       1658.09       144.37 o
  -8   2  14       1013.72       1047.39        90.87 o
  -6   2  14        225.40        402.92        92.39 o
  -4   2  14        546.09        556.23        69.43 o
  -2   2  14       4907.16       5113.33       174.70 o
   0   2  14      12434.41      11821.26       375.37 o
   2   2  14       2839.19       2725.57       101.51 o
   4   2  14      28183.86      26528.62       543.12 o
   6   2  14       1873.68       1937.47       159.58 o
   8   2  14       8672.09       9309.94       389.13 o
  10   2  14        246.90        170.33       117.99 o
 -15   3  14       6697.77       7088.51       376.83 o
 -13   3  14        404.82        797.79       223.95 o
 -11   3  14       7436.25       7264.72       306.53 o
  -9   3  14       3669.63       3697.91       180.61 o
  -7   3  14       1005.65        952.89        94.18 o
  -5   3  14      17134.23      16601.84       565.86 o
  -3   3  14       4096.94       3914.08       147.86 o
  -1   3  14       1154.06       1127.70        92.36 o
   1   3  14        993.98        932.41       100.45 o
   3   3  14        117.94         17.19        51.23 o
   5   3  14       5628.78       5227.04       198.62 o
   7   3  14       1031.03       1248.36       147.25 o
   9   3  14       1197.64       1592.28       169.82 o
 -14   4  14       1580.75       1610.72       190.29 o
 -12   4  14         23.89       -102.37       102.37 o
 -10   4  14        630.69        895.83       124.93 o
  -8   4  14       4431.44       4933.38       249.98 o
  -6   4  14       2274.92       2371.77       158.89 o
  -4   4  14       3412.12       3454.65       155.05 o
  -2   4  14         94.43        486.69        92.96 o
   0   4  14      11773.00      11106.15       279.86 o
   2   4  14        496.47        582.01       103.17 o
   4   4  14      20828.62      20260.87       475.87 o
   6   4  14        385.57        522.09       198.21 o
   8   4  14       5342.74       5048.89       282.71 o
 -13   5  14        485.80        115.99       110.51 o
 -11   5  14       4222.02       4224.24       258.49 o
  -9   5  14       1817.77       2115.14       170.05 o
  -7   5  14       2877.61       2874.15       195.06 o
  -5   5  14       9087.92       8974.90       331.88 o
  -3   5  14       9311.71       8556.24       288.60 o
  -1   5  14       1115.65       1283.67       114.32 o
   1   5  14        120.37        128.43        64.60 o
   3   5  14        760.23        721.35       122.52 o
   5   5  14       3488.47       3580.05       228.39 o
   7   5  14       1501.52       1734.99       231.06 o
   9   5  14        988.97       1119.11       250.62 o
 -12   6  14         20.67        125.48       112.94 o
 -10   6  14       1140.71       1174.47       171.24 o
  -8   6  14       1241.43       1228.70       133.21 o
  -6   6  14         12.44         71.14        80.27 o
  -4   6  14        160.92        318.77        94.32 o
  -2   6  14        550.25        772.74       115.44 o
   0   6  14       7345.13       6994.10       272.03 o
   2   6  14        565.78        512.98       133.64 o
   4   6  14      17421.74      16252.83       542.15 o
   6   6  14        300.54        292.45       115.60 o
   8   6  14       4028.68       3909.73       327.80 o
 -11   7  14       2946.17       2876.91       249.11 o
  -9   7  14        958.68       1051.19       170.76 o
  -7   7  14        321.14        334.37       168.92 o
  -5   7  14       5854.19       6017.14       288.72 o
  -3   7  14        780.36        656.77       123.12 o
  -1   7  14        445.77        591.12       111.84 o
   1   7  14          5.68        -14.46        81.30 o
   3   7  14        193.67        122.87       102.88 o
   5   7  14       2946.63       3221.83       281.77 o
 -10   8  14        411.90        633.24       152.38 o
  -8   8  14        298.00        244.54       114.61 o
  -6   8  14        383.02        598.10       137.89 o
  -4   8  14        622.78        767.92       128.52 o
  -2   8  14        384.77        653.20       132.37 o
   0   8  14       3020.30       2763.94       322.57 o
   2   8  14        643.25        680.87       191.98 o
   4   8  14       6574.11       5956.27       496.50 o
  -7   9  14        318.62        683.30       230.48 o
  -5   9  14       1800.38       1754.86       205.76 o
  -3   9  14        928.01        863.28       159.24 o
  -1   9  14         54.55         -6.55       167.79 o
   1   9  14          0.47        -66.60       127.62 o
   3   9  14         40.30        -27.55       123.22 o
 -14   0  15         68.97         65.22       106.22 o
 -12   0  15      18522.37      12630.92      3069.66 o
 -10   0  15         62.47       -113.42       191.14 o
  -8   0  15      18957.38      18010.26      1183.83 o
  -6   0  15        870.13       1233.72       517.25 o
  -4   0  15       6607.02       6186.45       205.37 o
  -2   0  15        245.07        236.99        69.51 o
   0   0  15      19189.67      18513.02       470.98 o
   2   0  15       1040.79        922.33       129.80 o
   4   0  15       5078.82       4609.90       488.90 o
   6   0  15       9441.19       9042.70       548.70 o
   8   0  15         56.56        152.71       158.30 o
 -15   1  15        394.02        663.16       188.84 o
 -13   1  15       4231.92       5143.48       283.60 o
 -11   1  15         55.20        162.06        82.11 o
  -9   1  15       3175.81       2850.34       184.17 o
  -7   1  15        864.86        845.80        90.91 o
  -5   1  15        261.84        378.25        75.31 o
  -3   1  15      13397.56      12852.51       302.69 o
  -1   1  15        501.23        612.90        57.74 o
   1   1  15       4478.47       4171.29       121.47 o
   3   1  15        369.47        381.38        56.02 o
   5   1  15        206.86        306.68       139.57 o
   7   1  15       7438.08       7646.45       320.24 o
   9   1  15       1105.57       1082.59       172.74 o
 -14   2  15        219.71        480.99       142.93 o
 -12   2  15      12372.34      12714.10       629.28 o
 -10   2  15         95.17         68.02        73.93 o
  -8   2  15      11997.29      11123.68       467.28 o
  -6   2  15       1354.79       1308.89       112.45 o
  -4   2  15        351.53        711.32        93.30 o
  -2   2  15        791.93        959.38        91.64 o
   0   2  15       2099.37       2225.28       145.58 o
   2   2  15       1472.03       1280.44        85.62 o
   4   2  15       5009.46       4529.00       251.63 o
   6   2  15       6220.15       6060.71       287.47 o
   8   2  15         13.75        -69.10        92.64 o
 -13   3  15       3872.13       4497.53       264.74 o
 -11   3  15          1.52         12.28       150.68 o
  -9   3  15       3205.01       3136.24       201.46 o
  -7   3  15         28.04          4.85        60.31 o
  -5   3  15        122.25        179.01        75.70 o
  -3   3  15       7115.16       6975.59       218.15 o
  -1   3  15        192.66        233.82        70.27 o
   1   3  15       1312.69       1399.76       103.58 o
   3   3  15        832.85        826.49        85.75 o
   5   3  15          0.16        -69.64        69.64 o
   7   3  15       4781.48       5048.03       315.24 o
   9   3  15       2063.46       2378.36       213.92 o
 -14   4  15         32.29         51.28       111.15 o
 -12   4  15      10405.69      10624.40       480.17 o
 -10   4  15         72.40        236.00       105.53 o
  -8   4  15       9538.84       9340.55       345.08 o
  -6   4  15         32.26        -21.13        78.31 o
  -4   4  15       1803.63       1692.76       120.05 o
  -2   4  15       1853.39       1897.08       123.70 o
   0   4  15       7694.26       7265.87       225.89 o
   2   4  15        775.03        616.91        83.35 o
   4   4  15       4114.46       4124.16       221.23 o
   6   4  15       6622.56       6164.30       363.29 o
   8   4  15         13.52        -99.43       126.00 o
 -13   5  15       3820.82       4503.60       301.72 o
 -11   5  15         19.38        211.24       119.66 o
  -9   5  15       3609.83       4031.10       239.63 o
  -7   5  15         84.68        -52.87        91.64 o
  -5   5  15        169.55        307.82       106.99 o
  -3   5  15       4651.54       4338.29       214.29 o
  -1   5  15        174.81        278.38        83.82 o
   1   5  15       2225.47       2183.90       135.61 o
   3   5  15        276.01        423.91       100.48 o
   5   5  15        161.74         76.06        97.68 o
   7   5  15       4890.02       4885.60       334.82 o
 -12   6  15       6350.37       6683.87       358.62 o
 -10   6  15          4.62         -8.65        96.82 o
  -8   6  15       5049.55       5311.41       356.02 o
  -6   6  15        825.99        988.22       133.41 o
  -4   6  15        391.15        561.92       113.64 o
  -2   6  15         21.95         24.85       127.79 o
   0   6  15       2884.09       2729.57       163.71 o
   2   6  15        406.29        374.94       112.37 o
   4   6  15       1777.40       1805.66       177.57 o
   6   6  15       3933.32       3694.94       285.61 o
 -11   7  15         19.24       -115.82       132.38 o
  -9   7  15       1386.48       1830.38       216.80 o
  -7   7  15         27.61        147.10       105.32 o
  -5   7  15         55.72         71.84       104.18 o
  -3   7  15       3026.96       3182.37       223.34 o
  -1   7  15        190.94        147.29        96.22 o
   1   7  15        692.60        877.21       130.96 o
   3   7  15        366.55        520.69       192.10 o
   5   7  15         62.35         66.55       100.25 o
  -8   8  15       6125.09       6408.99       389.28 o
  -6   8  15         75.84        163.37       118.75 o
  -4   8  15       1584.31       1612.14       189.01 o
  -2   8  15        428.02        527.81       125.35 o
   0   8  15       2250.48       2174.30       200.83 o
   2   8  15        863.31        771.95       199.88 o
  -5   9  15          0.54        134.96       148.77 o
  -3   9  15       2495.40       2748.22       296.63 o
  -1   9  15          2.88        -13.30        96.77 o
 -14   0  16       3890.32       4341.38       398.99 o
 -12   0  16        265.08        434.00       211.73 o
 -10   0  16      18289.01      17373.21       724.83 o
  -8   0  16         25.81        -73.77       101.45 o
  -6   0  16      21910.11      20056.24       734.66 o
  -4   0  16        222.83        286.07        91.12 o
  -2   0  16        810.76        781.83        97.94 o
   0   0  16       2695.33       3089.47       226.57 o
   2   0  16       2401.30       2276.62       141.64 o
   4   0  16        848.93       1282.44       315.97 o
   6   0  16       3260.45       3101.69       272.44 o
   8   0  16         41.16        161.34       209.88 o
 -13   1  16         18.02        131.06        97.57 o
 -11   1  16        716.37       1230.80       203.32 o
  -9   1  16       3583.29       3371.37       241.30 o
  -7   1  16         73.58        157.98        72.79 o
  -5   1  16       3836.46       3604.88       212.06 o
  -3   1  16       2748.74       2750.61       146.60 o
  -1   1  16        639.25        548.60        57.50 o
   1   1  16        289.39        316.32        56.26 o
   3   1  16        101.23         89.80        54.46 o
   5   1  16       1181.64       1214.95       126.51 o
   7   1  16        410.78        486.35       108.09 o
 -14   2  16       3801.24       4034.63       307.13 o
 -12   2  16        547.31        737.05       200.04 o
 -10   2  16      21205.54      21660.66       670.96 o
  -8   2  16        113.55        176.02        75.80 o
  -6   2  16      23833.65      24199.29       716.31 o
  -4   2  16         88.40        271.34        79.80 o
  -2   2  16       7985.28       8001.01       233.84 o
   0   2  16       3742.09       3592.94       143.34 o
   2   2  16       7284.06       6525.95       173.00 o
   4   2  16        679.77        878.51        90.98 o
   6   2  16       2090.67       1870.32       174.42 o
   8   2  16        395.77        212.53       106.54 o
 -13   3  16        289.35        189.65       134.33 o
 -11   3  16        352.11        617.71       142.27 o
  -9   3  16       3226.91       3944.26       225.80 o
  -7   3  16        168.97        132.22        71.43 o
  -5   3  16       2933.16       3184.91       219.69 o
  -3   3  16       3994.79       4028.08       172.73 o
  -1   3  16        753.95        775.05        91.31 o
   1   3  16          6.37         26.72        60.81 o
   3   3  16        177.64        140.21        85.04 o
   5   3  16       1266.61       1325.32       240.01 o
   7   3  16        616.20       1072.18       236.25 o
 -12   4  16        978.56       1436.98       195.79 o
 -10   4  16      14555.95      15620.18       566.04 o
  -8   4  16        352.27        363.08       112.12 o
  -6   4  16      19187.30      19389.18       569.74 o
  -4   4  16        117.80        453.59       130.41 o
  -2   4  16       2768.87       3141.43       178.82 o
   0   4  16       1878.88       1784.35       129.58 o
   2   4  16       2370.95       2498.23       173.61 o
   4   4  16        625.71        568.10       110.43 o
   6   4  16       1303.68       1241.34       190.33 o
 -11   5  16         74.08        167.12       152.15 o
  -9   5  16       2962.90       3052.50       223.38 o
  -7   5  16        113.17        312.22       129.70 o
  -5   5  16       2755.28       3323.25       216.85 o
  -3   5  16       2490.07       2506.90       254.49 o
  -1   5  16        267.77        189.97        78.72 o
   1   5  16        614.57        795.36       105.63 o
   3   5  16        330.65        408.57       112.07 o
   5   5  16        716.30        658.59       175.83 o
 -10   6  16      11937.11      12686.28       547.00 o
  -8   6  16         82.54        130.39       104.51 o
  -6   6  16      14683.30      16298.29       590.52 o
  -4   6  16        107.47        304.23       109.34 o
  -2   6  16       3259.98       3240.07       206.90 o
   0   6  16       1915.26       1920.49       168.25 o
   2   6  16       3528.85       3227.46       214.14 o
   4   6  16        232.27        327.17       126.63 o
  -9   7  16       1598.91       1730.55       207.92 o
  -7   7  16         51.19       -109.15       109.15 o
  -5   7  16       1245.10       1663.89       202.46 o
  -3   7  16       1046.60       1205.16       166.02 o
  -1   7  16        252.34        399.70       122.11 o
   1   7  16         11.48        190.14       128.25 o
   3   7  16          5.44       -142.77       145.16 o
  -6   8  16       5361.42       5891.79       349.71 o
  -4   8  16        558.45        971.46       191.56 o
  -2   8  16       1171.25       1125.49       177.87 o
   0   8  16        226.77        177.43       141.41 o
 -12   0  17        560.88        357.61       156.15 o
 -10   0  17       2119.80       2423.37       223.49 o
  -8   0  17       9691.91       9770.20       709.10 o
  -6   0  17         93.33        -50.30       125.60 o
  -4   0  17      10724.49      10458.67       483.76 o
  -2   0  17         17.78        107.27        79.40 o
   0   0  17       1383.23       1501.87       123.47 o
   2   0  17       4672.10       4106.34       207.79 o
   4   0  17        716.50        696.49       163.96 o
   6   0  17        710.78        573.94       553.26 o
 -13   1  17       1483.61       1678.06       456.42 o
 -11   1  17       1855.87       1675.67       145.73 o
  -9   1  17          5.96         -5.75        78.39 o
  -7   1  17      14149.85      14136.98       457.43 o
  -5   1  17        556.90        785.35       108.23 o
  -3   1  17      20942.41      21462.19       488.87 o
  -1   1  17       5023.24       4777.72       170.14 o
   1   1  17       2544.93       2564.44       105.63 o
   3   1  17        594.29        497.17        82.86 o
   5   1  17       1582.27       1563.21       157.90 o
   7   1  17        467.37        248.38       105.57 o
 -12   2  17        458.62        918.17       160.34 o
 -10   2  17        835.00       1140.25       151.56 o
  -8   2  17       8412.69       8400.66       292.48 o
  -6   2  17          2.98        -33.83        79.23 o
  -4   2  17       8462.93       7957.72       285.20 o
  -2   2  17        256.57        186.94        76.85 o
   0   2  17          6.95         48.66        59.08 o
   2   2  17       2167.34       1917.25       159.48 o
   4   2  17        579.70        664.73       154.68 o
   6   2  17       1601.00       1437.49       190.02 o
 -13   3  17       1419.41       1179.28       179.44 o
 -11   3  17        486.23        660.51       167.84 o
  -9   3  17          0.71         91.50       153.74 o
  -7   3  17       9264.54      10055.84       390.65 o
  -5   3  17        134.21        207.52        93.49 o
  -3   3  17      13879.06      14677.63       426.15 o
  -1   3  17       5583.15       5227.67       203.72 o
   1   3  17       3115.33       3207.74       208.01 o
   3   3  17       1115.64       1051.38       120.44 o
   5   3  17       2235.02       2391.17       219.85 o
   7   3  17        459.51        332.13       151.58 o
 -12   4  17       1408.82       1457.47       199.10 o
 -10   4  17        407.04        353.02       106.57 o
  -8   4  17      10570.58      11659.39       456.99 o
  -6   4  17         58.93        -16.44        91.16 o
  -4   4  17       8711.60       8982.34       506.54 o
  -2   4  17         90.98         20.45        80.81 o
   0   4  17        867.76        967.55       114.00 o
   2   4  17       2800.93       2423.79       177.60 o
   4   4  17       1151.64       1300.81       201.32 o
   6   4  17       1114.92       1184.68       216.13 o
 -11   5  17        594.76        727.20       156.92 o
  -9   5  17          6.19         70.89       100.81 o
  -7   5  17       5759.18       6749.33       373.83 o
  -5   5  17        196.58        113.31       114.57 o
  -3   5  17      11044.33      11548.22       447.56 o
  -1   5  17       2061.01       1836.34       143.20 o
   1   5  17       1318.03       1727.49       231.44 o
   3   5  17        300.00        337.13       172.55 o
   5   5  17       1011.25       1266.53       203.19 o
 -10   6  17        619.01        745.74       157.73 o
  -8   6  17       4405.29       4799.83       306.08 o
  -6   6  17         23.46         87.92       103.85 o
  -4   6  17       4769.77       5170.89       274.51 o
  -2   6  17        447.82        901.86       181.75 o
   0   6  17         87.97        133.56        97.26 o
   2   6  17       1142.11       1086.31       176.84 o
   4   6  17         41.95         52.15       122.06 o
  -7   7  17       5736.20       6665.72       384.82 o
  -5   7  17        106.94        124.90       121.53 o
  -3   7  17       8180.56       9329.26       494.90 o
  -1   7  17       1911.22       2250.96       334.09 o
   1   7  17       1883.24       2133.42       224.01 o
  -4   8  17       3243.10       4121.20       366.25 o
  -2   8  17         46.32        -52.77       123.73 o
 -12   0  18        161.15        223.41       161.87 o
 -10   0  18       1662.57       1845.99       214.16 o
  -8   0  18       1075.86       1051.23       173.92 o
  -6   0  18        606.39        818.50       168.27 o
  -4   0  18        131.66        292.36       149.15 o
  -2   0  18        852.51        858.13       184.32 o
   0   0  18       3691.88       3854.77       290.09 o
   2   0  18       1132.88       1125.63       207.84 o
   4   0  18         12.01         23.47       117.05 o
   6   0  18        434.11        765.95       206.13 o
 -11   1  18        748.99        709.90       208.51 o
  -9   1  18       1634.30       1449.02       186.96 o
  -7   1  18        104.32        249.83       126.50 o
  -5   1  18      13683.68      14306.90       735.33 o
  -3   1  18        138.22        156.05        77.04 o
  -1   1  18      18102.38      18537.12       469.43 o
   1   1  18       2548.55       2349.01       137.44 o
   3   1  18       4218.29       4596.73       290.46 o
   5   1  18          5.39        114.48       107.62 o
 -12   2  18        490.89        444.71       147.31 o
 -10   2  18        818.93        651.78       134.37 o
  -8   2  18       1230.17       1243.59       153.93 o
  -6   2  18        981.27       1311.21       133.10 o
  -4   2  18        211.16        211.92        91.50 o
  -2   2  18       1599.93       1593.67       121.23 o
   0   2  18       1370.97       1767.90       185.17 o
   2   2  18        543.26        724.26       180.55 o
   4   2  18        155.81         30.85        92.62 o
   6   2  18        343.12        555.89       161.01 o
 -11   3  18        320.48        573.02       268.25 o
  -9   3  18       1780.18       1906.61       208.66 o
  -7   3  18        150.04        256.07        97.41 o
  -5   3  18      13302.33      13265.37       587.81 o
  -3   3  18         25.84         16.94        74.70 o
  -1   3  18      16671.86      16777.46       478.56 o
   1   3  18       1197.59       1240.71       115.75 o
   3   3  18       2362.84       2485.61       216.15 o
   5   3  18         15.86         67.79       131.79 o
 -10   4  18       2371.71       2194.19       250.60 o
  -8   4  18        548.49        761.30       162.99 o
  -6   4  18         44.54         98.82       151.37 o
  -4   4  18        192.79        458.35       115.89 o
  -2   4  18        565.56        607.39       128.57 o
   0   4  18       2422.66       2837.80       185.44 o
   2   4  18        841.50        983.25       147.89 o
   4   4  18         13.07        117.78       125.60 o
  -9   5  18       1365.22       1612.85       186.67 o
  -7   5  18        469.07        616.79       146.49 o
  -5   5  18       9995.46      10886.30       460.93 o
  -3   5  18         23.03         25.85        86.49 o
  -1   5  18      11352.40      11840.59       701.90 o
   1   5  18       1964.69       1797.30       184.54 o
   3   5  18       2633.57       2695.51       218.84 o
  -8   6  18        272.25        203.08       134.70 o
  -6   6  18        471.31        581.01       157.08 o
  -4   6  18         78.01        197.81       122.39 o
  -2   6  18        725.45        892.95       240.38 o
   0   6  18        882.38       1289.95       189.02 o
   2   6  18         27.53        238.18       148.78 o
  -5   7  18       5061.13       5206.90       360.33 o
  -3   7  18         78.19        -56.65       101.53 o
  -1   7  18       7238.92       7612.82       468.00 o
 -10   0  19         47.54        -41.67       203.54 o
  -8   0  19       2579.99       2742.04       299.78 o
  -6   0  19         13.12        -27.48       100.75 o
  -4   0  19         36.31        101.57       118.71 o
  -2   0  19       2302.61       2724.07       263.24 o
   0   0  19         42.26         24.24       134.01 o
   2   0  19       3764.79       3744.46       540.10 o
   4   0  19       2218.70       2655.83       534.89 o
 -11   1  19         74.50        144.89       182.49 o
  -9   1  19         83.98         62.04        83.67 o
  -7   1  19          1.56        187.89       177.12 o
  -5   1  19       2530.53       2360.34       163.49 o
  -3   1  19       4720.45       4878.79       240.31 o
  -1   1  19        969.90        960.44       128.02 o
   1   1  19       8318.55       7212.06       254.95 o
   3   1  19        323.91        358.71       136.18 o
 -10   2  19          0.43       -122.77       122.77 o
  -8   2  19       5526.12       5942.50       312.27 o
  -6   2  19         97.48         -3.03        79.60 o
  -4   2  19        629.91        818.21       167.27 o
  -2   2  19       2267.71       2340.03       146.49 o
   0   2  19        253.84        187.25        78.88 o
   2   2  19       7126.62       6797.19       309.38 o
   4   2  19       2093.03       2089.92       250.33 o
  -9   3  19        111.74        294.91       134.14 o
  -7   3  19        153.39        184.06       156.79 o
  -5   3  19       2266.37       2405.58       193.69 o
  -3   3  19       4300.70       4220.60       283.62 o
  -1   3  19        658.18        668.83       101.42 o
   1   3  19       7435.69       6966.63       414.01 o
   3   3  19        140.15        149.40       135.46 o
  -8   4  19       2192.94       2353.83       220.53 o
  -6   4  19        138.89         64.93        96.50 o
  -4   4  19         68.36        101.61        91.14 o
  -2   4  19       1863.97       2166.03       243.65 o
   0   4  19         55.64         77.86        97.76 o
   2   4  19       3846.80       4048.81       270.51 o
  -7   5  19         21.35         57.29        97.34 o
  -5   5  19        993.03       1248.73       173.02 o
  -3   5  19       2807.94       2824.29       323.80 o
  -1   5  19        703.14        629.78       151.43 o
   1   5  19       5023.48       4708.41       348.55 o
  -4   6  19        132.32         70.99       105.17 o
  -2   6  19       1314.74       1513.24       189.90 o
 -10   0  20        547.08        840.41       258.16 o
  -8   0  20        428.97        438.07       164.08 o
  -6   0  20       4536.35       4324.16       368.55 o
  -4   0  20          6.32       -211.02       233.39 o
  -2   0  20        251.53        386.36       134.26 o
   0   0  20       2930.14       2988.68       269.97 o
   2   0  20         12.40       -259.60       295.65 o
  -9   1  20         47.95         95.21       128.56 o
  -7   1  20       1483.90       1360.51       236.41 o
  -5   1  20        656.53       1013.55       179.66 o
  -3   1  20       3623.82       3514.34       224.81 o
  -1   1  20        267.79        110.57        94.19 o
   1   1  20        911.17        795.94       209.54 o
   3   1  20        717.51        406.32       243.98 o
  -8   2  20        200.51        231.18       128.75 o
  -6   2  20       1337.84       1871.23       235.74 o
  -4   2  20         65.66        174.72        77.81 o
  -2   2  20          0.29        -19.98        70.22 o
   0   2  20       2243.69       2123.69       169.19 o
   2   2  20         14.77        -21.45       252.06 o
  -9   3  20        217.48        272.11       148.58 o
  -7   3  20        862.50        793.66       187.13 o
  -5   3  20       1164.89       1508.13       357.34 o
  -3   3  20       3043.68       3145.02       316.39 o
  -1   3  20        186.95        167.86        86.35 o
   1   3  20        739.28        497.46       120.32 o
  -6   4  20       2085.64       2559.24       235.10 o
  -4   4  20          0.23       -128.54       128.54 o
  -2   4  20        161.25        183.41       101.54 o
   0   4  20       1519.82       1550.32       211.98 o
  -3   5  20       2341.32       2393.89       256.15 o
  -8   0  21       1255.99       1819.96       372.44 o
  -6   0  21        576.76        445.94       193.00 o
  -4   0  21        131.62        128.91       132.26 o
  -2   0  21        270.99        329.44       149.07 o
   0   0  21        721.02       1336.79       424.69 o
  -7   1  21        338.35        294.77       115.89 o
  -5   1  21        251.09        148.96        94.08 o
  -3   1  21       3118.81       3252.69       230.72 o
  -1   1  21       1640.75       1512.65       161.61 o
  -6   2  21        549.89        419.02       161.58 o
  -4   2  21          2.48        -37.28       102.91 o
  -2   2  21          3.09        -12.20        93.81 o
  -5   3  21        132.32         -0.52       212.92 o
  -3   3  21       1557.86       1790.37       187.44 o
                                                
